# Supplementary material for: Reactivation of Myc transcription in the mouse heart unlocks its proliferative capacity
Source: Nat Commun. 2020 Apr 14;11:1827. doi: 10.1038/s41467-020-15552-x (PMC7156407; doi:10.1038/s41467-020-15552-x)
Supplement: Supplementary file 5 — Supplementary Data 1 [file 41467_2020_15552_MOESM5_ESM.xlsx]

## Sheet: Sheet1
Data S1: Differentially expressed genes in the kidney, liver, heart and lung of R26CMER/+ mice in comparison to wild-type (R26+/+), as determined by RNA sequencing (adjp <0.05 and abs(log2FC)>0.5) at 4 hours post administration of 4-OHT.
Liver				Lung				Kidney				Heart
GeneSymbol	log2FoldChange	padj		GeneSymbol	log2FoldChange	padj		GeneSymbol	log2FoldChange	padj		GeneSymbol	log2FoldChange	padj
Sult2a3	5.68594	1.3281e-25		Dctd	4.86944	3,20887595829901e-46		Rdh19	5.25463	2,83588634858231e-42		Dctd	3.56632	1,18613593257396e-16
Cux2	5.07926	6.58553e-37		Pdxp	3.02211	4,56541381725419e-22		Slc17a2	5.18245	1,22880869896842e-55		Fzd9	2.84101	3,09414303827372e-08
Slc22a27	5.04623	7.77328e-55		Smpdl3b	3.0089	7,29867132979123e-29		Prlr	4.58945	1,40717648889549e-92		Dixdc1	2.7389	7,48122089989279e-27
Sult2a5	5.02775	3.33512e-20		Fam185a	2.82694	1,90951011820292e-59		Abcc3	4.55298	9,9836299032845e-75		Smpdl3b	2.44254	1,06893062632269e-07
Dctd	4.99994	6.1359e-26		Slc19a1	2.68588	1,07562008130886e-35		Hdc	3.9944	4,21883970907889e-49		Polr3g	2.42774	4,65700056032996e-15
Rsph4a	4.79215	2.01394e-18		Lad1	2.60347	9,89046865277077e-39		Akr1c20	3.90033	1,21241042577948e-21		Arhgdig	2.35412	0,000192698138316377
Ffar4	4.75903	1.17701e-18		Dusp9	2.60091	4,47625178339527e-15		Kynu	3.78267	3,32132550191185e-45		Pdxp	2.28165	2,3198230155594e-06
Sult2a7	4.6858	2.90562e-25		Mthfd1l	2.57632	2,68476625521064e-27		Smpdl3b	3.65273	1,1470555789287e-21		Simc1	2.16153	2,38438353166494e-11
Atg9b	4.04301	6.71002e-20		Rrp12	2.57626	2,98419257236361e-37		Bhmt	3.61985	1,72796948879193e-47		Reg3d	1.93476	0,0134729549623042
Atp6v0d2	3.97555	1.52226e-35		Slc6a15	2.54758	1,53531698014947e-34		Pdxp	3.61668	1,00771305692438e-17		Taf4b	1.92658	1,26731665148312e-11
Pdxp	3.9684	2.92614e-17		Nme4	2.51502	1,04125698142747e-13		Nup62cl	3.5704	4,50302732978075e-11		Pus7	1.91586	5,13852455794558e-11
Cyp4a14	3.91962	1.92365e-31		Hpdl	2.49136	1,95977991062908e-12		Slc7a12	3.45863	4,56679546702438e-10		Gnl3	1.88682	2,15305799856069e-17
Hpdl	3.4463	3.06498e-12		Pus7	2.45976	2,84185291090034e-49		Ugt1a1	3.35157	1,32575186216717e-22		Rasd2	1.87517	1,17972609947632e-05
Ctps	3.2929	5.42266e-34		Tfap4	2.37705	1,50772002036535e-21		Serpina6	3.30255	2,36797720256538e-09		Ppan	1.874	5,144728754153e-10
Plek2	3.27919	2.46651e-12		Cdca7l	2.31222	1,33180895801534e-24		Slc22a29	3.06671	4,25293778537873e-36		Dhrs13	1.84199	3,91362613771314e-05
Slc22a26	3.23024	7.03913e-06		Polr1e	2.30005	7,92751630446625e-25		Baat	3.05786	1,50477893655354e-26		Srm	1.80487	4,72471078140918e-08
Smpdl3b	3.18712	6.46003e-06		Peo1	2.26584	1,67676201287252e-34		Gbp3	2.92628	7,98905457072684e-34		Heatr1	1.77005	2,84283873913726e-14
Slc7a1	3.12109	6.87008e-14		Taf4b	2.21339	8,16848022012558e-38		Ugt1a2	2.62768	5,02388270199747e-07		Fam60a	1.76689	2,04620109629918e-09
Eci3	2.99893	3.74557e-06		Polr3g	2.2097	1,82092963743013e-45		Arg2	2.62237	7,7377279782628e-21		Atg9b	1.76261	1,03635913557683e-05
Smtnl2	2.95231	3.92487e-17		Ankrd6	2.17522	5,31383913900316e-21		Gm10639	2.51728	1,43800213948297e-14		Mettl13	1.69248	2,18054274878509e-06
Abcd2	2.94595	7.72615e-17		L3hypdh	2.17028	5,63926681656797e-15		D3Bwg0562e	2.41149	5,87306351447702e-19		Shmt1	1.68856	1,35843283858021e-05
St6galnac4	2.90275	3.31533e-17		Top1mt	2.16789	2,04781928295677e-13		Pcolce2	2.32912	2,63511608302803e-12		Gcnt1	1.68684	1,00075519838084e-11
Rrp1b	2.84297	3.00341e-17		Trmt61a	2.1633	1,11862733207738e-26		Acot7	2.31728	3,32593782291554e-19		Cad	1.66758	6,69853435461494e-07
Bzw2	2.83101	1.61619e-31		Srm	2.15446	2,67172269807598e-30		Cyp4f14	2.25957	2,03998651871079e-07		Tfap4	1.66685	0,00150470541220339
Slc39a5	2.81071	6.16799e-10		Noa1	2.13988	7,22847845598282e-19		Ly6f	2.24835	2,22054658008636e-05		Adpgk	1.6651	9,82882240526493e-12
Pnpla3	2.77751	1.01241e-09		Adprhl1	2.10377	3,27062861451509e-08		Angptl3	2.19127	1,65243401970111e-12		Mphosph10	1.6432	2,55277352867312e-09
Fam60a	2.75231	1.36388e-19		Atad3a	2.10216	2,07989060338054e-31		Aldh1a2	2.16191	1,86092597660065e-10		3110082I17Rik	1.63311	0,000115718002512065
Taf4b	2.74221	2.18301e-17		Glt1d1	2.09697	4,75990689670903e-09		Uck2	2.15257	4,87030350305589e-25		Fbl	1.6192	0,000111954643004144
Polr1e	2.69076	5.74617e-18		Slc7a5	2.09391	2,71759163658778e-15		Rrp12	2.14786	2,45969860171752e-16		Rhebl1	1.61224	0,00237542346092428
Serpinb1a	2.63998	1.76119e-12		Polr1b	2.08959	3,47093626613947e-31		Igf2	2.11895	0,00194547984969819		Noa1	1.55119	4,07328124958123e-05
Lysmd2	2.61712	6.89788e-07		Adat1	2.08193	2,25593798585685e-22		Akr1c13	2.11715	6,03300183406787e-13		Cdca7	1.5461	5,73336908479473e-05
Adcy1	2.57806	0.000798719		Foxred2	2.06455	3,22431337260996e-15		Hpdl	2.09279	7,03456252671303e-09		Polr1b	1.54485	3,13662806215202e-10
Cdkn1a	2.55767	0.000654378		Polr3h	2.05815	5,98551650925575e-36		Pcsk9	2.08804	5,97741891137538e-15		Slc7a5	1.54203	0,00104990861900069
Nipal1	2.55436	3.09016e-09		Simc1	2.04725	7,33665027797043e-29		Fam25c	2.0535	4,56819829429216e-06		Pcgf6	1.54153	1,6991173080623e-05
Rrp12	2.5321	1.56885e-16		Pus7l	2.04549	5,13587877973521e-15		Pus7l	2.00008	6,06855790806883e-11		Rrp9	1.52924	5,1709262288545e-08
Pus7	2.49428	1.13318e-26		Ell3	2.03723	5,88202388443022e-09		2410018M08Rik	1.9975	4,20909329117278e-08		Slc19a1	1.52163	0,000168176100494211
Cyp2a22	2.4888	2.37695e-22		Cth	2.0298	6,13233512747696e-13		Nt5c3b	1.99522	1,998203357684e-14		Trmt61a	1.51226	2,73087822828891e-05
Naf1	2.46698	5.32554e-11		Smyd2	2.02858	2,41992350545732e-25		Bzw2	1.98956	2,88076304070336e-29		Pus7l	1.50666	0,00115087206203292
Sult2a2	2.45176	0.00175228		Thop1	2.02599	6,15925563677884e-26		Wfdc16	1.9866	6,9979033646899e-07		Ntsr2	1.49764	0,0365253220401226
Cyp2c69	2.43156	0.000256793		Syt12	2.02505	1,19671093424417e-12		Spidr	1.97348	3,98319858954055e-25		Asns	1.48612	0,0133972001442971
Cad	2.42374	1.99805e-24		Dnph1	2.02142	1,10954836057828e-07		3110082I17Rik	1.94618	4,35081409122788e-10		Gpatch4	1.47358	0,000127029494772467
Mars2	2.40644	1.3281e-25		Gpatch4	2.00227	1,1442357254876e-21		Taf4b	1.88379	2,30650353622122e-18		Erlin1	1.46787	7,42956833205198e-06
Pdp1	2.38838	2.54684e-16		Plek2	1.98572	2,37782764460373e-09		Gc	1.87605	1,26833160232372e-11		Lad1	1.46429	0,00237467664023619
Uck2	2.37215	5.78448e-17		Ak4	1.97366	7,31358311487164e-21		Telo2	1.87154	2,83503900698333e-17		Urb2	1.44783	5,99329103396934e-09
Pomgnt2	2.35484	7.98537e-13		Mtrr	1.97201	3,4506107287816e-32		Foxq1	1.8707	3,16274688763158e-22		Grwd1	1.43958	4,76325213016675e-06
Tcea2	2.34566	5.44046e-07		E130012A19Rik	1.9706	2,36713208512816e-21		Uroc1	1.86244	2,12171401537336e-14		Nolc1	1.43848	1,70750005099537e-08
Dyrk3	2.342	2.29947e-08		Cad	1.96881	7,77814323499837e-35		Aldh1b1	1.83301	4,20249237955264e-07		Nop58	1.42564	1,71919409856874e-08
Bag2	2.30705	2.53172e-18		Gnl3	1.92735	1,51193976596802e-39		Rrp9	1.81639	2,46881945585594e-18		Xkr8	1.40835	0,00311866586084964
Lepr	2.28396	7.10536e-10		Tmem190	1.91553	3,26682398091122e-06		Zbtb16	1.80785	0,00898292715556566		Mogs	1.40537	9,56673021322058e-10
Cgref1	2.28243	2.28721e-07		Wdr12	1.91437	7,60244417042547e-27		Cdca7l	1.8	4,13382691972925e-10		Zmynd19	1.40107	0,000555886061703398
Slc16a5	2.27584	1.10945e-14		Rasd2	1.88102	4,47303256506204e-13		BC089597	1.79383	3,05530305916915e-11		Ica1	1.39552	0,000786127111640416
Acot3	2.26285	0.00116667		Pcgf6	1.8748	7,93995079669979e-26		Elovl6	1.756	3,78129590502599e-14		Nop2	1.3889	7,6976296484615e-10
Trmt61a	2.26037	6.24939e-13		Telo2	1.87097	3,0468956828141e-20		Cyp2c44	1.72017	9,33687215567609e-11		Cirh1a	1.38367	1,17067313158536e-05
Nt5e	2.25426	0.000111186		Bzw2	1.86738	6,46074926763373e-26		Postn	1.71959	3,75438717299036e-08		Thop1	1.37727	1,59405504883654e-07
Pus7l	2.23406	6.30082e-11		2410018M08Rik	1.85396	7,28793274966263e-11		Cbr1	1.70252	1,27152451171112e-37		Nol9	1.37416	2,4613744269344e-06
Prmt3	2.21311	4.21953e-27		Ung	1.84075	1,22811219032344e-07		Pold2	1.70047	5,70680605010486e-15		Snapc4	1.37045	8,31965082098478e-06
Cd3eap	2.21165	7.42266e-17		1700019D03Rik	1.83821	1,23685111934991e-05		Ceacam2	1.69619	0,0164475690211581		Dis3	1.36762	2,12542728543699e-06
Tmem190	2.20916	0.000848132		Slc7a1	1.81932	7,82765549743066e-29		Gpatch4	1.6899	4,77811437716707e-10		Fpgs	1.36027	0,000442178078804778
Gpatch4	2.20448	2.19283e-09		Arsj	1.81766	7,58289054818189e-08		Pus7	1.68217	1,98299813137196e-18		Ncl	1.35942	8,6464665659867e-08
Psat1	2.17027	3.55763e-07		Zc3h8	1.81665	3,40948391443653e-10		Mettl13	1.67919	5,74724478977557e-12		Mthfd1	1.34785	1,51755625792977e-07
Rcan2	2.1413	2.47228e-10		Cdca7	1.80988	1,29588143959543e-17		Trmt61a	1.66804	3,38886924341224e-10		Spata5	1.34702	1,34318741108982e-06
Noa1	2.13276	5.36443e-11		Rrp9	1.80687	2,79325088847933e-27		Xkr8	1.65749	3,14542742845905e-09		Polr3h	1.3261	4,32111993979794e-06
Polr1b	2.1207	5.08687e-20		Bri3bp	1.80219	2,98419257236361e-37		Ppan	1.65289	7,18200338426262e-13		Anp32b	1.31848	0,00254998324851933
Slc19a1	2.1135	8.29309e-16		Ppan	1.80041	8,71483243112308e-19		Bex1	1.65246	0,000809355185519116		Elovl6	1.31728	0,0216457626682688
Fam185a	2.0959	3.68909e-19		Lgi2	1.79348	2,16735737988282e-13		Zmynd19	1.63931	1,19045469387639e-07		L3hypdh	1.31587	0,000257576575745871
Atf3	2.08333	6.06686e-05		Zmynd19	1.78879	2,36355016057335e-16		Gsta4	1.63574	6,35654275036764e-14		Lonrf2	1.31358	0,00709749984922147
Zmynd19	2.06462	3.37365e-11		Pabpc4	1.78102	6,15501047601129e-23		Fbp2	1.62422	3,99582760208856e-18		Peo1	1.30274	3,53082463780819e-09
Nle1	2.05316	1.71868e-08		Timm8a1	1.78079	1,00703748086559e-21		Col5a2	1.61107	9,45237319953449e-11		Nop56	1.3014	4,69799599018689e-08
Ncl	2.04859	9.44823e-11		Zbtb12	1.77979	3,63366805857978e-12		Slc7a1	1.60546	1,66025910937347e-12		Wdr4	1.29876	0,000212755091855029
Kbtbd8	2.03076	1.01913e-08		Pm20d2	1.77394	4,17953891189528e-26		Plek2	1.60205	4,51048147840378e-08		Pigw	1.29178	0,00697855142544941
Sall1	2.01858	1.74352e-15		L2hgdh	1.77238	5,83454417932951e-31		Nop56	1.59747	2,46346224199114e-20		Fam185a	1.28511	2,46006274524221e-08
Telo2	2.01692	8.48371e-15		Timm9	1.77131	4,63834796106204e-24		Capg	1.57351	8,26231055009198e-13		Poli	1.28485	0,00809117177738312
Cxcl13	2.01566	4.38423e-05		Impa2	1.77099	9,1165236984593e-09		Cdkn1a	1.57052	0,00245177799223265		Tmem238	1.28008	0,0472472971056828
Slc39a6	2.01304	7.95456e-07		Bag2	1.76829	4,37835985227183e-15		Tcea2	1.55045	7,78204871193343e-06		Taf1d	1.26302	1,46747643040114e-06
Mdn1	2.00425	2.93349e-16		Wdr55	1.76827	1,2453414245611e-25		Gldc	1.54804	9,74230722376848e-11		Kat2a	1.26301	4,53122134237891e-07
Gar1	1.99985	3.76517e-05		Dhrs13	1.76618	1,07056640968429e-22		Gnl3	1.54013	5,59095175922342e-17		Wdr43	1.26028	6,22807294134241e-08
Fkbp5	1.9943	3.09388e-07		Mpp6	1.76363	2,79325088847933e-27		Prap1	1.51927	0,0074258347960496		Gm17296	1.25782	0,000197908708632003
Mettl13	1.99279	3.02912e-14		B930041F14Rik	1.7451	1,27005650912422e-08		Map3k6	1.5156	0,0233557471894405		Zc3h8	1.25159	0,00613225503114301
Rrp9	1.98863	2.91527e-16		Saa3	1.73925	8,08595891899287e-05		Adat1	1.51214	2,83654944150565e-08		Pdcd11	1.24322	1,20222869734329e-06
Prmt1	1.98012	6.97361e-09		Slc35g1	1.73902	5,68506847501769e-23		Tsr1	1.48367	1,39522825928996e-14		Rangap1	1.24073	2,31594631082076e-08
Taf1c	1.97959	1.29953e-06		Eef1e1	1.73641	2,78157020918373e-22		Rrh	1.47557	0,00171834037732778		Rragb	1.23607	0,0391534412304066
Urb1	1.96449	9.26368e-09		Kat2a	1.72424	1,82892766338639e-28		Polr1b	1.47519	2,4054843935672e-14		Itih4	1.23545	0,02615496340462
Ccdc137	1.95554	1.66764e-14		Gjb3	1.71616	2,0983750910082e-05		Polr3g	1.47349	4,66473369013831e-10		Tcea2	1.23248	0,00658194330330946
Cdca7	1.9533	1.64107e-14		Cd3eap	1.71562	1,4878760203125e-25		Rragb	1.47297	5,00240961162037e-05		Nsun2	1.22941	1,37163213712237e-07
Snapc4	1.95113	2.63529e-11		Fam195a	1.71515	2,64769055390437e-09		Igfals	1.4691	2,29049427900059e-14		Ppat	1.22206	4,76325213016675e-06
Cyp2c38	1.93651	3.04509e-13		Znhit6	1.71258	1,36719040715127e-11		Hgfac	1.4601	1,39072972215865e-10		Ctps	1.22047	1,71919409856874e-08
Pabpc4	1.92843	3.71445e-13		Fam203a	1.70502	8,0169177967579e-15		Scgb1c1	1.45794	0,00622647819466428		Hmgn5	1.21858	0,0257835669042537
Cyp3a16	1.9187	0.0191639		C1qbp	1.70413	1,17772256479368e-14		Rasd2	1.45538	1,07131456314805e-05		Prkag3	1.2121	0,0411658376261838
Mtrr	1.91581	4.22123e-14		Cirh1a	1.69803	2,27032159401651e-23		Cebpd	1.45203	1,1274056810401e-06		Pold2	1.21186	0,000263444974756229
Nop56	1.89667	2.89804e-25		Ifrd2	1.69589	9,14362221144821e-27		Asrgl1	1.43142	3,21742802275546e-10		Mtrr	1.21088	2,39104654454826e-05
Gadd45b	1.89079	0.00164861		Dfna5	1.69302	3,43961581473582e-13		Ccrn4l	1.42749	0,0283258151412671		Gemin5	1.20409	4,10098525752679e-05
Lyar	1.88635	2.41071e-08		Grwd1	1.68881	3,86876381313451e-22		Slc7a6	1.42517	2,59573376902428e-09		Tsr1	1.20194	5,85451355777482e-05
Cyp2c40	1.88009	1.7839e-16		Rragb	1.68232	1,59578262635546e-10		Cad	1.4229	2,40424523579996e-09		Atad3a	1.20133	6,84270450608808e-09
Col5a2	1.87827	9.87904e-06		Ears2	1.6812	8,82967299650656e-12		Igfbp1	1.41584	4,60886967128724e-08		Polr3e	1.20051	0,00131566988054837
Polr3g	1.86424	2.94293e-18		Trub1	1.67219	7,92751630446625e-25		Hpd	1.4061	4,75372674905494e-16		Telo2	1.18726	0,000212755091855029
Thop1	1.85831	5.70606e-13		Mettl13	1.66785	8,50677913474598e-17		Nop58	1.40589	7,49279188955718e-12		Zfp493	1.17637	0,0409882401981579
Dis3	1.83081	2.93192e-10		Psat1	1.6668	1,88404436448111e-21		Hacl1	1.40048	9,02012451394431e-19		Dus4l	1.17586	0,0140327620348886
Polr3h	1.82713	4.2805e-16		Uck2	1.66349	1,44854942889452e-22		Tfap4	1.39502	7,30561436722398e-06		Rrp12	1.16939	3,0519447675379e-05
Acnat2	1.82658	6.93159e-10		Xrcc6bp1	1.65993	3,57069553807567e-11		Kcne1l	1.38906	0,0177819646772171		Atic	1.16741	1,46747643040114e-06
Sdad1	1.82238	1.17524e-10		Mars2	1.65502	4,27004493116746e-25		Misp	1.38899	2,02231532727398e-16		Wdr75	1.1674	6,84931051333202e-06
Dhrs13	1.82026	5.08663e-11		Efna3	1.65045	1,93906017560027e-06		Zc3h8	1.38613	1,88795229980812e-07		Ddx21	1.16607	1,77003712208199e-09
Cirh1a	1.8077	1.5241e-13		Rsad1	1.64894	2,79308762909537e-09		Calml3	1.38077	0,00158627609896646		Fam203a	1.16056	0,00948039040975822
Wdr12	1.80694	8.49787e-16		Fbl	1.64784	2,49112726148595e-12		Snapc4	1.37962	6,25555107052928e-09		Rcc2	1.15791	0,000199579087059658
Ppan	1.80078	6.32619e-13		Rpp40	1.63257	2,30730271347866e-08		Nle1	1.37826	0,000306218825817694		Naf1	1.15547	0,0322376824949189
Spata5	1.79	2.68866e-12		Gcat	1.61278	3,9712345013318e-20		Mtrr	1.37081	3,3049368529496e-15		Trub1	1.15367	0,000977066087732351
Pdzrn3	1.77591	2.68693e-07		Uhrf1	1.61104	1,01338704789637e-06		Lyar	1.36821	2,06324468732368e-06		Rpusd2	1.14457	0,00612160081743471
Dkc1	1.77589	1.59754e-16		Pcyox1l	1.60731	5,03603656969985e-11		Gar1	1.357	0,00120540281987599		Slc35g1	1.14123	0,00046919003209103
Pdcd11	1.77098	4.66843e-11		Pomgnt2	1.60018	6,70337001693368e-17		Serpina1f	1.35465	0,0205079572379885		Pomgnt2	1.13738	0,000199579087059658
Heatr1	1.77007	1.08983e-10		Ccnb1ip1	1.59626	0,000593100565836376		Gsto1	1.35386	7,18285353511759e-15		Mdn1	1.13398	0,000205498830148982
Sult2a1	1.76835	0.0310099		Smyd5	1.59317	5,30355592541619e-24		Leprel4	1.35301	1,24785211594854e-05		Utp14a	1.13356	7,32162843618974e-06
Plin4	1.75076	4.4419e-07		Urb2	1.59262	1,7494958569368e-30		Pm20d2	1.34567	1,88199115944677e-12		Wdr55	1.13027	6,69823037316795e-05
Xkr8	1.73898	6.26798e-07		Gar1	1.592	5,84711231889614e-06		Mgat4a	1.34322	8,10379012597821e-25		Cmtr2	1.12722	0,000911072086199157
Ddit4	1.73778	0.0305917		Cks1b	1.59148	7,34544110971317e-07		Pwp2	1.34077	6,60455024357769e-10		Kcne1	1.1272	0,00150556221934114
Ybx3	1.73478	2.68866e-12		Prmt3	1.58922	1,70847770743248e-26		Fbxo31	1.33936	1,22301938868877e-05		Lins	1.12409	0,0067883153942578
Grwd1	1.73423	2.83194e-11		Shmt1	1.5848	3,02075629854298e-20		Mphosph10	1.33749	1,17800745976659e-08		Ipo4	1.12242	3,40044941148301e-07
Hao2	1.72479	0.0347079		Ovol1	1.58054	1,01730704545805e-07		Gem	1.33291	6,44768114694604e-06		Wdr12	1.11795	4,87941437467513e-05
Qsox2	1.72013	2.69787e-10		Tsr1	1.57665	1,13723630380987e-24		Aspn	1.33258	0,00013256840968604		Dtwd1	1.11069	0,012229043535416
Nop14	1.71663	8.49431e-09		Nle1	1.57112	2,77697982694706e-07		Ccnb1ip1	1.33107	0,0109779305117747		Nop16	1.10191	0,000171069082074169
A1bg	1.71653	0.0401546		Pwp2	1.57094	1,21873906173576e-20		Urb2	1.32382	4,58729203849687e-11		Nme4	1.09461	0,0111783388088822
Fam203a	1.71445	2.33108e-10		Cgref1	1.57031	0,000192591855580779		Gstm7	1.32382	1,96602319677537e-07		Rrp1b	1.09041	0,00106705876241704
Nol8	1.71331	4.49291e-09		Fam167b	1.5623	0,00471889811005382		Fam185a	1.32364	8,72034181327337e-10		Ddx51	1.08045	0,00240584358144353
Sms	1.7109	1.99176e-09		Slc7a6	1.55742	3,48750014869528e-20		Ica1	1.31684	6,59049344477094e-06		Ccrn4l	1.07558	3,11092227765697e-05
Ube2cbp	1.70989	2.3004e-05		Nop2	1.55079	1,18659914092608e-27		Padi2	1.31236	0,000107609204879437		Wdr73	1.0718	0,00240584358144353
Cyp4a10	1.70077	1.79724e-07		Nmral1	1.54318	5,98503241746365e-09		Tmem100	1.30912	0,00690939623317528		Kti12	1.06854	0,00107381152075011
Mphosph10	1.70019	5.64328e-10		Dyrk3	1.54074	1,50996600653276e-10		Fbl	1.30532	7,24383269104429e-06		Stc2	1.06155	0,00576233102189496
Cers6	1.69341	0.00739096		Xkr8	1.53691	3,11886856561845e-14		Acot3	1.30459	3,96294479307524e-07		Wisp1	1.06026	0,031241190476805
Gemin5	1.69058	1.54623e-09		Neu2	1.53023	9,22324725394081e-05		Apln	1.30106	5,77440059068427e-08		B3galt6	1.05668	0,00430407912584986
Vcam1	1.68959	1.96295e-07		Lmnb2	1.52964	1,80455833205869e-15		Nolc1	1.29475	1,12389053471487e-10		Nifk	1.05437	7,94253259424362e-05
Noc4l	1.68521	6.47154e-07		Poli	1.52946	4,80496878581444e-12		Mrap	1.29043	0,0382256697694716		Cd3eap	1.05348	0,00150470541220339
Hmga1	1.67756	3.95699e-13		Pick1	1.50778	1,11726577976601e-17		Heatr1	1.27876	7,22780710570741e-10		Prdm5	1.05213	0,00193461964612284
Dhx37	1.66795	5.11087e-09		Hells	1.50689	0,000143867348154053		Prss35	1.2778	0,00351651996356671		Tnfrsf19	1.04995	0,0332026094647849
Klk1	1.66793	0.0453064		Pigw	1.50552	9,54580200725182e-10		Mfsd7c	1.27701	4,55283568465131e-14		Gcat	1.04828	0,00737067133932346
Pwp2	1.66786	5.9472e-12		Pold2	1.50115	9,11054744733884e-19		Aldh1a1	1.27562	0,000132274513868526		Pprc1	1.047	0,0149202687464171
Nop2	1.66772	8.78334e-15		Ngp	1.49771	0,00242545978528931		Cfi	1.26844	0,00193768738647735		Dkc1	1.04512	0,000137097664680949
Usp31	1.66451	5.30058e-13		Nolc1	1.49165	7,61902311177423e-28		Polr1e	1.26605	5,10703365152364e-07		Tmem97	1.04011	0,0131026241973761
Nolc1	1.66393	1.51083e-08		Aldh18a1	1.49132	3,08814922112072e-23		Cd3eap	1.26272	2,15966851996037e-09		Fam98a	1.03934	0,000210082209910444
Wdr43	1.65993	1.62769e-13		Gnmt	1.49064	4,17589843198783e-11		Slc25a33	1.24957	0,000283619075310291		2410016O06Rik	1.03932	0,00802282290599462
Peo1	1.65719	1.03001e-14		Hmga1	1.47523	4,07566830499296e-25		Hpgd	1.2473	3,2449362241752e-08		Fam86	1.03838	0,0012625534801647
Dntt	1.64891	1.39418e-06		Shq1	1.4716	8,61166887748509e-11		B930041F14Rik	1.24722	1,39891763956336e-05		Mpped2	1.02843	0,0215882237084459
Utp15	1.64736	3.54996e-10		Mdn1	1.46454	3,08794871196539e-28		Rrp15	1.24611	4,36185022312761e-07		Exosc6	1.02762	0,0490905836172964
Fmo2	1.64429	1.00027e-11		Ada	1.46244	0,023504888746916		Dis3	1.24381	1,34437978972819e-09		Eif1a	1.0255	9,31910346160777e-06
Tfrc	1.64331	4.33153e-13		Mtfp1	1.45117	4,53983344958142e-07		Pgm2l1	1.24278	3,9462305834786e-08		Nat10	1.02041	0,00855905001873282
Adat1	1.63807	2.12638e-08		Rrp1b	1.4471	5,01910887450736e-12		Pdp1	1.24214	2,21446736257344e-10		Polr1e	1.02007	0,00134622512493234
Ddx51	1.63717	7.50765e-06		3110082I17Rik	1.44596	3,11886856561845e-14		Arhgdig	1.24082	0,00585609473114658		Ddx18	1.01098	0,000166131122572146
Fbl	1.63122	3.02035e-05		B3galt6	1.44498	3,7167029696844e-12		Pdcd11	1.23894	2,49188853613477e-16		Exosc1	1.00476	0,027567015998857
Kat2a	1.62798	1.18061e-10		Pfas	1.4419	3,83157359568387e-20		Agmo	1.23362	3,45947231044966e-06		Eml4	1.00403	0,000115718002512065
Nol10	1.62717	0.000134132		Bex1	1.43933	0,000204738151879061		Kcnk1	1.23177	5,30344927665557e-19		St6galnac4	0.999382	5,37662892170231e-06
Noc3l	1.62595	7.63018e-11		Ipo4	1.4309	2,34804427006229e-16		Eif2b3	1.22876	3,4935767568232e-06		Prmt3	0.999164	8,84521350670206e-05
Rad1	1.62593	4.32974e-06		Gm17296	1.42607	1,05630771007584e-10		Bex4	1.22763	1,04212851962458e-05		Rrs1	0.997305	0,00313028483442155
Qtrtd1	1.62479	1.73717e-07		Dhx37	1.42418	4,10069756848597e-09		Lhpp	1.22133	0,00107683445183858		Rnmt	0.992799	9,89669880598401e-05
Cyp3a44	1.62128	0.0497434		Dis3	1.42314	4,17918644146747e-22		Nap1l5	1.21686	0,000104225926806638		Eef1e1	0.991145	0,00950898164240718
Mfsd7b	1.62042	4.67429e-08		Mrto4	1.41588	1,37469776200042e-13		Hspa2	1.21616	5,27860766924882e-06		Asb13	0.989433	0,00484439798750319
Tnfaip3	1.61695	0.00238894		Lyrm9	1.40927	7,85865483933048e-16		Acnat1	1.20715	3,05266365521765e-13		Zfp259	0.984692	0,000981452934716961
Lyve1	1.61478	0.0178165		Aatf	1.39762	6,61795127653666e-13		Wdr43	1.20168	3,32110727559962e-13		Smyd5	0.983874	0,0115499286688062
Ikbkap	1.61447	7.38114e-10		Wdr4	1.391	4,33483439300218e-17		Slc6a4	1.20156	0,00117845628589816		Diexf	0.981205	0,0120807730100748
Baz1a	1.61224	5.35391e-07		Prmt5	1.39047	5,5842956329309e-17		Peo1	1.20033	2,24977918670673e-09		Slc7a6	0.98099	0,00109473583651419
Qtrt1	1.61114	7.90151e-07		Mphosph10	1.38996	4,88973529610324e-25		Grwd1	1.19753	9,05307204192632e-08		Tmem41a	0.978143	0,0375638655692783
Cenpm	1.61105	0.000170944		Psmg1	1.38831	1,23956674410415e-07		Rab30	1.19368	0,0143795291577354		Iars	0.977266	7,32162843618974e-06
Ddx10	1.60834	3.73852e-09		Tarsl2	1.38209	9,54580200725182e-10		Wdr12	1.19263	1,32591209716106e-09		Nufip1	0.9765	0,0286998947477856
Orm3	1.60325	0.0359006		Naf1	1.37907	2,29166084934234e-11		Adpgk	1.19211	5,69797691590034e-13		D19Bwg1357e	0.964382	0,000539465338887052
Dph2	1.60225	1.57656e-07		Heatr1	1.37529	1,95986354678733e-27		Nop2	1.19055	9,94418594551644e-12		Ept1	0.961006	6,15963159723989e-05
Prmt5	1.60212	1.64432e-13		Ppat	1.37373	1,00703748086559e-21		Srm	1.18769	3,56271255613123e-05		Sac3d1	0.959814	0,0352136668577159
Ddx21	1.59616	6.73267e-10		Dctpp1	1.37172	8,20627705547603e-07		Elovl2	1.18188	3,64215824680745e-08		Slc7a1	0.958961	0,0120420122110726
Cpne8	1.59347	0.0294759		Nat10	1.37039	5,2987272667561e-16		Lox	1.18148	0,00635527913553155		Baz1a	0.958072	0,00794353887869477
Morc4	1.58825	4.03996e-06		Polr1a	1.37034	2,37185786640959e-21		Rrp1b	1.17324	1,83086816761778e-06		Wdr3	0.955892	0,00705081285503676
Shq1	1.58687	6.15862e-07		Fkbp5	1.36988	0,0273244961544864		Rcc2	1.16845	6,52921378847244e-06		Nmd3	0.955219	0,000895676141409568
Wdr75	1.5862	3.39205e-12		Rrs1	1.36584	1,16719370931475e-13		Eef1e1	1.16786	2,31016754785536e-09		Mars2	0.948446	0,000115718002512065
Tmem98	1.58118	9.12838e-06		Tcea2	1.36512	2,14573643873369e-06		Me2	1.16716	9,28668502831804e-05		Tcerg1	0.947789	0,00106705876241704
Taf1d	1.58106	1.29728e-14		Stc2	1.36415	2,29807230487699e-06		Abcc1	1.16147	4,49403710164631e-10		Sigmar1	0.94601	0,0120518066715202
Tcof1	1.5797	6.73264e-06		Fam136a	1.36273	2,25262010602944e-21		Ccdc88c	1.16141	8,31096075237816e-08		Ahctf1	0.941044	6,54764476062799e-07
Srm	1.57752	1.52898e-07		Snapc4	1.35756	1,28913514286526e-09		Gimap8	1.15871	1,04503054071552e-09		Atm	0.94073	0,00063420283447999
2410016O06Rik	1.57734	4.18962e-11		Gemin5	1.35682	2,7763768601332e-18		Dhrs13	1.15778	3,23991824793566e-07		Ick	0.940648	0,00471365861361495
Wdr3	1.57305	1.27537e-11		Lins	1.35559	3,01390652173749e-13		Polr3h	1.15743	4,66473369013831e-10		Ccdc85a	0.940219	0,0178730331258851
Tfap4	1.57161	1.27636e-05		Lipt2	1.35101	9,74432384655973e-07		Ano9	1.15605	7,84441719299024e-05		Nudcd1	0.939549	0,00193742370572008
Nrp2	1.56305	1.1493e-09		Nmnat3	1.34751	1,32629987577295e-06		Stc2	1.15514	0,00041193610669379		Brix1	0.936059	0,00531684960737357
Tfdp1	1.56222	3.957e-11		Adpgk	1.34586	2,27032159401651e-23		Zbtb12	1.15289	0,00712132473949973		Wdr74	0.934859	0,0211546763173937
Simc1	1.55787	8.15987e-08		Fpgs	1.33772	2,19484842651859e-13		Dyrk3	1.15229	0,00070140420964005		Irak1bp1	0.931257	0,0411658376261838
Lins	1.55692	1.95709e-07		Gm11744	1.33569	0,000130058855041873		Prom1	1.15142	1,65140442155222e-16		Timm9	0.929897	0,000419549841691738
D19Bwg1357e	1.55011	6.15089e-11		Exosc6	1.33549	3,66129873313134e-12		Lyplal1	1.14942	2,14218988078162e-07		Bysl	0.929046	0,00929272023518385
Ccdc85c	1.54873	0.000103023		Nsun2	1.32583	3,90585815578807e-25		Thop1	1.14661	9,15448687943635e-07		Aatf	0.926956	0,0260173924615244
Nop58	1.54578	4.85555e-07		St6galnac4	1.32448	1,26681214086984e-22		Clca1	1.1439	0,0206902552920176		Rhbdd2	0.925249	0,0327906261650094
Fam86	1.54377	5.25817e-11		Nop58	1.32377	9,92276598173324e-17		Asns	1.14206	1,00700653549366e-05		Dhx33	0.922744	0,000205498830148982
Pop1	1.53457	7.04635e-08		Shmt2	1.31673	4,15268720355848e-12		Slc29a2	1.13612	0,0019408448437851		Dimt1	0.919951	0,0286998947477856
Rad51b	1.5345	1.56337e-05		Urb1	1.30991	1,13204466101751e-12		A230050P20Rik	1.13468	0,00219248031102293		Rpp38	0.916988	0,0414947245485923
Adpgk	1.53157	3.85121e-15		Tex30	1.30967	5,41153974725257e-06		Steap1	1.13183	0,00617633712994386		Gclc	0.914174	0,0147580382223872
Mfsd2a	1.53145	1.84819e-05		Noc4l	1.30619	5,88202388443022e-09		Pomgnt2	1.13087	7,9309795223808e-05		Ddx27	0.913735	0,00638530875506686
Urb2	1.52808	5.30364e-09		Mettl1	1.30463	1,75880021726881e-08		Surf6	1.12953	1,45058965325761e-07		Qtrtd1	0.913461	0,0202340388016789
Ruvbl2	1.52241	5.12909e-09		Rpusd2	1.30293	9,29229181550625e-09		Nnmt	1.12703	0,0414518352126775		Gne	0.913357	0,00288235449565569
Smyd5	1.52137	1.03039e-13		Wdr43	1.30274	1,52587813599e-24		Them6	1.12528	1,68268569752886e-07		Isyna1	0.905924	0,00170338882200486
Esf1	1.5208	8.68777e-07		Pcbd1	1.30148	2,08337997289732e-08		B3galt6	1.11925	4,23839668375952e-10		Rrp8	0.905494	0,000709377677008143
Zc3h8	1.5191	0.00069687		Atm	1.29925	1,31084019165553e-28		Nr1i2	1.11684	2,77706285322594e-06		Focad	0.904031	0,00140017423688686
Ms4a6b	1.51365	0.00132546		Erlin1	1.29861	3,66129873313134e-12		Steap4	1.10917	0,00428041418702248		Ptrh2	0.903825	0,000744169025285415
Nkrf	1.50594	1.23733e-05		Ncl	1.29559	6,25697823614176e-16		Ddx10	1.10445	4,61344564774269e-06		Nol6	0.903071	0,00783406302458774
Gbp3	1.50388	1.07637e-06		Nol9	1.29499	4,1109459661254e-21		Mfsd7b	1.1003	6,8544690931341e-12		Ruvbl1	0.901605	0,0257835669042537
Utp18	1.50325	1.0186e-10		Nkrf	1.28922	3,65628689215627e-11		Cirh1a	1.0992	1,02204995795386e-06		Gnai1	0.899869	0,0387835270669471
Ldlrad3	1.49533	5.9466e-07		Utp20	1.28663	4,59803424028041e-14		Spata5	1.09867	2,03998651871079e-07		Mrto4	0.897861	0,0367684138112312
Ruvbl1	1.49	4.47289e-10		Ttpa	1.2805	1,41329048972446e-07		Wdr75	1.09842	2,33213159508656e-06		Mblac2	0.894502	0,023012734126442
2410018M08Rik	1.48211	3.76369e-07		Akap1	1.27878	3,0468956828141e-20		Tfpi	1.09176	4,03571948723402e-05		Slc38a4	0.888754	0,0100580756415355
Exosc6	1.47951	8.12174e-09		Dkc1	1.27751	9,11054744733884e-19		Golm1	1.08361	3,23747969197478e-08		Uck2	0.888572	0,0112118102988495
Srfbp1	1.47933	8.3594e-10		Psmg2	1.27391	1,32913525888446e-12		Il18bp	1.08226	0,000213982935229292		2410002F23Rik	0.886437	0,000286189134017894
Itgb3	1.47468	0.00179132		Bop1	1.27176	6,21231868055319e-16		Exosc6	1.08148	4,87586674952394e-07		Surf6	0.884137	0,00612160081743471
Txnrd3	1.47412	4.84518e-08		E2f3	1.27142	9,29229181550625e-09		2410016O06Rik	1.08123	3,39793689188993e-07		Uri1	0.882678	0,00163220141992283
Slco1a4	1.47101	1.29714e-05		Wdr46	1.2662	2,16280065715206e-10		Maff	1.06702	0,0213712597299628		Setd6	0.882245	0,0203422639800525
Pdss1	1.46635	0.000120691		Fam86	1.26515	1,73646362188224e-13		Slc39a6	1.06514	7,11989689546735e-05		Morc2a	0.875331	0,000211054755638578
Ddx27	1.46419	3.18634e-08		Spata5	1.26461	1,96176611704034e-16		Pop1	1.06305	0,000176336751688244		Usp36	0.872057	0,00668754559240076
Bysl	1.464	1.59458e-05		Plcxd2	1.26448	4,61340303632201e-11		Fam46b	1.06072	0,0128965306372228		Nhp2	0.871678	0,00469072951977976
Max	1.45836	1.87107e-07		Pus1	1.25895	1,43441920763933e-10		Cwh43	1.0538	1,8369236686324e-06		AW209491	0.867887	0,00867003665380483
Anp32b	1.45725	0.000413121		Nop56	1.25833	8,22714706872376e-19		Cadps2	1.05192	8,14066224829717e-10		Lyar	0.867804	0,0391534412304066
Dnajc2	1.45215	6.0662e-08		Dus4l	1.25487	2,29201142928704e-05		Ddx21	1.04791	2,88667105142074e-09		Prmt5	0.866104	0,000780830920556411
Eif2b3	1.44978	1.7568e-06		Prdm5	1.25478	1,40655303689302e-09		Ltc4s	1.04651	0,0237391410870434		Utp15	0.863216	0,0169076835230652
Cyp4a31	1.44949	0.00482909		Sfxn1	1.25205	5,42456069295134e-20		Ggt6	1.04486	9,94855622295552e-06		Tprkb	0.857409	0,00594428483736685
D10Wsu102e	1.44809	0.000257114		Rpp38	1.25189	9,24201435725902e-09		Akr1c19	1.04291	1,08234044047939e-07		Pnpla7	0.853151	0,00341450793369965
Marco	1.4437	0.00305033		Pdcd11	1.25164	1,61368041626768e-20		Fgfbp1	1.03721	0,000449766232605876		Carm1	0.851891	0,0125441544714594
Rrp8	1.43948	8.57847e-13		Rnmtl1	1.24661	2,01766174763342e-09		Cdkn1c	1.03482	1,83284680483764e-05		Tex10	0.842656	0,0042894962073856
Eef1e1	1.43936	1.79787e-08		Iars	1.24368	5,11168683354487e-25		Rsad1	1.03348	0,000148928071427699		Nop9	0.839304	0,0472029852126846
Dimt1	1.43572	3.93309e-06		Qtrtd1	1.24273	4,7212611924721e-11		Fndc4	1.03265	0,00106799354984194		Minpp1	0.835975	0,0192851145809792
Hamp2	1.43459	1.79724e-07		Adck3	1.24198	6,99905925930534e-07		Ccdc137	1.02949	1,39268684902617e-08		Knop1	0.834239	9,69513044031736e-05
Myo19	1.434	4.12397e-06		Ttc27	1.23958	5,10010786111476e-07		Prdm5	1.02641	0,00125655822430157		Lsg1	0.832728	0,0226164447295901
Trmt11	1.43294	6.89788e-07		Nup43	1.23522	1,62842678317575e-06		Susd1	1.02617	0,000195496367086034		Twistnb	0.831716	0,00594428483736685
Gnl3	1.42797	2.49207e-12		Psmg3	1.23507	8,84271621381082e-07		Tmem117	1.02323	6,23406908986955e-10		Zfp451	0.830054	0,0296617114397332
Wdr4	1.42697	3.72709e-09		Pdia5	1.23279	0,00176157398792387		Focad	1.0206	2,36846026992579e-06		Vars	0.829615	0,00237542346092428
Xpo5	1.4269	1.76329e-09		Tmem54	1.23059	0,0144142381461211		Lgalsl	1.01863	2,8776171307893e-08		Sdad1	0.827299	0,00150556221934114
Surf6	1.42446	8.40518e-08		Reep6	1.22926	2,52315285401215e-06		Smyd2	1.01828	1,87003996436073e-08		Esf1	0.82623	0,00469192166470972
Aatf	1.42434	1.30525e-07		Ndc1	1.22764	3,28113071446669e-06		Simc1	1.01781	1,38983387087268e-08		Noc3l	0.824153	0,0257582114940654
Rpusd2	1.42257	5.33685e-06		Noc3l	1.22613	2,19484842651859e-13		Slc5a6	1.01781	1,57977317387412e-09		Ercc6l2	0.82011	0,004784969802848
Utp20	1.41962	1.10752e-09		Pinx1	1.2251	1,50883187898302e-05		Orai2	1.01689	0,000532308628415691		Mcm7	0.81833	0,028596369990564
Pprc1	1.41133	0.000239268		Fkbp11	1.22347	9,43990496096722e-05		Lancl3	1.01618	0,004212982262061		Lipt1	0.81551	0,0293596195803275
Fam131c	1.40689	0.00678377		Nol6	1.21972	4,07154711889955e-11		Mmp2	1.01356	0,000675178762720609		Utp18	0.815453	0,017433333286075
Sgms1	1.40544	0.000297915		Cluh	1.21543	1,29796573391235e-17		Ncl	1.01059	4,22126500990887e-10		BC016423	0.811732	1,60004372876189e-05
Rpp38	1.40534	4.35838e-06		Gart	1.21396	1,01057178664204e-18		Nifk	1.00993	9,38613615101676e-08		Smtnl2	0.811599	0,00653161719146483
Cmss1	1.40477	2.0612e-05		Ccdc121	1.21073	0,000130707056217847		Dkc1	1.00743	7,45070505853889e-08		Ccdc137	0.807956	0,0406178701484511
Nup85	1.40465	2.93888e-09		Setd6	1.21053	6,01396510287349e-10		Lrat	1.00702	0,000161527538058367		Qsox2	0.806003	0,0107166291310777
Fam84b	1.40393	1.81787e-05		Atr	1.20886	8,49069160835527e-23		Prmt3	1.00014	5,77978609659318e-09		Sfxn1	0.805872	0,00795727803999846
Ssbp4	1.40302	0.00194528		Nop14	1.20849	1,8604369998792e-09		Fam203a	0.998816	0,000137824604441608		Thumpd3	0.804574	0,00686159389989474
Nup107	1.39646	2.10988e-05		Lyar	1.20766	1,58954114371073e-09		Urb1	0.995956	0,000613861621941634		Rufy3	0.803731	0,0235196457790732
Hilpda	1.39368	0.000807691		Fbxo31	1.20645	8,97921725735941e-07		Tle1	0.995665	1,43064955529334e-06		Pnn	0.800576	0,00731867949407354
Trim24	1.39113	7.11969e-09		Pprc1	1.20568	4,22901848921028e-09		Ly6d	0.995325	0,042294714751559		Utp20	0.795402	0,013441239303537
Sla	1.39005	0.00164861		Bysl	1.20044	4,79624385284861e-12		Kbtbd8	0.991431	5,69167222557171e-05		Rev1	0.793913	0,0304811593881373
Cmtr2	1.3899	4.84518e-08		Atic	1.19986	1,46062858374365e-16		Ruvbl1	0.988963	7,59446533735823e-06		Abcc1	0.790335	0,00105415947162951
Atic	1.38939	2.46651e-12		Zfp692	1.19973	3,4543040973021e-09		Ppapdc1b	0.986309	8,34624858047203e-05		Larp4	0.786129	0,000420313736698765
Brix1	1.38871	0.000245494		Supv3l1	1.1993	2,41920143737802e-10		Znhit6	0.986242	0,00147576031704024		Bop1	0.786018	0,00339988315658892
Mmgt2	1.38814	0.000109439		Wdr75	1.198	2,22796717293265e-14		Rpp38	0.985978	0,000235343392576208		Pola1	0.785321	0,0341825076188716
Arfip2	1.38678	0.000294309		Prmt7	1.19692	1,10034523050058e-09		Utp15	0.984261	9,15536185186115e-07		Zfp280c	0.784765	0,0496400710668752
Tsr1	1.3864	6.37085e-09		Mecr	1.19627	9,07350211726372e-07		Dus4l	0.984167	0,00709530961041971		Ankrd49	0.783915	0,0241867848865659
Dnttip2	1.38566	2.63184e-05		Knop1	1.19167	8,63446769999113e-28		Utp14a	0.981416	4,62149713789975e-06		Nop14	0.78343	0,0396598088544462
Rae1	1.38478	4.33002e-08		Jag2	1.19136	6,6847396564638e-11		Pinx1	0.980953	0,00384627108218729		Prps1l3	0.780155	0,00111352607034406
Cd36	1.38431	2.95661e-10		Tmem201	1.19035	1,0641766274985e-08		Noc3l	0.980698	4,72075695086227e-06		Ttc37	0.775585	0,00476769782179814
Mcam	1.38341	0.00103335		Fahd1	1.18679	3,61776609735894e-10		Rgs19	0.980314	0,000904341389897198		Uchl3	0.775321	0,0417697148849769
Ccdc86	1.38265	0.00142238		Abhd14a	1.18418	1,43668684507613e-08		Wdr3	0.979208	1,23664375575562e-06		Ddx10	0.77392	0,0269871731140707
Nupr1	1.37998	0.0374471		Xrcc6	1.18342	1,8970740505479e-13		Noc4l	0.976863	0,000110329899183504		Las1l	0.773074	0,0306306276335974
Rcc1	1.37873	0.000403014		Zfp599	1.18093	1,9530347958213e-05		Aatf	0.969884	2,60956170319757e-05		Foxn2	0.773063	0,00358804401511179
Rcc2	1.3787	1.58528e-11		Alg8	1.18062	0,000488751307182367		B3gnt7	0.968826	0,00716673710307401		Max	0.772572	0,031424137810104
Prelid2	1.37605	0.00626414		Cmss1	1.1796	2,68709624424299e-06		Exosc1	0.967437	8,86645377525338e-06		Klhl42	0.772469	0,00591055804454529
Pm20d2	1.37389	4.11309e-10		Abcb1b	1.17934	0,000113069775205012		Nsun2	0.967168	6,01445828336888e-11		Kdm6a	0.770555	0,00567369231163378
Gramd4	1.37318	1.54139e-06		Stc1	1.17685	1,70510703364822e-06		Rasa3	0.967027	0,000719409320280935		Wdr36	0.767927	0,00251462202628079
Lgalsl	1.37317	8.48189e-07		Ddx51	1.17657	1,80717613694469e-11		Max	0.966648	2,74574450051051e-06		Rrp7a	0.765511	0,0093779997799804
Aen	1.37263	3.22422e-08		Rcc2	1.17428	3,49972647318828e-17		Paox	0.965767	0,000100140894331266		Pfas	0.765115	0,00972250106555469
Orc2	1.37223	9.48592e-07		Wdr74	1.17236	2,41767609373646e-10		C3	0.964826	0,00250835444406688		Slc19a2	0.762013	0,022060577056001
2410002F23Rik	1.37127	1.05741e-10		Ruvbl1	1.17064	1,54451026284831e-09		Hp	0.963262	0,0190664774776003		Dhodh	0.761995	0,0372554403078573
Znhit6	1.36794	0.000270737		Slc25a33	1.17045	8,70589745106295e-06		Nhlrc1	0.960712	0,000506867455348223		Abcg2	0.760549	0,0123491793264257
Mybbp1a	1.36793	2.20349e-06		Rdh13	1.16612	1,24159066696437e-14		Dhrs7	0.959924	0,0195813705283088		Fam136a	0.756274	0,00994696468598527
Btg3	1.36422	0.000880961		Rhebl1	1.1655	4,28393527344552e-05		Hmga1	0.958515	4,68053426639675e-05		Slc39a10	0.755869	0,00240599800922603
Ms4a6d	1.36041	0.0102216		Lipt1	1.16346	5,07838040312216e-06		Ccdc101	0.954823	0,000410212406730052		Gpr155	0.753944	0,00853116575524042
Orm2	1.35943	0.00353002		Aen	1.16325	8,81273860942477e-18		Cyp4f16	0.954584	0,00558184225626228		BC005561	0.753224	0,0177261142547991
Tiparp	1.35506	0.00133122		Tfb2m	1.16307	1,23043778151077e-13		Wnt5b	0.954135	0,000767505685755709		Trmt10c	0.753138	0,0104172215891574
Ildr2	1.35324	3.0001e-08		Myl3	1.16183	0,0130334920764011		Ebna1bp2	0.952607	4,05668245041305e-07		Usp31	0.752742	0,0163891538031335
Rccd1	1.35095	0.00151942		Abcc1	1.15581	5,0857355462474e-19		Prickle1	0.951949	0,000692556896752601		Dhx9	0.74882	0,0424787593621137
Arrdc2	1.35052	6.38371e-06		Mrps2	1.15532	1,69720175159094e-12		Pcgf6	0.950272	9,2704722556959e-07		Nol8	0.748001	0,00885386138693873
Nol9	1.35027	7.02077e-07		Pak6	1.15518	0,000386305093149784		Ikbkap	0.949899	2,64383818673081e-05		Umps	0.739884	0,0494598403996119
Pcgf6	1.34944	5.3422e-08		Rpf2	1.15466	6,67662541827559e-08		1700030K09Rik	0.948122	0,000825448580111594		Prmt1	0.738725	0,023012734126442
Ubtd2	1.34547	0.000190739		Zfp280c	1.15392	3,16268792295264e-13		Polr1a	0.946429	3,34202192373417e-07		Taf5l	0.73734	0,0120492951667362
Irak1bp1	1.33787	0.000699465		Tsen2	1.14798	0,000100236810861747		Esf1	0.942973	6,07611538138019e-06		Prpf38b	0.736701	0,017433333286075
Mllt1	1.3366	3.03309e-05		Rrp15	1.14541	1,18167108834995e-07		Zfp772	0.939933	0,00436220783080689		Ercc6	0.735922	0,0338267641265553
Trub1	1.33368	1.66921e-11		Pter	1.14391	1,01783336919236e-05		Qtrtd1	0.939768	6,21123567681017e-05		Hbegf	0.735593	0,0238601357248707
Zfp772	1.33255	0.00490788		Tfdp1	1.14205	3,22431337260996e-15		Pla2g5	0.938364	0,000326867105618284		Eif3b	0.735246	0,00464048638595867
Setd7	1.33167	7.06407e-09		Map9	1.14198	1,76772739669577e-13		Ctu1	0.93771	0,000419139451519602		Zfp930	0.732216	0,00746169652191381
Morc2a	1.33059	1.01048e-06		Aoc2	1.14023	0,00158994168776148		Eml4	0.937323	5,71012670796115e-09		Vamp7	0.732063	0,0249206945989214
Metrnl	1.32966	0.000135651		Ddx27	1.1388	3,51869601451054e-12		Taf1c	0.937102	0,000160007377305406		Wdr77	0.729052	0,00626825979414059
Ttc27	1.32868	3.37803e-07		Nup205	1.13157	6,13035438255054e-18		Smyd5	0.935883	1,52618947592205e-05		Mpp6	0.727393	0,00746169652191381
Polr1a	1.32489	8.3594e-10		Mapk13	1.13039	2,17786468830945e-07		Atic	0.935224	1,21651993611779e-06		Prps2	0.72453	0,0276942633443293
Carm1	1.32421	0.000251682		Fut4	1.12945	1,29237891245964e-09		Hn1	0.932963	2,10891363357366e-05		Ifrd2	0.724081	0,00770461620716826
Sectm1a	1.3239	0.0286502		Qtrt1	1.12882	1,19445248670197e-05		Pusl1	0.931102	0,00589387207610082		Impdh2	0.722829	0,0171259327936226
1700017B05Rik	1.32373	1.50871e-05		Nup93	1.12809	2,9164192241498e-07		Agpat9	0.929861	0,00031266634002558		Clns1a	0.717413	0,0283952559234983
Rrs1	1.32345	5.98171e-05		Eif2b3	1.12795	4,34796712736671e-08		Apold1	0.929476	0,0196512966698907		Ythdf1	0.713101	0,0274069225441464
Gas6	1.3224	0.000118424		Exosc1	1.12711	7,78561055069374e-10		Dock7	0.928612	5,75813551186838e-08		Zfp932	0.71287	0,0498465387843417
Fam211a	1.32185	0.00877211		Rangrf	1.12424	1,1384965309099e-05		Rrp8	0.928271	1,38983387087268e-08		Hnrnpu	0.710683	9,89669880598401e-05
Armc6	1.31859	7.23657e-05		Bcs1l	1.12149	3,85869235919286e-10		Sdad1	0.928223	2,92696724812729e-06		Nup205	0.710106	0,0139975328780535
Las1l	1.31384	0.000264055		Focad	1.12067	6,23115325600756e-11		Mars2	0.927349	7,95474114460734e-07		Rrbp1	0.710093	0,0146186701271299
Exosc1	1.31194	1.99011e-06		Fam57a	1.1197	6,75151725704272e-07		Cpn1	0.926564	8,4624213831288e-05		Larp1	0.7097	0,00243738377483312
Pwp1	1.31185	6.09282e-10		Ppp1r1b	1.11833	0,000489125514550191		Maoa	0.925443	3,23199638963461e-07		Naa50	0.709512	0,0304811593881373
Akap12	1.30834	0.00299972		Alkbh1	1.11802	3,57762689006977e-08		Grhl2	0.923763	4,54807694527916e-05		Elp3	0.706679	0,0111494758676549
Isyna1	1.30589	0.00159137		Utp18	1.11733	1,04678218813172e-11		Adora2b	0.922905	0,0196956172991904		Parp1	0.703636	0,00783406302458774
Rnaseh1	1.3032	2.37337e-05		D19Bwg1357e	1.11715	5,7716481206626e-17		Gemin5	0.922728	9,28668502831804e-05		Gart	0.703312	0,0170967580188005
Vnn1	1.30197	0.000167792		Nudcd1	1.11667	6,5000618467322e-15		Slc39a5	0.916079	4,85416991929838e-11		Pwp2	0.701039	0,0401378554950483
Polr3d	1.3014	0.000288495		Nop16	1.11597	1,71539914249395e-13		Ap1m2	0.909105	4,01463416048938e-06		Gnptab	0.700255	0,00693241334947049
Wdr77	1.29965	4.35566e-09		Nifk	1.11237	3,58448756379969e-13		Dtwd1	0.909075	0,000913490364901338		Nip7	0.698361	0,0310391818229065
Ebna1bp2	1.29909	8.75241e-09		Ebna1bp2	1.10927	2,74900915836832e-12		Knop1	0.907645	9,45237319953449e-11		Deptor	0.697448	0,0179500787822089
Psd4	1.29563	0.000813983		Prodh	1.10741	2,43126038688575e-08		Tex10	0.907623	3,3311334137404e-05		Prep	0.691035	0,0426163745724532
Cdc25a	1.29551	0.000714866		Yars2	1.10689	8,01291243726423e-08		Glmn	0.907433	0,0298238093557283		Zbtb44	0.688463	0,00104990861900069
Usp36	1.29525	6.40627e-05		Doc2g	1.10666	0,000635376680655945		Foxo3	0.906367	0,00246114418073957		Syncrip	0.68811	0,000437704992054171
Gls	1.29084	4.3615e-06		Hk2	1.10351	4,39414047767847e-05		Kti12	0.906016	0,000138753545635271		Polr1a	0.684613	0,00464172957804571
Sac3d1	1.28952	4.42182e-05		Las1l	1.10255	3,09313849312875e-10		Alkbh1	0.905855	8,14873200427459e-05		Nup85	0.684218	0,0398454339993891
Naa16	1.28907	0.000135355		Ddx21	1.10079	4,5400939821685e-25		Morc2a	0.905662	9,19684294925151e-08		Smarca4	0.682146	0,0107174540824987
Wrb	1.28683	6.28676e-08		Ppif	1.0986	8,80714537372419e-08		Ccbl2	0.904499	8,10866004326471e-11		Abcf1	0.674414	0,00937746645494964
Nup205	1.28438	7.55916e-11		Gemin6	1.0976	0,000203835942239486		Cmss1	0.903886	0,0245899475688824		Cinp	0.674368	0,0396598088544462
Rdh13	1.28074	3.21302e-11		Kti12	1.09621	4,47891983372755e-13		Adamts6	0.901909	0,00824906376550418		Luc7l	0.670045	0,00684494266157688
BC016423	1.28056	3.6579e-09		Bend3	1.09496	3,51941823233101e-06		Pde4d	0.901268	9,55848722547402e-05		Atr	0.669852	0,0363066157224133
Pgm1	1.2794	0.0126617		Rnmt	1.09374	1,04051261440247e-12		Mttp	0.900445	0,000235343392576208		Naa25	0.666828	0,0391534412304066
Hddc2	1.27916	0.0324821		Lhpp	1.09009	1,26578670896381e-06		Entpd1	0.900407	0,00754636168344372		Uba6	0.661792	0,0312875681591499
Champ1	1.27804	5.26267e-05		Nol8	1.08984	4,08131293402605e-18		Bysl	0.899358	0,000154598444198966		Bcap29	0.655519	0,0415282991070207
Rrp15	1.27647	6.40382e-06		Polr3e	1.08642	1,55221819058855e-09		Mrto4	0.898538	5,2288193785983e-05		Smc1a	0.652365	0,0105498853525074
36951	1.27508	0.00198491		Wdr73	1.08628	3,90189950236673e-13		Bcap29	0.897175	8,96739227649561e-05		Sf3b3	0.646136	0,0120518066715202
Ippk	1.27454	1.98649e-06		Dph2	1.08366	4,43029109404376e-08		Nol8	0.896439	3,59863688623401e-06		Heatr3	0.645545	0,0231008442135507
Hn1	1.27216	4.70816e-07		Dph5	1.08213	1,89235296187458e-06		Zdhhc13	0.896187	5,57337874946777e-05		Srek1	0.642373	0,0338267641265553
Sh2d4a	1.26896	1.19034e-05		Ttf2	1.08156	1,52368834342262e-11		Nupr1	0.89492	0,00618239176422508		Josd1	0.635747	0,0118298016774843
Nol6	1.26832	1.30408e-06		Tmem238	1.07731	2,99411131570906e-06		Usp31	0.893589	0,000582645105540734		Xrcc6	0.632502	0,0371749635744935
Ntmt1	1.26721	5.23849e-08		Mrm1	1.07471	3,13633656615793e-06		Rhou	0.893266	0,00306896934049104		Ero1l	0.632491	0,0417853301153617
Rnmt	1.26647	1.08431e-06		Fxn	1.07381	0,000479107962576925		Ctps	0.893183	4,29584406076713e-05		Net1	0.631704	0,0391534412304066
Nip7	1.26635	5.14286e-09		Wdr77	1.07359	2,93105013779642e-15		Nfil3	0.89097	0,0197351399979108		Cebpz	0.629242	0,0390365921560164
Ifi44	1.2605	0.000428329		Serf1	1.07335	0,00141182048725346		Fam60a	0.889896	2,0560849704299e-06		Gng12	0.626687	0,0116259911989144
Kti12	1.25957	3.99598e-06		Mtap	1.07306	4,40303020628371e-08		Ifitm1	0.888554	0,00772421131006575		Pa2g4	0.623942	0,0428716738040404
Ctu1	1.25446	9.26637e-06		Gne	1.07108	6,37859166249191e-09		Rapsn	0.88715	0,0476517631228176		Aebp2	0.623557	0,0370362897873471
Tex10	1.25336	4.50885e-08		Slc25a15	1.07041	5,52034759935495e-11		Metrn	0.886907	4,77252587443897e-05		Cnot1	0.619482	0,0307127191119567
Zfp280c	1.25158	3.89893e-05		Rcc1	1.06898	1,11756205941392e-05		Ppp1r26	0.886741	0,00117746588112013		Trim28	0.617751	0,00699679826073174
Ddx18	1.25107	2.90909e-07		Prrg4	1.06845	0,000409216134966186		Cinp	0.885829	2,92746928639974e-06		Tmem57	0.617361	0,0310391818229065
Top1mt	1.24957	1.2398e-06		Ipo5	1.06749	3,17892502575047e-12		Pabpc4	0.88185	0,000361473881733326		Fubp1	0.60439	0,0223470069325032
Pfas	1.24888	1.29041e-06		Metap1d	1.06729	0,000100893690515874		Prep	0.880021	1,27853818503059e-05		Ikbkap	0.600105	0,0390365921560164
Ddx31	1.24821	1.29041e-06		Mogs	1.06568	1,78082636851152e-10		Pgm5	0.878491	2,14757453884166e-05		Akap9	0.586314	0,00575290791837234
Ccdc41	1.246	1.30408e-06		Surf6	1.06566	1,95977991062908e-12		2010107G23Rik	0.878072	0,00225412190215892		Otud4	0.568919	0,00711239069265568
Fastkd3	1.24383	6.78933e-05		Ctps	1.0647	5,93056658186776e-18		Gtf2ird2	0.877914	0,000236409711284571		Snd1	0.568778	0,028596369990564
Ipo4	1.23843	1.37862e-06		D10Wsu102e	1.06447	3,4555056498952e-14		Myh11	0.877785	0,00926016385145751		Prpf4b	0.567633	0,0111783388088822
Wdr73	1.2367	1.99011e-06		Phtf2	1.06416	5,28914478410466e-10		1810055G02Rik	0.875499	0,00669017129050483		Dhx15	0.566575	0,017433333286075
2210013O21Rik	1.23252	0.0290247		Hs3st3b1	1.06409	7,18716398576142e-06		Siva1	0.87155	0,0242300404681442		Ssrp1	0.565188	0,0303273461224507
Cyp3a59	1.23246	4.98066e-05		Umps	1.06292	1,56675177369946e-11		Exosc8	0.868378	0,00336381548761258		Lgalsl	0.558697	0,0286998947477856
Taf1a	1.23211	4.20328e-06		Mcm2	1.06256	1,55435846175114e-06		Peg3	0.867087	0,000237372719099208		Glt25d1	0.55427	0,0288891292083317
Gstcd	1.23065	0.000274795		Utp15	1.06149	4,14345467212833e-13		Ltv1	0.86006	0,000317006228590779		Eea1	0.553228	0,0250312931701539
Wdr55	1.22679	1.50788e-09		Ffar4	1.06098	1,16752135054488e-06		Ssbp4	0.859601	0,000532668313621961		Dmxl2	0.550986	0,0472472971056828
Ddx55	1.22559	0.000134132		Kbtbd8	1.05832	2,89510114362987e-06		Hilpda	0.859279	0,0471512275970114		Mga	0.535131	0,0119729224181119
Nt5c3b	1.2232	0.00276348		Mrps27	1.05721	6,50478944432333e-07		Wdr4	0.858218	1,48396138488388e-05		Vps13a	0.530361	0,0390365921560164
Metrn	1.22253	0.00209877		Pcsk6	1.05573	2,35050633618889e-06		Zfp259	0.858092	5,9233965621071e-06		Crebzf	0.51866	0,0492143036217289
Rassf1	1.22167	0.000881874		Gtf2ird2	1.05506	9,43757797852656e-09		Jrk	0.857874	6,56956154843245e-06		Eif3a	0.502072	0,0296746930706937
Esr1	1.2192	0.000406402		1110008L16Rik	1.05357	5,03111083310362e-06		Lsm7	0.85774	0,00691187357187156		Ddx3y	-7.03515	1,37383419282727e-86
Rpf2	1.21703	9.43634e-06		Apex1	1.05266	5,21693260327375e-05		Ruvbl2	0.856075	4,72102335594182e-05		Eif2s3y	-6.15621	1,43507202353845e-42
Alkbh1	1.21403	2.11381e-05		Nup107	1.05184	3,45928304582473e-10		Ankrd49	0.854954	7,12655674479204e-05		Uty	-5.90795	9,44847047051687e-54
Gemin6	1.21335	5.28174e-06		Dhcr7	1.05055	9,52115657475993e-06		Pdk1	0.854012	2,22402254256235e-07		Kdm5d	-3.84212	1,17104912871315e-20
BC027231	1.21295	9.14416e-06		Polg2	1.0462	0,000150875672611525		Gsta2	0.847445	0,00166073351238677		Tmprss13	-3.73958	1,13453907679058e-13
Ltv1	1.21193	0.000277764		Fastkd3	1.04574	1,2762243278501e-06		Dpy19l1	0.847301	5,76492304018774e-06		Fam81a	-1.90418	0,000132626393208469
Enoph1	1.21182	0.000274287		Rangap1	1.04531	3,96329017774228e-18		Fv1	0.84597	0,0156133646520937		Wisp2	-1.80641	4,60097011192251e-05
Nup188	1.21166	4.28294e-05		Nkain1	1.04386	0,0163068505593482		Noa1	0.844368	0,000837964874633021		Rom1	-1.71949	6,23837365961558e-08
Zbed4	1.20355	2.88989e-09		Tyw1	1.0425	2,18061526801556e-10		Csrnp1	0.842854	0,00155935587140652		Fam46c	-1.63708	3,09414303827372e-08
Prr3	1.20174	0.00492933		5830415F09Rik	1.04019	8,03693458650865e-06		Tspan6	0.841596	0,00285653512784623		Phlda1	-1.62274	0,00174796533948831
Msto1	1.20164	1.21668e-06		Hgfac	1.03984	0,00969577401586273		Taf1d	0.840869	2,06995953727262e-07		Scn4a	-1.56149	0,000140943823743809
Mlxip	1.20106	0.0034253		A230050P20Rik	1.03814	6,63073003590998e-06		Entpd6	0.840314	0,000143963375964437		Olfr1396	-1.5537	0,0425963648242717
Lsg1	1.20094	1.101e-06		Tada2a	1.03599	6,14811767949065e-07		Fam167b	0.840061	0,00770205823516643		Isg20	-1.51475	3,82814793845069e-07
Gnptab	1.20058	1.24193e-05		Aven	1.03516	7,07031350549454e-06		Xrcc6bp1	0.839242	0,00189237439370876		Acta1	-1.40871	2,91093550230917e-12
Atr	1.19953	1.66313e-10		Utp14a	1.03513	4,98956492345338e-12		Lum	0.838147	0,0436124935660856		Cd79b	-1.39473	0,0247643640121439
Tex30	1.19862	0.000127652		Heatr3	1.03507	1,30438553309185e-09		Angpt2	0.837219	0,0165281563107764		Klhl34	-1.38448	0,0307477931975718
Polr3e	1.19795	1.93083e-05		Ccdc85c	1.03375	0,000290135397746456		C87436	0.836719	4,75408366852814e-05		Nppb	-1.38384	0,000188387224152747
Ccrl2	1.19523	0.00336625		Ndufaf4	1.03335	1,33763341180091e-10		Paip2b	0.833413	2,05672443770015e-05		Epn3	-1.34733	0,00173893089976451
Kri1	1.19316	0.00117921		Xrcc5	1.03157	2,19011875621864e-08		Fga	0.832661	0,00407844754406589		Prune2	-1.31605	1,80443247167906e-11
Thg1l	1.19196	0.000808906		Tma16	1.03089	0,00161216567428594		Pwp1	0.83249	7,21205549216388e-06		Snca	-1.30527	6,54764476062799e-07
Nob1	1.19029	1.80064e-05		Dnajc2	1.02858	3,46854201780218e-09			0.83095	2,04938199663213e-06		Ackr4	-1.28677	0,00083596174559689
Pgm2l1	1.18988	4.27081e-05		Ppa1	1.02313	5,48225140429729e-05		Polr3d	0.8305	0,0271574040014166		Inmt	-1.2862	0,000420313736698765
Rhbdd2	1.18958	0.000929003		Ept1	1.0195	6,60012327286166e-18		Qtrt1	0.829804	0,00762421416874139		Bpgm	-1.28393	2,31594631082076e-08
Pusl1	1.1876	0.000118701		Tmem252	1.01626	0,00821514967237359		Pde3b	0.82798	3,93542835170019e-06		Alas2	-1.27274	3,53082463780819e-09
Jrk	1.18687	0.000614645		Tha1	1.01619	0,000672849170965986		Eif2ak4	0.827597	3,63287384142318e-05		Cd24a	-1.25305	2,80715576280971e-05
Ndor1	1.18527	3.96023e-05		Cd320	1.01583	1,77872809611553e-07		Nup210	0.826302	2,72449965074348e-05		Enho	-1.22851	0,00512193837854035
Ccnd1	1.18102	1.01411e-05		Diexf	1.0157	2,931940090226e-07		Cmtr2	0.825781	0,000157553860091277		Casq1	-1.22703	0,00716046921306267
Tada2a	1.18071	0.000490793		Nhp2	1.00979	3,45096994142834e-09		P2ry2	0.825312	0,00505500606408261		Tmod4	-1.17281	0,00559653003456129
Tma16	1.18068	0.000512069		Dnajc25	1.00965	1,50299588321629e-05		Hgf	0.823975	0,00992421002362729		Ube2l6	-1.15371	3,21908798999558e-06
Acot2	1.18007	0.00187606		Dimt1	1.00945	3,46376995799302e-06		Itpr2	0.823775	1,76155282159319e-07		Hist4h4	-1.13893	0,00612160081743471
Adat2	1.17833	0.00591103		Grp	1.00872	0,0202605793417802		Fam136a	0.822464	6,90144267583749e-08		B3galt2	-1.13682	0,0110992249205735
Vars	1.17438	5.37965e-05		Anp32b	1.0062	2,57255291225096e-06		Nup85	0.821236	2,20187515927819e-05		Cdr2	-1.13584	2,8599546204493e-05
Taf5l	1.17267	4.61978e-07		Npm3	1.00605	9,97603508378064e-07		Nmral1	0.820504	0,0181102609174064		Klhdc8a	-1.10969	0,0201809509629889
Tprn	1.1719	0.002407		Fsd2	1.00117	0,00177754324506765		Gne	0.817927	3,27752207611942e-05		Rrad	-1.10178	4,79474701457059e-05
Bcap29	1.16787	0.000107407		Apobec2	1.00074	0,0475278249569253		Macc1	0.813806	0,0358362382367765		Rasl10b	-1.09981	0,000180186622323892
Il1rn	1.16764	0.00100973		Uchl3	0.999637	0,00329625997598828		Ptrh2	0.813097	1,52029045806218e-05		S1pr3	-1.09451	0,0093779997799804
Lmnb2	1.16723	3.00318e-06		C77370	0.998592	2,45427860362303e-05		Gyltl1b	0.812267	0,00469979336264458		Gmnn	-1.09392	0,00260535543062029
Ccdc134	1.16552	0.00119584		Mcm7	0.994651	5,95172520489288e-13		Nup107	0.806841	0,00247876844873618		Fam220a	-1.08147	1,9347232583352e-07
Sf3b3	1.16345	2.08413e-07		Sardh	0.994177	3,32839173537057e-05		Apex1	0.805751	0,00522931796900129		P2ry12	-1.07142	0,0299094340074809
Nupl1	1.16285	1.52898e-07		Pdk1	0.992833	2,37435379289324e-15		BC021891	0.805669	0,00105512350108912		Arhgap4	-1.05101	0,0417697148849769
Ung	1.16272	0.02799		Prps1	0.991623	4,78586509178443e-06		Dimt1	0.804754	0,00265680192571418		Cxcl14	-1.04075	0,00262807341347045
Cerkl	1.15843	0.0153211		Mtg1	0.98687	0,00407328754886227		Gpatch1	0.803479	0,00920313272384893		Mkrn1	-1.02931	1,46747643040114e-06
Gsn	1.15438	0.0147131		Uhrf1bp1	0.986248	2,92320996366504e-06		Gas8	0.802861	0,0298840572233575		Slc25a37	-1.02752	0,0111494758676549
Elac2	1.15426	9.93002e-07		Rnf219	0.985518	3,13633656615793e-06		Tfdp1	0.802267	2,95409048918062e-05		Scube2	-1.01631	0,0102740005058191
Gypc	1.14947	0.000619146		Wdr3	0.984921	4,80496878581444e-12		Tada2a	0.801889	0,00484199717331852		Sync	-0.99208	0,0496400710668752
Cables1	1.14818	0.00233646		Agpat5	0.984032	7,12375249445229e-14		Rab3a	0.801865	0,00705674693205909		Cnn2	-0.990347	0,000115718002512065
Dph5	1.14797	1.40397e-06		Rrp8	0.983099	3,42358207052323e-11		Ipo5	0.801482	9,93701907472589e-07		Rsad2	-0.977835	0,000112029081271407
Setd4	1.1473	0.00316925		Ddx10	0.980814	1,19076782234105e-08		Nop14	0.799993	0,00253518915216068		Specc1	-0.97665	0,0284184862532517
Ipo5	1.14653	1.63453e-08		Zfp428	0.979458	0,0195374379368846		Ddx51	0.799891	0,00178819981764751		Trp53i11	-0.969604	0,0170160854113645
Tcerg1	1.14578	1.61024e-05		Slc25a13	0.978003	6,57271919344035e-06		Lins	0.799822	0,00105661753972725		Aqp7	-0.938932	0,0206262055502416
Nom1	1.14498	5.81451e-06		Tmem41a	0.976434	8,28468802824629e-07		Sall1	0.797813	0,00194236230638002		Cyr61	-0.906638	0,000419549841691738
Prdm15	1.14387	6.09007e-05		Elac2	0.976354	4,52317934809681e-08		Ktn1	0.797048	1,21198700484238e-06		Amot	-0.898475	0,0303273461224507
Ncbp1	1.14371	3.88972e-06		Pomt1	0.974734	1,12811335656959e-05		Myof	0.796669	0,00034232759565132		Polq	-0.895487	0,0153172261060561
Rnf145	1.1428	3.64504e-08		Fam69b	0.974255	1,73033782783612e-07		Ildr1	0.796007	0,000118745734105808		Gstt2	-0.891828	0,0364060914953728
Atp10d	1.1427	0.000437279		Cmtr2	0.973459	1,16748231334651e-09		Rrn3	0.794866	5,2099592296388e-08		Igsf1	-0.875561	0,0133972001442971
Tsen2	1.13851	0.000216526		Naa25	0.97344	4,70239165883599e-10		Lyrm9	0.794676	0,00020421920992792		Tmem53	-0.85943	0,0343621520066508
Zcchc9	1.13832	9.43247e-05		Slc25a22	0.973026	5,12483486082799e-06		Pbdc1	0.792993	0,000324190864783423		Optn	-0.855077	0,000257576575745871
Pelp1	1.13594	0.00385213		Dnah5	0.969669	4,92223339041418e-09		Trub1	0.792073	1,37289688285824e-05		Ier3	-0.853481	0,0405931447721619
Camsap1	1.13503	5.47915e-05		Immp2l	0.968901	0,0117187933482137		Dennd2d	0.791967	0,0183527478804762		Lasp1	-0.852292	0,0390365921560164
Slc39a10	1.1309	0.00197922		Nob1	0.966779	1,14852611658662e-07		Usp36	0.791888	0,00165019960810722		Serpine2	-0.850972	0,0274069225441464
Mak16	1.12994	1.27994e-07		Drc1	0.966767	0,00100262575610709		Lmnb2	0.790676	0,000870954079438377		Ucp3	-0.834493	0,0296617114397332
Pphln1	1.12771	0.00018277		Tgif2	0.964904	0,000121473848811685		Fam3c	0.790202	0,0012222880911624		Ccndbp1	-0.833533	0,00385113628824035
Xpo4	1.12681	0.00119416		Parp1	0.964738	1,68657790754791e-12		Pdilt	0.78961	0,0270709977914129		Rbpms2	-0.827972	0,0167424010185532
Dus4l	1.12404	0.00108304		Chaf1a	0.963918	4,10632292172781e-05		Pprc1	0.789249	0,0120019560460779		Stk40	-0.824784	0,00565188631209073
Adprhl2	1.12356	4.12405e-07		Rnaseh1	0.961141	7,08958501778021e-06		Ttc27	0.787841	0,00377827660004867		Vash1	-0.819401	0,0494871825272963
Chst13	1.12318	0.000277764		Nufip1	0.960504	7,64738060107283e-06		Mogs	0.786364	1,06863354251922e-07		Grm1	-0.81249	0,00783406302458774
Pgam5	1.12293	1.11656e-07		Ttll4	0.959364	1,73454251111947e-09		Shq1	0.785265	0,0075212416895586		Bnip3l	-0.812208	4,49745750550184e-05
Denr	1.11568	1.61024e-05		Morc2a	0.958041	9,68282050391894e-13		Nkrf	0.7826	0,00617633712994386		Itgbl1	-0.80785	0,0355660534402731
Pigw	1.11441	0.00126791		Pde4c	0.957588	0,0138063826059476		Wdr74	0.779068	0,00137774001117031		Xirp2	-0.806971	1,37789955175709e-07
Gtf2ird2	1.11298	0.000580282		Slc5a6	0.955817	5,96545622182062e-05		Zfp202	0.777458	0,00749455983270222		Rnf144a	-0.806522	0,0322376824949189
Dync1li1	1.10864	2.75864e-06		Rev1	0.955652	1,94768329253741e-07		Aen	0.77698	0,00099399061363769		Gimap8	-0.806092	0,009947091293911
Trmt2a	1.10849	3.27454e-06		Coa7	0.952939	8,13210193405872e-08		Nat10	0.776955	0,00113404110317174		Nabp1	-0.801714	3,37479666913847e-05
Knop1	1.10721	1.35977e-07		Nars2	0.951956	1,00958828955142e-05		1110032F04Rik	0.776526	0,0424710941105444		Cxcl12	-0.779565	0,0247643640121439
Grb10	1.10483	0.00449887		Bcap29	0.951628	5,19940055527738e-07		Thumpd3	0.776326	0,000155165821846547		Cd300lg	-0.772656	0,000111216474053654
Pes1	1.10472	2.26663e-07		Tamm41	0.951313	0,00185179434273901		Akap7	0.775133	5,33996614821956e-05		Vasp	-0.769368	0,0334649656403693
Chchd4	1.10422	1.95709e-07		Kif21a	0.948872	1,15623395223711e-11		Pnpla7	0.773231	0,000228572669685641		Plin2	-0.769198	0,00192427769588437
D16Ertd472e	1.10028	1.01411e-05		Lrpprc	0.947971	4,63995949730595e-10		Cldn3	0.771148	0,0112859210424482		Ckb	-0.765139	0,00900058224846961
Xrcc6bp1	1.09998	0.000752695		Pgam5	0.94762	1,16748231334651e-09		Ugt2b34	0.770984	4,65219646068489e-06		Parm1	-0.764957	0,00533024051536942
Entpd6	1.0979	1.91309e-05		Sac3d1	0.946712	7,57957653198861e-05		Rnaseh1	0.770629	0,00717292356451751		Dcaf12	-0.760569	0,0023875909954114
Golt1b	1.09514	0.000254779		1810055G02Rik	0.945827	1,35615397840486e-05		Vcam1	0.770242	0,0446305677465316		Paqr4	-0.760158	0,0269871731140707
Hdc	1.09509	0.0272556		Syngr1	0.945502	6,23746581107066e-05		Slc5a9	0.768995	0,00117354346572809		0610031J06Rik	-0.757575	0,0199642317321099
Cd14	1.09397	0.0335257		Ccdc137	0.945254	1,56076864811908e-08		Zfp7	0.767661	3,96378197460752e-05		Arhgap32	-0.754307	0,0313891288628993
Exosc8	1.09382	0.000594768		Thg1l	0.945081	0,001246239298776		Lynx1	0.766492	0,0414518352126775		Tnfaip2	-0.746797	0,030199705182139
Snrpd1	1.09317	6.06686e-05		Adat2	0.944375	0,0042514442116921		Rpusd2	0.765711	0,00229893724231385		Ankrd1	-0.741479	0,0095048004225949
Rhbdf2	1.09284	0.017875		Nsun5	0.944084	8,66789482264086e-06		Lzic	0.765269	0,00179006167227054		Ace	-0.729317	0,00418417664536686
Trim27	1.09077	7.49165e-05		Hsph1	0.941741	7,00564203999894e-07		Tsen2	0.764617	0,0155842366382166		Hadh	-0.728219	0,000341271864373319
Syde2	1.09043	0.000573007		Tefm	0.940383	0,000474229127939881		Zfp930	0.764495	2,62939658222519e-06		Ctgf	-0.72456	0,00743680014517988
Kank3	1.08886	0.000695287		2410002F23Rik	0.937143	1,36883600847215e-07		Ears2	0.764299	0,00109338500835692		Tstd3	-0.722393	0,0417697148849769
Gm17296	1.08672	3.35245e-05		Fam132a	0.936485	0,00165045853072722		Dusp9	0.76429	0,00297301293584541		Spta1	-0.721	0,0420601762465559
Iars	1.0845	9.81032e-07		Eif2b1	0.936055	2,9164192241498e-07		Impdh2	0.762581	1,33742485091087e-06		Fech	-0.716694	0,000212755091855029
Hexb	1.08315	0.0011336		M1ap	0.93513	0,0172776086207566		Lipt1	0.762302	0,00270190206842883		Slc48a1	-0.716211	0,00204705611347633
Kdelc1	1.08215	0.00510679		Sbsn	0.935101	0,0424045939933441		Bhlhb9	0.762006	0,000513423121618221		Sod3	-0.709474	0,043799832624209
Bms1	1.08159	1.76364e-05		Dbt	0.933648	2,14542391655122e-09		Vstm2a	0.760021	0,0033042209268659		Ube2o	-0.703888	0,0107950849874272
Fnbp4	1.0811	3.22458e-06		Pdss1	0.933058	0,00198836650893433		Rdh11	0.759905	6,14816079024809e-05		Mief2	-0.701896	0,0257582114940654
Mrm1	1.08008	0.00225591		Larp4	0.932308	1,51038176131009e-14		Abcc4	0.75967	3,18260107788124e-05		Ugp2	-0.698079	0,000212475060432591
Farsa	1.07954	4.63371e-06		Dhx33	0.931885	1,21728935034181e-11		Vps33b	0.759232	0,00176563288267595		Nppa	-0.693821	0,000633921893335787
Dtwd1	1.07864	2.3348e-05		Esf1	0.930756	9,45716420579645e-09		Dio1	0.759157	0,000355075504142179		Egln3	-0.692631	0,0300762252347888
Nifk	1.07774	4.96241e-07		Timm10	0.929634	0,00026176218611376		Slc14a2	0.759153	0,00703500455393138		Fam131a	-0.678528	0,0415954378403193
Pvr	1.07486	0.000544651		Spire1	0.929027	7,60771514388087e-08		Dph2	0.758286	0,00539087365824958		Plekha2	-0.665698	0,0163891538031335
Wdr36	1.07171	1.6552e-08		Ccdc151	0.927482	0,00487469113728735		Nip7	0.754397	6,07720268697749e-06		Ankrd23	-0.652473	0,00083596174559689
Fam129b	1.06571	0.00229616		Asrgl1	0.927197	2,71004005619767e-05		Zfp948	0.750432	0,00113591445475093		Tax1bp3	-0.652021	0,0169946261583216
Pinx1	1.06553	0.0031452		Vars2	0.926329	6,31351165096875e-08		Scarb1	0.7489	0,0213538228500392		Coro1a	-0.648699	0,0391534412304066
Eftud2	1.06409	0.000237742		Cdc25a	0.926197	1,74392830734231e-07		Rnmt	0.748436	0,000747363379143516		Cbr2	-0.640473	0,0322376824949189
Smn1	1.06331	0.00879039		Asns	0.924638	4,10996268854283e-06		Pygl	0.747282	0,0050411257464236		Murc	-0.637764	0,00511391408515496
Taf5	1.06274	0.00336615		Cbs	0.923634	0,00610650113339572		Ccdc41	0.745927	0,00210091474039005		Gas1	-0.63664	0,0390365921560164
Dock7	1.06231	6.85768e-05		Zfp259	0.923134	2,20703090239529e-08		Myzap	0.74545	0,0335118377964848		Ypel5	-0.631599	0,0316146323423827
Ugt2b37	1.06173	0.0312123		Fam60a	0.922796	5,93149314782826e-14		Kat2a	0.744316	0,00917017184932548		Bloc1s6	-0.629247	0,0475920530699336
Cinp	1.06058	5.03221e-06		Fancf	0.922268	0,000178266612408014		Cep78	0.744248	0,020732503682613		Suclg1	-0.62916	0,00779834508236537
Nsun5	1.06052	3.64004e-05		Ccbl2	0.919548	0,000365840073970872		Psmg2	0.743807	0,00133548530711114		Gda	-0.624999	0,0107166291310777
Jmjd6	1.06021	1.29041e-06		Cinp	0.915885	4,83548614506339e-09		Utp18	0.741738	7,48840022945402e-05		Alas1	-0.61856	0,0342288692083683
Smyd2	1.05921	4.72199e-06		Nup85	0.914067	2,66220319506119e-09		Ces2g	0.741049	0,0165385119857314		Kcnj2	-0.618034	0,00963284219007271
Utp14a	1.05865	1.27636e-05		Pdk4	0.914001	0,0203546546578742		Chst15	0.739965	0,00010097828024253		Lynx1	-0.617355	0,0390365921560164
Tnfrsf12a	1.05778	0.000270634		Ccdc40	0.91357	1,9925294046286e-07		Ddx27	0.73754	0,00135820559850218		Hspb8	-0.606886	0,0330490856876782
Pltp	1.05709	0.0105287		Tbrg4	0.912959	1,74995667565631e-05		Efhd2	0.736342	0,0430622453731622		Pla2g16	-0.595519	0,0411085602416288
Zfp612	1.05659	0.0034253		Matn2	0.912379	7,00564203999894e-07		Lipt2	0.735897	0,0334117983030481		Chrm2	-0.595115	0,0257835669042537
E2f3	1.05605	0.00142238		Ift57	0.911659	3,75618400296309e-05		A330021E22Rik	0.735316	0,0178642583932111		Col8a1	-0.587648	0,0496400710668752
Cyp4f16	1.05493	0.0201046		Tsen54	0.910034	8,77093269252608e-05		Il33	0.734514	0,0164082757926263		Myadml2	-0.585919	0,043799832624209
Serpina3f	1.05328	0.0370126		Sptbn2	0.90999	8,52232435574742e-06		Taf1a	0.733837	0,00368417189211287		Cd93	-0.581428	0,027567015998857
Sh2b2	1.05268	0.00869619		Wdr36	0.909964	6,67578554546562e-12		Anxa6	0.732908	1,58577237371887e-05		Pdk4	-0.580276	0,00972250106555469
Mina	1.05264	5.11833e-05		Zfp296	0.908228	0,0463435887395058		Nfkbil1	0.732581	0,0418873364941377		Zbtb4	-0.566281	0,00890712203121427
Gnl2	1.04934	0.00100384		Tmem158	0.906827	0,0105577705065442		Ccdc85b	0.73257	0,00298180070674547		Nrp1	-0.563879	0,0272872188101005
Akt1	1.04738	2.98563e-07		Pyurf	0.906612	8,24370754101104e-05		Zfp146	0.732483	6,41497348474842e-08		Smpd1	-0.55286	0,015424506553078
Ankrd10	1.04685	3.89893e-05		Pnpt1	0.906261	1,64723317823365e-09		Taf5l	0.730861	7,91749686721193e-06		Mgll	-0.535132	0,0107166291310777
Snupn	1.04628	0.00258144		Wdhd1	0.905373	3,83486946586343e-05		Mcf2l	0.729062	0,000132274513868526		Gnb2	-0.529397	0,0499444991239895
Aebp2	1.04315	0.00137843		Sdad1	0.904098	2,50369761048964e-09		Sult1a1	0.729013	0,022659242136216		Hspb7	-0.527673	0,00937746645494964
Nrg4	1.0426	0.0438817		Ftsj3	0.903995	2,11222880490172e-10		Rhebl1	0.727501	0,0383577887726912		Pdhx	-0.516143	0,0283952559234983
Ahctf1	1.04203	1.58528e-11		Srfbp1	0.903784	3,7901077611038e-06		Iars	0.726988	2,11542013546656e-05		Ctdsp2	-0.50976	0,0136564753325499
Cep78	1.04161	0.0140639		Trmt6	0.903735	1,16654650141281e-07		Cp	0.726288	0,00446095455048577		Cmya5	-0.503314	0,0250080092607549
Pirb	1.04129	0.0414825		Klf15	0.903627	0,000800122648063551		Hdac11	0.725739	2,01406951106892e-05
Acot4	1.04064	0.00411889		AK129341	0.902654	1,0362250327677e-06		Qsox2	0.725444	0,000107459275334837
Steap2	1.03996	0.000140892		Kif22	0.902048	0,00552756943007746		Rcn1	0.721943	0,00549923545897618
Crtap	1.03873	0.0152374		Det1	0.901036	4,61211551845846e-05		Slc44a3	0.721151	0,0199499611503406
Wdr74	1.03687	9.50334e-06		Rwdd2b	0.898619	0,000596137415100584		Msh2	0.720698	0,000593523551503443
Ptpla	1.03558	0.000109109		Mns1	0.898103	0,00928455571431872		Ddc	0.720302	4,29584406076713e-05
Clec7a	1.03447	0.00166901		Adhfe1	0.895949	0,0077727734415642		Tamm41	0.719929	0,0255199126311366
Tomm34	1.03297	0.00282483		Farsa	0.895639	5,48477069658345e-10		Hn1l	0.719123	7,39088212948685e-05
Slc12a2	1.03234	0.000116939		Taf1d	0.895583	1,4451654824653e-09		Cyp2d22	0.718708	0,00871704428578174
Comtd1	1.03229	0.00069687		Ppp1r1a	0.895204	0,0392463559149452		Pdxk	0.717225	8,66652455463457e-06
Rbm28	1.03093	2.47195e-05		Ddx31	0.894807	2,59985177765363e-06		Setd7	0.716828	1,32104119050221e-05
Ppat	1.02888	8.39478e-05		Tmem231	0.891817	1,58480044305979e-07		Leng1	0.716734	0,0240244875647874
Pold2	1.02719	4.42672e-05		Trmt11	0.89147	9,07547419286265e-05		Elac2	0.715692	0,00123370277102315
Hira	1.02547	0.00316766		Zfp112	0.890601	0,00125070344099529		Nsun5	0.714219	0,00381517555819883
Slc35a4	1.02351	0.000387086		Hddc2	0.890265	0,00212871484062064		Slc23a3	0.714017	0,0207537874376026
Hck	1.02293	0.0124037		Trmu	0.889943	6,64159337168538e-05		Rbmxl1	0.713272	0,00120540281987599
Gbp2	1.02011	0.00371519		Lsm7	0.886037	0,000244306020042243		Ippk	0.712503	0,00213437608636657
Tlr7	1.01992	0.0139401		Rorc	0.885401	0,000107440635696903		Hoxb9	0.711647	0,00426432053975844
Cstf2	1.01968	3.42884e-05		Rab3a	0.884995	0,000121518761498292		Kdm6a	0.711434	3,71078515885521e-07
2810408M09Rik	1.01816	0.000170944		Dtwd1	0.883928	0,00031457403197256		Wdr36	0.708945	3,84623170534099e-06
Yeats2	1.01809	6.52903e-05		Lsg1	0.88391	6,22099722588409e-06		Cdc25a	0.707889	0,00352186656396277
Psmg3	1.01698	0.00045064		Ncbp1	0.878633	1,91693866764508e-11		Zfp13	0.707495	0,0491460340381864
Prmt6	1.01646	1.14706e-05		Dut	0.878366	0,000150688623164021		Parp1	0.707195	1,44992596904792e-05
Eif2ak4	1.01637	0.000285019		Ptrh2	0.877622	1,1475031127409e-08		Hddc2	0.707175	0,0488122686105655
Nup155	1.01633	8.97642e-08		9630033F20Rik	0.876518	1,33676813740542e-08		Taf5	0.706004	0,00873383328786187
Rpp14	1.01417	5.79878e-08		Cep44	0.874792	0,00113379613906171		Lsg1	0.70522	0,00132304639837044
Ankrd49	1.01126	3.05304e-05		Rgs22	0.874621	0,000256378754161811		5830415F09Rik	0.704727	0,0219520083556661
Mettl16	1.01064	0.00031313		Usp36	0.874434	2,52315285401215e-06		Bmf	0.703993	0,001448380907068
Heatr3	1.01036	0.000244824		Top2a	0.873813	0,0088760430117997		Rrm1	0.703597	0,000638269243542789
Utp11l	1.00944	0.00419877		Iqca	0.87354	0,000341976463238918		L3hypdh	0.703009	0,000114439778840058
Fv1	1.00931	0.0308751		Lrfn4	0.873481	2,6669242174484e-06		Sgk1	0.699896	0,0083380921643074
Eml4	1.00406	0.000154588		Pdp2	0.872732	7,99045136988312e-06		Ccdc94	0.699877	0,0471512275970114
Rbm19	1.00368	0.000172049		Tex10	0.872268	1,55612196491793e-08		Nup93	0.699698	0,0171259435568833
Sfpq	1.00257	0.00247672		Ntmt1	0.8693	5,27750123504761e-07		Mt2	0.699468	0,00529449186932038
Pfdn4	1.00245	0.00179726		1700003E16Rik	0.868839	0,000936616345198437		Wdr25	0.698909	0,0484957360771742
Ktn1	1.00202	5.20248e-05		Slc46a1	0.868004	0,000496829198514795		Poli	0.698724	0,0273102268096432
Nol11	1.0009	1.33855e-05		Mki67	0.867185	0,00135625133030907		Zfp747	0.698202	0,00526320161655201
Pparg	1.00028	0.00490788		Brix1	0.86552	3,19249448759467e-07		Frmd4b	0.69809	0,0209286652964563
Diexf	0.999673	0.000254779		Mcm5	0.865366	0,000559505287137378		Dkk3	0.697496	0,000668712333817468
Aqr	0.998737	0.00289614		Zfp930	0.864928	2,67324427205498e-13		Sparcl1	0.697142	0,000883100280317802
Ttc37	0.996711	4.89109e-05		Carm1	0.863569	2,00341316038615e-06		2410002F23Rik	0.695093	2,88555049472024e-05
Exosc2	0.994644	8.641e-05		Ecsit	0.862855	6,83515211190307e-07		Pomk	0.694866	0,000209854056156462
Rbbp8	0.994045	0.000993209		Nudt11	0.862539	0,00628296425277822		St3gal4	0.694209	0,0131772496275313
Prkca	0.993232	0.000448829		Dtd1	0.86228	0,000809994418887642		3632451O06Rik	0.693708	0,00198950976217968
Ugt1a5	0.992544	0.0002845		Prpf4	0.860509	2,92099656459787e-07		Slc29a1	0.692639	0,00105276079781051
Pbdc1	0.992105	0.000226142		Tprn	0.860283	0,000449368578097745		Psmg3	0.69204	0,0400368335252629
Heg1	0.991723	0.0013395		Nop9	0.858072	1,02970392995521e-07		Ntmt1	0.691969	0,000485552243861689
Uba6	0.990474	1.80064e-05		Wdr63	0.857456	0,0331921910611293		Dclre1b	0.690471	0,020292529203435
Pls1	0.989293	0.0461939		Anapc15	0.856073	0,000922373444838219		Edn3	0.690026	0,0159070988003631
Lgals3	0.988521	0.037771		Mettl16	0.855292	6,30609719658817e-10		Glt25d1	0.689988	0,00014135909934061
E2f5	0.987236	0.000383828		Abhd15	0.853633	0,00121458651789072		Txndc16	0.689686	0,000329536695960669
Tsr2	0.98461	0.000112156		Esrp2	0.853329	6,67578554546562e-12		Eif1a	0.689576	5,85904950370328e-05
Slc16a6	0.984006	0.0147131		Mthfd1	0.852982	1,81095479190843e-10		Mmd	0.688622	0,000787380319691709
Nufip1	0.983949	0.000185942		Armc6	0.8525	0,002815420474538		Xrcc6	0.688614	0,000886365364937623
Setd8	0.983881	1.01048e-06		Glmn	0.851528	0,00890259650789097		Ranbp1	0.687912	0,00137774001117031
Mphosph6	0.982032	0.0187441		Mthfd2	0.850964	0,00721781316456469		Bag5	0.687183	0,000327497552380501
Mios	0.980788	0.000216526		Mcm3	0.850316	9,22324725394081e-05		Stom	0.686441	0,00558184225626228
Vps13a	0.978848	2.52848e-07		Got1	0.84925	0,000368000488088246		Nup205	0.684859	3,54139043664007e-05
Hecw2	0.978531	0.0224034		Arv1	0.848626	0,0108139184222451		Mrm1	0.684274	0,000837964874633021
L3hypdh	0.97762	0.00298474		Zfp772	0.847399	0,00450674814015111		Mdn1	0.682759	0,000203926535977855
Agk	0.977329	0.00054772		Sfmbt1	0.844961	0,00254365531677299		Ehf	0.682728	0,000252311041387053
Galnt2	0.977313	0.000400592		Msto1	0.844961	2,85010956093317e-06		Gpc1	0.682219	0,00589387207610082
B3galt6	0.977296	0.000457536		Irak1bp1	0.844759	0,0020920468145324		Dph5	0.681757	0,01677779782495
Isg20l2	0.975635	2.00181e-05		Mmachc	0.843694	2,41204623929339e-05		Adora1	0.681658	0,012688447809774
Acss3	0.973657	0.000374426		Lrriq1	0.843323	0,000186739960409682		Atm	0.681278	1,21548003267286e-06
Ttf2	0.973292	0.000239268		Ak2	0.843118	5,17690556472475e-06		Fam69b	0.681191	0,0283258151412671
Lzic	0.973102	0.00012171		Naa50	0.842474	2,6173716361713e-06		Gbp7	0.681083	2,73551670640397e-05
Nvl	0.972162	0.0011336		Sppl2b	0.842035	1,33125093272752e-05		Ppa1	0.680935	0,00193768738647735
Fcgr4	0.972119	0.0110838		Cenpv	0.841018	0,00284347365318275		Id4	0.680105	0,0162772336687659
1500012F01Rik	0.969276	0.000945189		2610305D13Rik	0.837783	0,0176330910763831		Bmpr1b	0.679165	0,0128864455621395
Raver1	0.96861	0.00437901		Nip7	0.836619	5,03969908029291e-08		Slx1b	0.677857	0,0131942046629594
Zfp451	0.967843	0.00109197		Syt7	0.836252	4,59382136488836e-06		Rsl1d1	0.677175	8,35412377304306e-05
Clca1	0.965575	0.0108123		Fam98a	0.836199	2,36073149932151e-09		Gm17296	0.676405	0,00901646809995294
Sf3a2	0.965309	0.0308624		BC016423	0.835481	3,4555056498952e-14		Prmt7	0.676339	0,00266673532454871
BC005561	0.96504	0.00150922		Grhl1	0.834202	0,00419705542520523		Ckap4	0.675639	0,0129561414735873
Bend3	0.964145	0.000399514		C030006K11Rik	0.834077	0,000329845545733077		Tmem207	0.675103	0,00408409374342959
Syncrip	0.962135	1.86511e-05		Nol11	0.832914	8,80714537372419e-08		2610015P09Rik	0.674769	0,0257252268335183
Rbmxl1	0.960692	0.000276706		Qsox2	0.8322	1,43569369162998e-07		Gja1	0.674255	0,00674264180221985
Cd163	0.959924	0.00642353		Thyn1	0.831899	0,00944963298593587		Exosc2	0.673775	0,00770312755983554
Ctdp1	0.957071	0.00497294		Mettl8	0.831824	8,33153321161346e-05		Ppie	0.673061	0,0212636354315881
Rnmtl1	0.955849	8.641e-05		Fig4	0.831398	1,84320090707839e-10		Fam118a	0.672823	0,00739284402157624
Phrf1	0.95574	0.00098363		Ercc6l2	0.831322	9,63353514957646e-10		B3galnt1	0.672111	0,00745917775210108
Il27ra	0.954986	0.0196411		Nt5c3b	0.830837	1,1663615511977e-05		Orc5	0.670407	0,000658533315809918
Cyp17a1	0.954582	0.00835278		Zfp960	0.830674	0,0337867246281208		Gprc5b	0.670117	0,00960813724480739
Zfp292	0.954525	6.01272e-10		Phgdh	0.830276	5,97016168778939e-05		Wdr77	0.669803	0,000226543215692605
Nop9	0.951749	3.67276e-05		Rpp14	0.829672	3,06563000976473e-10		Thoc5	0.669599	0,00674461209367548
Ppm1g	0.951028	0.00190024		Adsl	0.826447	2,84765802934642e-07		Fam107a	0.669287	0,00663091504224373
Mrpl19	0.950773	7.52846e-05		Nrtn	0.825951	0,049388153346714		Myo1b	0.668957	0,00918389235513587
Rgs19	0.950702	0.0378924		Ica1	0.825632	0,000182709807986385		Zfp651	0.666707	0,00179891194858818
Emp2	0.95005	0.00700623		D2Wsu81e	0.825461	6,15824994813237e-05		Zfp931	0.664646	0,00552040751060617
Ctu2	0.949994	0.000342884		Ccbl1	0.825237	2,12139759723096e-05		Wdr46	0.664229	0,00861865812464843
Ralgapa1	0.949922	6.52903e-05		Prss36	0.823934	0,00213471149916273		Zfp788	0.663804	0,0028217195803372
Zfp930	0.948205	2.6524e-05		Rsl1d1	0.823198	1,16130696688257e-08		Supt16	0.663484	0,00167980860391777
Prmt7	0.94699	1.31141e-05		Msh2	0.823127	1,59148069724392e-08		Ddx18	0.663467	0,000661124823937447
Rnf126	0.946904	0.00261502		Ctu1	0.82311	6,34787508653648e-05		Snrpd1	0.663069	0,0176475659259484
D1Ertd622e	0.946376	0.000139618		Lsm11	0.82077	4,60543443699722e-07		Ept1	0.663004	0,000235343392576208
Nt5dc3	0.945463	0.00664104		Arrdc2	0.819577	0,00963445470818166		Eepd1	0.662011	0,0356293060256059
Rangrf	0.945058	0.0215447		Gtpbp4	0.817662	6,80638264446332e-08		Cped1	0.660997	0,00309412167242573
Fmnl2	0.944938	0.0121087		Hrc	0.817341	0,0424027516124674		Prkd1	0.660391	0,021849734737087
Ago2	0.943878	0.0021565		Nudt2	0.816763	0,000615213003512204		Dnajc27	0.660189	0,0301538725384057
Klf6	0.94173	0.027689		Pfdn2	0.81547	0,00381806438118422		Pick1	0.660077	0,0026836228447133
Akap8	0.941255	1.34716e-06		Gstcd	0.815353	0,000132505207679802		Maged2	0.659834	0,000181112613138664
Atad3a	0.941157	2.97782e-06		Pola1	0.815263	5,29243787849256e-06		Nup188	0.659462	0,0140739918081757
Nomo1	0.941156	0.000689393		Limk1	0.815143	3,27577788234035e-05		Nol9	0.658834	0,00156575777367805
Riok1	0.939554	0.000762004		Mybbp1a	0.815093	3,77480926463637e-07		Nufip1	0.656253	0,013224052670764
Exosc10	0.939354	0.000513027		Nup37	0.814997	0,00521965308414478		Cep290	0.655227	0,00274227829626699
AU019823	0.938814	0.00052274		Stk33	0.813831	0,00574935837951242		Yrdc	0.654261	0,00327892015154785
Abcf1	0.938674	0.00103948		Fgfr1op	0.81371	5,54974970175574e-07		Txnrd3	0.653772	0,00102779186321221
Chsy1	0.938377	0.00179209		Larp1b	0.812689	6,57474195192929e-06		Ceacam1	0.648813	0,0162482010429442
Bop1	0.937479	7.51266e-05		Hspd1	0.809157	9,65648871302688e-10		Dnajc25	0.648499	0,030633784887567
Dusp7	0.937019	0.0090654		Vars	0.807962	2,52174676168801e-08		D19Bwg1357e	0.646972	0,00162181630641465
Prpf38b	0.936294	0.00442649		Ttc37	0.807558	1,16081850834571e-07		Cpne8	0.646169	0,0156689771109126
Npm3	0.93572	0.000494389		Ppp1r36	0.807352	0,0286204415462614		Acsl5	0.646097	0,000679066026353512
Ero1l	0.934691	3.25381e-05		Ccdc101	0.806547	0,000363835908387918		Pycr2	0.645759	0,00203201937935584
Bdp1	0.933209	0.000157039		Snrnp35	0.806107	0,00211957653760479		Zfp516	0.645018	0,00927658035685054
Eif4enif1	0.933154	0.000413476		Polr2h	0.804861	0,000833748278792447		Klhl13	0.644965	0,00648126637110159
Awat2	0.9326	0.0443254		Farsb	0.803895	1,2777785425963e-06		Camsap1	0.644623	0,000148862155107353
Glmn	0.931712	0.043435		Paox	0.803053	0,000271862176918746		Dtd1	0.643442	0,0223395464798547
Crip2	0.931311	6.06686e-05		Coprs	0.803028	0,00601865087394286		Ifih1	0.642873	0,0168851957952709
Prkci	0.931075	5.09284e-05		Cox10	0.802388	0,000303370524660626		Farsa	0.642804	0,000558959415023448
Smarcc1	0.929866	0.00419624		Myom1	0.801592	4,31027741830927e-05		Nob1	0.639492	0,0084448843967058
Pogk	0.929806	0.000221354		Ankrd28	0.801451	1,32165994342622e-08		Fgfr1op	0.63886	0,000189415481225005
Cwc22	0.929701	0.00556455		1190007I07Rik	0.801069	0,0436318019150998		Rnmtl1	0.63845	0,00134262210291851
Tbl2	0.929571	3.06655e-05		Pa2g4	0.800792	6,29154428226759e-10		Ubtd2	0.637718	0,0177495501693919
Luc7l	0.927852	1.52875e-05		Acp6	0.800509	7,28489160190452e-05		Vprbp	0.637083	0,000518421943547434
Nat10	0.927582	0.00011149		Fitm2	0.800168	1,68191065396206e-07		Exosc10	0.63614	0,000780921927476152
Stk17b	0.926729	0.000276706		Rbmxl1	0.800164	7,02720333791099e-06		Plcg2	0.636104	0,0179378207538487
Zfp747	0.926324	0.00514472		Zfp661	0.798672	0,00161152864197469		Sepw1	0.634591	0,00971291428413799
Lacc1	0.926183	0.000107725		Ntpcr	0.798577	5,80720630509468e-05		Ccdc141	0.633947	0,00137563257103452
Naa25	0.92427	0.00052274		Ltv1	0.798193	0,000453609129897477		Tsc22d3	0.633878	0,041839384003444
Yars2	0.924155	9.96643e-05		Zfp593	0.797508	0,000203417050719103		Slfn2	0.633394	0,0218178446688447
Zdhhc13	0.923015	0.000815404		Pex12	0.797374	0,000675974115275592		Slc35f2	0.632343	0,00165455673446103
Snx8	0.92144	1.03436e-05		Dnah6	0.796913	0,000778757752520739		Fastkd3	0.631871	0,0106348606200213
Gtpbp3	0.919216	0.000255705		Pwp1	0.796818	6,13932045057221e-08		Dnttip2	0.631107	0,00602752239455083
Rnps1	0.918846	0.000785219		Pitrm1	0.796253	8,53091697467374e-06		Nol6	0.628912	0,00944954574419811
Ppp1r14b	0.918633	7.77698e-05		Klrb1b	0.79385	0,0427718139504388		Wfs1	0.628624	0,043141811075728
Inf2	0.917853	0.0281406		Nup188	0.792719	2,75291933918799e-05		Acnat2	0.628586	0,00149929158828532
Yrdc	0.916347	0.00162626		Slc4a7	0.792061	4,74756095269898e-09		Map9	0.627524	0,00307684495479038
E2f4	0.916266	0.00419624		Trmt1	0.791579	9,08597850006369e-07		Rad52	0.626545	0,0249720116696744
Polr2h	0.911464	0.00225591		Cyb5rl	0.791134	0,000456602680397682		Mllt1	0.625791	0,00512598623753987
Ercc6l2	0.910804	0.000352499		Tgm1	0.789909	0,0144792103447557		S1pr1	0.625572	0,0438611012413613
Fig4	0.908777	0.000209495		Lzic	0.789396	2,96853521180003e-05		Akap12	0.625335	0,00680897760338295
Sppl2b	0.907454	0.000395251		Nup54	0.788787	3,87025340725939e-06		Rassf6	0.624417	0,00105276079781051
Dph6	0.90675	0.00579358		Smc2	0.788403	5,44257607291531e-05		Fam86	0.623561	0,0028979879258324
Supt16	0.906266	0.00211798		Zfp94	0.788184	0,00944379348058606		Aqr	0.623086	0,0334304026313599
Surf2	0.905578	0.00263962		Pop1	0.787548	0,0108133071694085		Sesn1	0.620601	0,00341483364244382
Pnn	0.902826	0.0199588		Kif27	0.78747	0,00204600062608132		Ppat	0.619894	0,00185523974550554
Aste1	0.902597	0.00383649		Abcg2	0.787132	0,000356576642033381		Eif4ebp1	0.617392	0,0476809308576781
Ggct	0.901847	0.00521071		Ankrd49	0.787112	4,70752676640993e-06		9430020K01Rik	0.616472	0,007088649709275
Abhd2	0.901114	0.000244615		Zbed4	0.787026	1,90801083853825e-08		Brms1l	0.615557	0,00203786790623733
Prpf4b	0.900849	5.98423e-05		Agk	0.786303	9,65388940638846e-07		Dhx33	0.615531	0,00113591445475093
Ptpn4	0.900069	0.000437279		Ppm1j	0.784667	0,0305773196519914		Ralgds	0.615255	0,00486323149203765
Pgs1	0.898091	0.0108173		Nol10	0.78199	0,000240370275851667		Pa2g4	0.615121	0,000347659700634965
Srsf10	0.895865	3.17118e-05		Pbdc1	0.781776	5,12078977368789e-06		Rdh13	0.614603	8,1620400888389e-05
Abl2	0.894642	0.0047188		Mrpl47	0.780479	0,00326788403653779		Trpm6	0.614552	0,00444909454039226
Rars	0.893335	0.000128947		Dnase1	0.780274	0,0465758884788506		0610010F05Rik	0.614369	0,00153758327364058
Adsl	0.892969	0.000208802		Pctp	0.780085	0,00226323709122101		Ftsj3	0.614176	0,00371848860586399
C87436	0.890674	0.000122605		Chchd4	0.779617	2,52315285401215e-06		Prkar2a	0.611915	1,42294365997174e-05
Tagln2	0.890366	0.000406402		9030617O03Rik	0.779089	0,00488340169143935		Gnl2	0.610342	0,00917017184932548
Glt1d1	0.888757	0.00959365		Ikbkap	0.778873	4,40303020628371e-08		Ccdc115	0.609767	0,0365339719377423
Gart	0.887651	3.84635e-05		Mcm6	0.778527	0,00247278436725939		Metap1d	0.609654	0,0123768417406078
Supv3l1	0.886593	0.000580282		Ppap2c	0.777622	5,90540922557586e-07		Mboat2	0.609481	0,00443019501641768
Slc25a19	0.885968	0.0439146		Smarcc1	0.77747	6,5700617733441e-05		Nmd3	0.609088	0,0106740604221844
Tbc1d16	0.88585	1.36845e-05		Hook2	0.776513	2,98622929481624e-05		Hepacam2	0.60716	0,00594445084995877
Pycr2	0.885798	0.00126089		Metrn	0.775702	0,000687996134683145		Dync2li1	0.606154	0,0337604230498929
Fam46a	0.885651	0.00121928		Snupn	0.775502	0,00155911400499197		Trmt10b	0.606051	0,0431561851487172
Npepl1	0.885614	0.00263242		Zfp202	0.775477	0,000858260070433996		Rbak	0.605879	0,00631615988903162
Prpf4	0.884744	0.000218025		Cdkn1a	0.775182	0,0359172665630726		Lrrfip1	0.604444	0,000218589520281039
Rsl1d1	0.884434	8.75418e-05		Ankrd26	0.77504	0,000123991176313182		2810408M09Rik	0.604321	0,00600428275775942
Phtf2	0.882266	0.00154644		Mxi1	0.775005	8,6228617789926e-11		Nup133	0.603689	0,0439491546864667
Mrto4	0.881835	0.000245367		Nmd3	0.774185	1,68665231089496e-05		Prmt5	0.601948	0,000519203277416397
Srp19	0.881729	0.0124037		Tsr2	0.773498	3,55351975285639e-07		Mrps25	0.6012	0,00250562051085803
Atf6b	0.880732	0.00987136		Tcof1	0.773397	3,72315442761499e-05		Slc4a9	0.599775	0,000603073292306449
Pick1	0.880389	0.00593003		Ndufaf6	0.772682	0,0138151960430913		Spire1	0.599364	0,00133801004432286
Naa15	0.880182	0.0021255		Ankrd37	0.772667	0,043977668073164		Cyp20a1	0.59808	0,00686947271064781
Fndc3b	0.879656	0.0404502		Pes1	0.772556	1,17638707812875e-09		Cyp2d26	0.596882	0,000379477439774634
Slc25a32	0.876911	0.000574579		Sms	0.772222	1,42057513341865e-08		Klhl25	0.59659	0,0108637515759467
Susd1	0.876417	0.00326465		Kri1	0.772021	0,000436942397463358		Grk6	0.596533	0,0014484932645418
Ppp2r2a	0.876415	0.00442808		Trmt10c	0.771824	2,3541512678138e-09		Ctbp2	0.594868	0,000918214947717085
Setd5	0.876047	1.0529e-05		Ahcy	0.771113	7,59145043065434e-09		Btg2	0.594333	0,000713686096440959
Mat2a	0.874506	0.000120571		Taf5	0.7703	0,000170029891336249		Ssrp1	0.594327	0,000469140998865496
Nhp2	0.874448	0.000122244		Jrk	0.770253	0,000672849170965986		Rpp14	0.593899	0,000353224738007108
Cebpz	0.873786	4.99734e-05		Afg3l2	0.769026	3,40257252350007e-08		Cluap1	0.593474	0,00735092143502747
BC018507	0.873491	0.00294623		BC027231	0.768851	1,77137188697442e-05		Nt5dc3	0.593152	0,0270692653847431
Poli	0.873088	0.0267792		Mthfd2l	0.76724	0,00145798723732482		Ankrd24	0.592605	0,0109779305117747
Ints2	0.873022	0.000942768		Ddx18	0.7648	1,95787097125475e-06		Uxs1	0.592357	0,0262794374270069
Rpp40	0.872077	0.00626543		C87436	0.76455	8,40777813612276e-05		Syngr1	0.591246	0,00412011237367561
Aimp2	0.871691	0.000807691		Ola1	0.764495	3,18138102490961e-05		Armc6	0.590969	0,0304271262128749
Fam98a	0.871463	0.00486182		Thumpd3	0.764437	5,86115191182333e-07		Trmt2a	0.590863	0,00172085002110064
Ripk2	0.870941	0.014726		Acy1	0.763988	0,0188789552866398		Pla1a	0.589979	0,0355630685115324
Ccl6	0.870762	0.0440844		Mina	0.763965	9,55473136404289e-05		Slc27a1	0.589467	0,0159753496891555
Nmd3	0.869813	0.000130655		Samd1	0.763681	0,000160495515922893		Cebpz	0.587972	0,00516289809100115
Rbm25	0.869713	0.00052274		Dnah9	0.762853	0,000683925726907563		Krt18	0.587953	0,00257948925457931
Ubfd1	0.868776	1.80869e-05		Wars2	0.762539	1,11889611291344e-05		Itga6	0.587099	0,000614144795391549
Nt5c2	0.868356	0.000857858		Rcl1	0.762358	0,00061116953883671		5730409E04Rik	0.586922	0,0476809308576781
Rcn2	0.868054	0.0185139		Usp31	0.762161	1,53084366554141e-08		Nom1	0.586624	0,00229338174467186
Mga	0.866811	7.49165e-05		Anxa8	0.761577	0,000325108357356011		Sf3b3	0.585825	0,000301582978639267
Soat1	0.866133	0.00299972		Bid	0.760585	0,00187870055935758		Syncrip	0.58497	4,25116652824325e-05
Ercc8	0.865759	0.0190283		Ruvbl2	0.760249	5,4609978010495e-06		C2	0.584911	0,0117327439420014
Wdr46	0.863475	0.000607069		Pycrl	0.759078	0,000164300753597291		Prrg1	0.58445	0,0303289056502777
Lair1	0.86295	0.0144976		Mllt1	0.758918	1,07635470065859e-07		Enoph1	0.584076	0,0348194981466621
Il6ra	0.861795	0.0386209		Ttc25	0.758546	0,00430917854800895		Ccdc160	0.583961	0,0409046535381094
Arrdc4	0.860892	0.00319287		2410127L17Rik	0.755379	8,70589745106295e-06		Esrrb	0.583874	0,0178642583932111
Prpf39	0.860216	0.00131533		Suclg2	0.755271	1,78534103783777e-07		Rexo4	0.582908	0,00333050231277393
Cdca4	0.859674	0.00423396		Fam213b	0.755133	0,00545036741386656		Mak16	0.582436	0,0144250202720707
Rbm17	0.859304	0.000895356		6030458C11Rik	0.753914	2,68305299157211e-07		Tmbim1	0.580932	0,00396855520915951
Pcsk9	0.859132	5.01041e-07		Vcpkmt	0.753628	0,0190575498344166		Prmt1	0.580649	0,0488485100765499
Lrrc47	0.858739	0.0441714		Denr	0.753524	0,000286205368498576		Rab27a	0.580645	0,0280063832535915
Gm7120	0.858235	0.0243282		E2f5	0.75328	1,63770115492296e-05		Ormdl3	0.580594	0,0051737676943669
Chd1	0.856907	0.000494389		Farp2	0.753201	0,00408971719928108		Mum1	0.579391	0,00408955720831011
Rasa3	0.854715	0.000248148		2810004N23Rik	0.752927	3,77145541443023e-06		Uspl1	0.579149	0,00204429147574434
Cog3	0.854612	0.00250278		Ecd	0.750074	4,20302753846923e-07		Tceanc2	0.578127	0,0469077103469394
Them6	0.853908	0.0428492		Abhd11	0.749073	6,22893734316214e-05		Brix1	0.577026	0,0268997602108722
4931406P16Rik	0.852705	0.000122535		Nudt19	0.748913	4,42010600649654e-06		Serpinb6b	0.57683	0,00853375245622185
Ttll4	0.852679	0.00401969		Rhobtb3	0.747929	1,43023426536024e-05		Nin	0.576656	0,00191176315952676
Gstt3	0.851231	0.000317514		Naa10	0.747796	4,38899627326453e-05		Ddx55	0.576206	0,0348687702492332
Pan3	0.850776	0.000423444		Ubiad1	0.747485	2,85971053794455e-05		Pdrg1	0.575886	0,0109750912142195
Trp53	0.850682	0.00187905		Gnl2	0.746298	1,91983757772222e-05		Inpp5a	0.575295	0,0224706802620414
Desi2	0.850177	7.28488e-05		Slc10a6	0.745893	0,0125703477874553		Larp7	0.574917	0,00797495206502222
Ccrn4l	0.849929	0.0310644		Prmt1	0.743099	4,60261626070501e-05		Gart	0.574529	0,00226776598277782
Csf1	0.84909	0.0187271		Mipep	0.742917	9,74248087996479e-05		Polr3b	0.573486	0,0105502219946064
Zfp330	0.848937	0.0017313		Dbf4	0.742067	0,00161644316990407		Tmem150c	0.573246	0,0436124935660856
Krr1	0.844429	0.000107577		Rnaseh2b	0.741899	0,00270383780506472		Trmt11	0.572301	0,0397658817059973
Nup153	0.844411	4.18352e-05		Nudt8	0.741636	0,00106757140851933		Pnn	0.571586	0,0212004616240932
Zbtb32	0.843499	0.0408122		Tymp	0.741197	0,0116036791858107		Surf2	0.571067	0,0182302086469192
Postn	0.843049	0.0188394		Ppil1	0.740879	0,000178266612408014		Tmem57	0.570351	0,00213270851333782
Lsm7	0.843045	0.00629838		Taf5l	0.740152	1,08624919684011e-06		Utrn	0.569364	2,33951950792358e-05
Tfb2m	0.843015	3.15653e-05		Zdhhc13	0.739953	3,18779824117194e-05		Sclt1	0.566322	0,0183136840608931
Ccdc9	0.842127	0.0276951		Ndor1	0.739712	4,48600344024681e-06		Sp4	0.56584	0,00631615988903162
Thumpd3	0.84119	4.13417e-05		Abcf1	0.739623	5,03356682824243e-10		Bri3bp	0.565362	0,000286944865060986
2310003H01Rik	0.839975	0.00438236		Entpd6	0.738701	0,00104849947788312		Emb	0.564824	0,00836147009763517
Rars2	0.839786	0.0105234		Cox18	0.738619	0,00617494746219476		Zfp704	0.562275	0,000385065848873664
Parp1	0.839263	2.63184e-05		Prim1	0.738486	0,044537277530957		Jmjd6	0.562244	0,00244001057319568
D11Wsu47e	0.838617	0.0262979		Slc19a2	0.738136	0,00119567925877696		Akt3	0.561785	0,0219351636246815
Ubqln4	0.838509	3.71339e-06		Fen1	0.737772	5,88895963655918e-05		Cytip	0.561629	0,00327892015154785
Csrp2bp	0.837275	0.00418476		Kdm2b	0.737684	2,64514412608975e-06		BC016423	0.56081	9,97444999724809e-05
Fut8	0.836681	0.046629		Pgm2l1	0.737283	5,00956726592569e-08		Rbm17	0.560378	0,0304668675927849
Socs2	0.835067	0.00018267		Rps19bp1	0.737257	0,000548172790734621		Pvr	0.560213	0,0136373176706147
Mphosph8	0.834923	0.0108491		Tlcd1	0.735951	0,000183503728443633		Rsl24d1	0.55925	0,00101252477783537
Twistnb	0.834729	0.000160263		Eef2k	0.735475	0,00055862409436255		Tsr2	0.557441	0,00401428660180008
Zfp259	0.834018	0.000936155		Fam175a	0.733709	0,0056423434356394		Smtnl2	0.557197	0,0202367857793418
Mrgbp	0.83337	0.00742627		Zbtb44	0.733435	1,04258415779176e-11		Scaper	0.556889	0,00307223358719226
Zfp948	0.832725	0.00166817		Gtf3c4	0.732478	6,90707249981898e-10		Atad3a	0.556394	0,000302583784144371
Tubb6	0.831363	0.00595695		2010300C02Rik	0.731792	9,89310412956164e-05		Naa25	0.556217	0,00356261301613273
Thumpd1	0.83062	0.000153206		Kcnk1	0.731646	0,000675974115275592		Sema3g	0.555902	0,00309237972982149
Capn15	0.828936	0.0399587		Cebpz	0.730284	4,81487562856322e-09		Bms1	0.55586	0,0121857182140485
Slc35g1	0.828853	0.000187287		Utp6	0.729855	2,17867363227111e-10		Rrbp1	0.555623	0,00443705829304346
Tmem251	0.828045	0.00506145		Hn1l	0.729399	5,58875796001049e-05		Mcm2	0.554026	0,0260888506562633
Fbxl14	0.827194	0.000119894		Omd	0.728281	0,0245889031752832		AK129341	0.553737	0,0190421901441979
Ccar1	0.826963	0.00815269		Endog	0.727485	0,0401679160242982		Abca1	0.553464	0,0130233343728477
Thumpd2	0.826515	0.0382369		Dync2li1	0.727364	0,00230244848377789		Mios	0.552894	0,000987041172818932
Hus1	0.826043	0.000801532		Prmt6	0.726749	3,42323760491205e-05		Fam184a	0.552394	0,0290054406285531
Ubxn2b	0.825787	0.0126352		Xpo5	0.724956	1,90624546825622e-07		Rars	0.551621	0,00573910618939254
Leng1	0.825093	0.0126754		Fastkd5	0.724929	5,91586853320642e-05		Zfp661	0.551569	0,0262804639786726
Rev1	0.82486	0.00371953		Gfer	0.724662	0,00222296459678813		Mmgt2	0.551493	0,045072056961048
Trim39	0.8242	0.0103519		Ldlrad3	0.723253	1,40647531733675e-05		Wfdc2	0.551091	0,0390242264052013
Ino80	0.82356	0.00419877		Trim29	0.722472	0,0101773123181203		Ube2g2	0.551022	0,02690145114883
Trmt6	0.82313	0.00200646		Slc20a2	0.721329	1,02566864432259e-06		Dsel	0.55085	0,0272347531046589
3110052M02Rik	0.821891	0.0008474		Amt	0.721316	0,00164800229467976		Exosc7	0.549945	0,0286937487921738
Usp53	0.82056	0.0109846		Rars	0.72111	9,97683222475298e-07		6030458C11Rik	0.54993	0,00787817986573123
Dhx30	0.819441	0.000457536		Fam120c	0.720747	9,97509488974512e-06		Nxn	0.549639	0,0154776209848603
Iffo2	0.819405	0.000214496		Exosc5	0.718501	6,09842484587821e-05		C2cd5	0.549177	0,00600710758549578
G2e3	0.819272	0.0210878		Nmnat1	0.717948	0,00141290238498065		Ppp1r9a	0.548607	0,00153758327364058
Tmem201	0.819234	0.00390047		Impdh2	0.71792	1,35132563099683e-08		Tbc1d16	0.54724	0,0284629841039407
Pomt1	0.818655	0.00116667		Pde1b	0.717204	0,00078851279399262		Nop16	0.546778	0,00550623901810107
Ttl	0.817944	0.0159086		Nt5c3	0.717201	0,000460253493570618		Otud4	0.546085	3,5553459069612e-05
Grk6	0.81685	0.00116745		Hook1	0.717083	0,000155374487745034		Sh3gl1	0.545864	0,00754636168344372
Ifrd1	0.816198	0.0166176		Rufy3	0.717069	1,50407703204421e-05		6430548M08Rik	0.54572	0,0414518352126775
Eftud1	0.813725	0.0101513		Pex26	0.716538	5,88895963655918e-05		Rcl1	0.544467	0,0195813705283088
Otud4	0.813496	1.36845e-05		Yrdc	0.713151	0,000155851233388707		Las1l	0.544168	0,00845737970270279
Ppie	0.813457	0.00353002		Vprbp	0.713071	7,79160124261778e-10		Spc25	0.543254	0,0415401472480349
Agpat5	0.812946	0.0008474		Gpr89	0.711659	1,9319366473249e-05		Msto1	0.5427	0,00745575722840097
Focad	0.812315	0.000409037		Mettl22	0.711379	0,0377074775369149		Praf2	0.542586	0,0303289056502777
Rab30	0.81143	0.0164215		Tomm40	0.711298	0,000256365726817757		Znrf3	0.541781	0,0344092362943572
Trmt10c	0.811368	0.000171804		Rap1gap	0.709601	0,00947936585253877		Cep110	0.540523	0,0101857578520915
Prps1	0.810317	0.0020037		Suv39h1	0.709234	3,36629616338697e-05		Xpo5	0.539777	0,00510676934134534
Srpk1	0.809333	0.000807691		Rccd1	0.708953	0,00694387547180997		Krr1	0.539603	0,000922792405033446
Prkch	0.809084	0.0492224		Uri1	0.708653	3,39289751769927e-07		Bop1	0.53808	0,00756151443446735
Phf7	0.808943	0.00693932		Fdxr	0.70838	0,0197929599784683		Robo2	0.536621	0,0120175120581069
Trmu	0.808392	0.0146714		Exosc2	0.707107	0,000102132562530943		Top1mt	0.53631	0,0350792703320656
Txlna	0.808094	0.00363619		Gfm1	0.707063	4,84456734825606e-05		Srfbp1	0.536296	0,00793409544911365
Mtap	0.807551	0.00164861		Myh7	0.7068	0,000593100565836376		Hao2	0.536067	0,00922594665042508
Jade3	0.806732	0.0439755		Idh3a	0.70676	4,1529698306784e-06		Bag2	0.536046	0,0206950718599405
Impdh2	0.806037	0.000189781		Ints2	0.706735	3,15191081738402e-07		Smc3	0.535995	0,00218624351193076
Uspl1	0.805564	0.000123378		Kpna3	0.70464	2,01440575161231e-06		Rbm25	0.535957	0,00227687361823804
Sltm	0.804819	0.000334348		Wdr38	0.704142	0,0240044995153559		Rps24	0.535935	0,00247120717782334
Cd320	0.804524	0.0292253		Mrpl16	0.703004	0,000613819734935293		Tmem97	0.535177	0,00987654396187674
Morc3	0.804259	0.000362354		Mfsd2a	0.701709	0,0271065600414936		Sorbs2	0.535134	0,00525063993880444
Prep	0.804068	0.000961378		Tomm70a	0.701475	3,47205898671619e-09		Lrp4	0.534742	0,0179378207538487
Tmem5	0.802431	0.000544651		Dennd2d	0.700116	3,96197394918506e-05		Atr	0.533608	0,00109338500835692
Nupl2	0.80243	0.01371		Tprkb	0.700066	1,41046449579356e-06		2410127L17Rik	0.53197	0,00948088309539081
Klhl13	0.802335	0.00812451		Coil	0.699772	0,000215182272568154		Trmt10c	0.53191	0,00366740923839978
Usp1	0.801695	0.0131914		Zmynd10	0.699752	0,00151455762648971		Prpf4	0.531489	0,00304527771902678
Mrps23	0.800009	0.0034253		Cpne8	0.699544	0,000565173800352295		Aldoc	0.531375	0,0204204796414453
Wars2	0.799171	0.0124448		Spsb1	0.699475	0,0421070940414513		Uri1	0.531334	0,00678280602174365
Ehd4	0.798846	0.043435		Rhbdd2	0.698895	0,00183946682062666		Cetn3	0.531275	0,0472997770805304
Hmgxb3	0.798776	0.00140637		Tagap1	0.698828	0,044217318807452		Osgin2	0.528784	0,0298648744338649
Rad52	0.798381	0.00937076		Hdac11	0.698591	7,74417784685706e-06		Pitrm1	0.528333	0,0010155290232586
Lbp	0.797699	0.0192942		Orc2	0.698318	6,72771442229299e-05		Rcc1	0.527977	0,0396491512392453
Slfn2	0.796917	0.0253781		Eif3j1	0.698003	1,04869007748438e-07		Atp6v1c2	0.527555	0,0396491512392453
Ercc2	0.796521	0.00626543		Thoc5	0.697954	0,000945409321622717		Fam81a	0.526938	0,0292139797261712
Sprtn	0.796497	0.0427402		Fhad1	0.696741	0,00882676752149289		Tnip2	0.526799	0,0477544601250164
Thada	0.795716	0.00190024		Mrps10	0.696671	0,00183422285020956		Mylip	0.525524	0,00557288072184916
Dnajc21	0.795103	0.0238423		Scrn2	0.696616	0,00202416615359782		Nup62	0.524456	0,00555123358254713
Tmem41a	0.792598	0.0305297		G2e3	0.696101	0,000396270257280171		Eif4enif1	0.522161	0,017437054576438
Phf20	0.792422	0.00111445		Itpk1	0.695603	0,000772569937279182		Prps1	0.522139	0,0431561851487172
Rps19bp1	0.790798	0.00140518		Neto2	0.695589	0,00615158956946802		Hnrnpm	0.52188	0,0454384324062703
Kdm2b	0.790516	0.0198557		Taf1c	0.695445	0,00212707614417604		Bicd2	0.521789	0,000518546367369873
Trnt1	0.790002	0.00116667		1600002K03Rik	0.695205	0,0445119981257746		Tcerg1	0.521369	0,00722826640014035
Jmy	0.789846	0.00569146		Mrpl15	0.695119	4,36187256169903e-05		Smoc2	0.521237	0,0445379203943096
Lrp3	0.789845	0.000971439		Esr2	0.695095	0,029971208656984		Fdft1	0.520994	0,0113596524306757
Rbm15b	0.789748	0.0037051		Dnajc11	0.694948	4,18901989479617e-06		Amd1	0.520594	0,00196551829629603
Rbm34	0.789704	0.0027328		Ccdc135	0.694583	0,0266631107513996		Slc1a5	0.520584	0,0200626825025265
Josd1	0.787685	3.57301e-05		Twistnb	0.694474	9,86636703323818e-06		Utp3	0.519746	0,0492931093880725
Eif3j1	0.78751	0.00226564		Ccdc166	0.693867	0,0340575209979255		Iqgap2	0.519035	0,000895468246192352
Ctla2b	0.787168	0.0332354		Klhl21	0.691874	0,0015608276715894		Sh2d4a	0.519029	0,0162467257732507
Nhlrc1	0.785752	0.0320761		Snrpa1	0.691244	0,000331767044252404		Ripk4	0.519014	0,010472748623899
Rexo4	0.785693	0.00438236		Wwox	0.69085	0,00835676797537821		Llph	0.518719	0,0283258151412671
Polr3b	0.785626	0.00255067		Eml4	0.690313	3,87025340725939e-06		Pfas	0.517964	0,00508292233579435
Slc12a4	0.785594	0.0182848		Ptpru	0.690163	0,0126344712230416		Lepr	0.517933	0,0283258151412671
Ppap2c	0.785094	0.000122765		1700030K09Rik	0.689949	0,00110265862286299		Afm	0.517454	0,00783423280780754
Rsl24d1	0.784669	0.000926716		Mrpl22	0.68924	0,00491119365111753		Sptbn2	0.516372	0,00770131823304076
Ranbp1	0.783389	0.0024726		Nkd2	0.688137	0,00545497371929493		Smarcad1	0.51592	0,0020082671960374
Ilf3	0.783181	0.00283789		Chchd6	0.687979	0,00978565270182921		Nvl	0.515608	0,018097111963373
Frat1	0.782003	0.0354916		Nom1	0.687929	1,58739996475492e-06		Gpm6b	0.515106	0,00651392637926317
Scrib	0.780782	0.011466		Misp	0.686653	0,004448152490906		Zfp622	0.514992	0,0142560520471398
Brf1	0.778078	0.0276102		Ddx59	0.686242	0,00995220671397391		Kank3	0.514945	0,0185060120025193
1700030K09Rik	0.777355	0.0459968		Polr3b	0.685194	1,75008190520612e-05		Akap8	0.514412	0,000283450164124282
Gtf2h3	0.777018	0.00035919		Lrrc48	0.684859	0,000948722706478215		Zfp263	0.514293	0,00109910569753547
Mettl18	0.775614	0.0138936		Aif1l	0.684421	0,0232405921441117		Gtpbp3	0.513927	0,00700571846119414
Tti2	0.77437	0.00129618		Pusl1	0.684115	0,0188789552866398		Hdgfrp3	0.513734	0,0406167443623991
Fastkd5	0.774272	8.73586e-05		Ppie	0.683991	0,000444085083883346		Ybx3	0.513171	0,00793615643100475
Smarca4	0.774193	0.00674307		Gorasp1	0.683129	1,10226058920878e-05		Smc1a	0.512129	0,0197495972665553
Slc3a2	0.773967	0.00877468		Rrn3	0.682439	5,90376428285505e-07		Hsd3b7	0.511592	0,00906004943965738
9430020K01Rik	0.773883	0.00154129		Uba6	0.681591	9,62593747247021e-06		Rangap1	0.511379	0,017820530846747
Eef2k	0.773873	0.0196411		Lsm2	0.68139	0,0157589628043224		Hlcs	0.511225	0,0283258151412671
Plec	0.773515	0.0138374		Saal1	0.680199	0,000445953065808251		Matn2	0.510962	0,0375441760907341
Igsf8	0.772271	0.029808		Galnt7	0.678268	0,000229921462645743		Wrb	0.510609	0,00338669255729867
Gtpbp4	0.77166	0.000531166		Rsph1	0.677145	0,0378597345995189		Pofut1	0.510538	0,00674461209367548
Uchl3	0.770331	0.0138268		Frat2	0.676971	0,0194369931275624		Acsl1	0.509141	0,00351651996356671
Zfp553	0.770127	0.0178415		Prps1l3	0.676875	5,91549454813266e-10		Adprhl2	0.508521	0,00994978353040394
Ece2	0.769865	0.00419877		AW209491	0.675945	0,000148465282198472		Usp53	0.508288	0,0109779305117747
Tgs1	0.769678	0.00523346		Fkbp14	0.675542	0,0348577233984489		Il4ra	0.507574	0,016494587243603
Ccdc115	0.768555	0.0159583		2410131K14Rik	0.675147	0,00135651299387725		Ddx47	0.507343	0,0283145899644257
Ckap4	0.766776	0.0386761		F10	0.674448	0,0156366887810231		Pip4k2b	0.506783	0,0388188746971747
Mcm3	0.766612	0.0487631		Rsl24d1	0.673813	2,56372415823647e-06		Wdr73	0.506588	0,0164475690211581
Tut1	0.766474	0.00163507		Usp49	0.672347	0,000614783659873462		Slc38a2	0.506076	0,00102825631931421
Sgk3	0.765605	0.00107488		Rbm34	0.672275	7,88784226345767e-05		Prpf19	0.505727	0,0239319627320827
1110008L16Rik	0.765395	0.000733426		Mri1	0.671951	0,0344256927591214		Slc35g1	0.505631	0,0297576183286955
Zfp146	0.764497	0.000105791		Sigmar1	0.670307	3,33935586430824e-05		Rcbtb2	0.505326	0,00537806181306945
Ddx47	0.763649	0.0209564		Mettl25	0.66913	0,00337601607609087		Ccnd2	0.505059	0,0150156217621357
Dmpk	0.76281	0.0237261		Fndc4	0.669006	0,0121990682347162		Mettl8	0.504567	0,0162261873826532
Camkk2	0.762677	0.00460052		Ccdc176	0.668704	0,0102605593671489		Abcf1	0.503143	0,0274329926233692
Slc7a6os	0.76207	0.00353002		C230052I12Rik	0.668428	0,0228789826525107		Mpnd	0.501155	0,0330243401435589
Rcan1	0.759501	0.0242242		Eif4e	0.668106	2,81576383534007e-08		Gtf3c4	0.501124	0,000719409320280935
Psmg4	0.757702	0.0250222		Alpk1	0.667711	0,0365501810203751		Stk17b	0.500311	0,0492091817267857
Xrcc5	0.75682	0.00167684		Sec61a2	0.667433	0,000519330194410522		Slco1a1	-8.10225	1,1887401578348e-229
Klhl42	0.756675	0.000807691		Mrps22	0.667161	0,00318670599933997		Ddx3y	-7.95605	8,37874954776052e-101
Man2b2	0.756444	0.0114444		9430015G10Rik	0.667034	0,0127803132932267		Cyp2j13	-7.07178	0
Rrp7a	0.756432	0.000570641		Ctu2	0.666628	0,00301374649296095		Eif2s3y	-6.90367	4,41189678516119e-61
Cdk4	0.755277	0.000230585		Nasp	0.666559	0,00039379444411725		Uty	-6.89015	6,56146936640492e-94
Dhx15	0.754883	0.00244853		Lrrc47	0.665562	0,00313188566991207		Acsm3	-5.42088	1,2102149752645e-160
Eif2b1	0.75338	0.00187905		Ppip5k2	0.665318	6,32670711406683e-08		Ugt2b37	-5.08781	8,6202259474706e-163
Smarcad1	0.752829	0.00827491		Surf2	0.663574	0,000639585040366154		Cyp7b1	-5.03468	1,5916494982239e-146
Wdr5	0.752808	0.00106038		Txnrd3	0.66306	0,0021826527823359		Cyp4a12a	-4.90568	3,89637901232628e-29
Samd1	0.752783	0.017875		Gtf3a	0.662896	0,00157201851490147		Slc7a13	-4.47967	7,64389560083842e-20
Tmem65	0.75129	0.00865206		Cln6	0.661191	0,00213471149916273		Pzp	-3.79879	6,35175762382585e-14
Larp7	0.750871	0.00730394		Ccdc19	0.660149	0,0102864063570818		Azgp1	-3.53525	7,9615927181937e-46
Fubp1	0.750095	0.00136096		Tmem55a	0.659325	4,84317228929536e-07		Kdm5d	-3.52985	2,74030798744696e-38
Ugcg	0.74981	0.000768314		Nanp	0.659184	0,0055959195574133		Timd2	-3.34635	1,90922657879455e-75
9630033F20Rik	0.748414	0.00658027		Reep4	0.658946	0,000459340541960259		Chst11	-3.29575	5,26587527434388e-65
Tomm5	0.748081	0.00126766		Nvl	0.658267	0,000110312570414101		Slc22a30	-3.24154	2,46763718103458e-69
Proser2	0.747436	0.00454371		Csrp2bp	0.657961	2,05069355200042e-06		Inmt	-3.10403	1,21153420147778e-49
Arl15	0.747354	0.0119786		Slc16a1	0.657503	5,95452558715265e-09		Col6a6	-2.93526	1,00730451632068e-06
Hsph1	0.746189	0.00319744		Il15ra	0.657487	0,0114216309798977		Fmo5	-2.90963	5,16784461173535e-62
Nudcd1	0.746132	0.00192025		Ncdn	0.657292	0,000275862100073214		Ugt2a3	-2.84298	2,92735098572877e-12
Isy1	0.745776	0.0047188		Mettl2	0.656263	0,000833849160133341		Eddm3b	-2.81863	1,37966040855832e-22
Mxi1	0.744986	0.000239268		Uchl5	0.656088	0,00830222412175276		Pde6a	-2.69963	4,72949302120889e-18
D2Wsu81e	0.742237	0.0147548		Arhgdig	0.655165	0,00144055518641554		Ugt8a	-2.675	1,86342686719425e-67
Pigm	0.741082	0.0112769		Fam210a	0.654441	1,16444674966436e-06		Hsd17b2	-2.62388	6,69396680245807e-14
Prrc2a	0.74053	0.0450192		Ciapin1	0.654296	0,00106114373457955		Il34	-2.61558	2,55255069213736e-17
Srek1	0.740322	0.0104988		Trit1	0.653716	0,00187649593374807		Apoh	-2.54881	2,49204291327091e-10
5830415F09Rik	0.739031	0.0268296		Pign	0.653189	3,62757330406197e-06		Cyp4a12b	-2.51567	6,7223786332117e-10
B4galt7	0.737598	0.00432382		Nudcd2	0.652808	9,89310412956164e-05		Chst7	-2.44908	3,63018435573894e-29
Tbrg4	0.736714	0.00192097		Abcb8	0.652695	0,000191192022398349		Degs2	-2.40034	3,5075675802196e-27
Ripk4	0.73603	0.036203		Zfp108	0.652637	0,0113379168365571		Ces1f	-2.37882	1,00085407253885e-19
Slc4a7	0.734675	0.00199295		Wdr83	0.652131	0,00279151900323716		Cml2	-2.36589	2,86298023039634e-35
Atm	0.732001	0.000134777		Dus1l	0.651802	1,35615397840486e-05		Car9	-2.29803	8,79189386930988e-13
Fkbp1a	0.731773	0.00534756		Zswim3	0.651518	0,0129661220749626		Lipo1	-2.26208	5,25700218289431e-38
Mbd3	0.731341	0.0466631		Shroom2	0.651391	0,000884063657005872		Fcamr	-2.20819	3,38795147061463e-14
Farp2	0.731024	0.00397129		Mios	0.649611	1,08602393611986e-05		Akr1c21	-2.15814	2,77418485053008e-15
Tarsl2	0.730927	0.00234166		Sfxn2	0.649169	0,000156490479641635		Igj	-2.15718	2,19989775180716e-07
Maoa	0.729937	0.0113654		Ino80	0.647933	1,02249167346152e-05		Mogat1	-2.13659	7,51163160214864e-18
Sf3a1	0.729905	0.00131533		Zfp651	0.647885	1,19052001827565e-06		Cyp2d9	-2.08473	3,80381952467235e-13
Zfp516	0.726545	0.0366743		Abcb6	0.647281	0,000146129787330515		Itih2	-2.04854	3,08871436161058e-10
Eif1a	0.725909	0.00141501		Ccdc22	0.646914	0,00218478646180543		Eri2	-2.0375	1,27768778827912e-37
Ftsj3	0.725413	0.00143114		Dnajc27	0.64644	0,000206006605477359		Tc2n	-1.99775	2,27508217491586e-05
Zfp639	0.72507	0.00164637		Hmgcs2	0.646339	0,0191595204593121		Slc22a28	-1.89075	6,87942359281492e-15
Fpr1	0.72491	0.0429494		Tcerg1	0.645752	1,03594694487296e-05		Adrb2	-1.88406	3,29201737723374e-11
Tenm3	0.724571	0.000456056		Aifm1	0.645601	0,00464796670760681		Tlcd2	-1.82864	7,50706166688594e-15
Ankrd26	0.724462	0.0281323		Lss	0.645186	8,24370754101104e-05		Snx31	-1.82483	7,45757930985926e-10
Vps33b	0.722474	0.0132937		Rabggtb	0.644863	7,18246477629761e-06		Cml5	-1.82142	0,00014487404061906
Fam117b	0.72225	0.0215487		Snrpa	0.64471	0,000646207121653511		Galns	-1.77304	1,38655451355034e-23
Prkrir	0.721458	1.67112e-05		Nit2	0.644455	0,00424442856248927		Osbp2	-1.76189	5,63091799765172e-20
Trmt1	0.720772	0.00139607		Cdcp1	0.644155	0,000115788274432683		Sh3bp2	-1.71321	1,94786920838128e-10
Cetn3	0.71933	0.0291168		Rbm19	0.643775	0,006673275786907		Tmem178	-1.71159	5,08950649002723e-25
Usp48	0.718913	0.00117313		Nhlrc1	0.643764	0,00202579859868133		Idi1	-1.69431	5,97957677447836e-29
Nup98	0.718805	0.0260573		Nif3l1	0.643282	8,5112294345954e-05		Fam163a	-1.68936	4,15287558667139e-09
Prpf31	0.718717	0.0107866		Larp1	0.642586	5,27084910279643e-07		Slco3a1	-1.65809	1,84142376147118e-25
Blzf1	0.718495	0.0194468		Alg3	0.641656	0,0243408308796455		Kif20b	-1.64824	0,00351651996356671
Rabl6	0.717522	0.00229616		Tfrc	0.641624	2,77996901169466e-06		Slc30a2	-1.62605	4,9059836618584e-07
Hdac2	0.717389	0.00213358		Fance	0.641171	0,00137064769164134		Olfm4	-1.60629	1,0178578689873e-13
Med4	0.717024	0.0297069		Josd1	0.64071	7,24825527066564e-07		Fbxl2	-1.60546	7,36747091233266e-10
Zfp263	0.716562	0.00113343		Ndufab1	0.640679	0,010549753841304		Cyp2e1	-1.59643	1,60468296890197e-10
Pde12	0.715486	0.0162522		Ankzf1	0.638779	0,00185179434273901		Frzb	-1.58718	6,23123988094354e-09
Tmed3	0.715006	0.000675412		Rassf6	0.638684	0,0476976001053522		Gsap	-1.55238	3,22875692520613e-11
Dtd1	0.7146	0.036067		Mrps5	0.638092	0,000982945826855715		Hunk	-1.55144	2,53463371541641e-07
Tsen54	0.714225	0.0149106		Ak7	0.637949	0,00313188566991207		Zfp641	-1.54472	2,17485260748643e-07
Heatr2	0.713041	0.0366673		Scfd2	0.637753	0,00261189405921256		Selenbp2	-1.53194	0,000472828904271174
Ints5	0.712564	0.0153211		2610015P09Rik	0.637628	0,00720545275411245		Tsga10	-1.52593	2,271090993563e-10
Stx3	0.712161	0.00981713		Wdr34	0.637524	0,00264808404171868		Slc46a3	-1.52565	3,0461263054359e-10
Coil	0.711836	0.0390182		Ercc6	0.637229	9,9860321185574e-07		Depdc1b	-1.51573	1,28754450310177e-07
St3gal5	0.7116	0.00703156		Vdr	0.636744	0,0361287088894612		Fbxo40	-1.51537	8,00234544283461e-19
Phykpl	0.711571	0.00339099		Dhodh	0.636415	0,000885741041020571		Slc36a1	-1.50843	4,66278850897666e-10
Cep76	0.711031	0.0284678		Gtf2h3	0.635173	0,000876950133494869		Mpped2	-1.49806	3,45947231044966e-06
Map4k4	0.707166	0.0194558		Dtymk	0.634828	0,000380145822934464		C1qtnf3	-1.49672	0,000355595367369853
Trnau1ap	0.705859	0.0204972		2310039H08Rik	0.634536	0,0386258308383547		Xylt1	-1.47303	7,19655336618593e-05
Wars	0.704582	0.0104988		Retnla	0.634036	0,00941196084117345		Zbtb20	-1.4592	9,72498642341857e-20
Nek4	0.704438	0.0414284		BC003965	0.633767	0,000738688013369873		Dcst1	-1.45815	0,000257981294680116
Rcn1	0.703745	0.0141524		Trmt5	0.633751	0,000388236897845308		Mup3	-1.44338	0,0350221931725006
Klhl26	0.703726	0.0387595		3110040N11Rik	0.633275	0,0344585963626942		Gna14	-1.42602	1,60855418216468e-13
2410127L17Rik	0.703091	0.0037051		Rrp7a	0.633266	3,32839173537057e-05		Cyp24a1	-1.41629	0,00705674693205909
Ube2g2	0.701965	0.00800813		Pomt2	0.63291	0,000507010941580825		Hsd3b3	-1.41275	8,37298094468981e-07
Dcaf13	0.701575	0.00598726		Rae1	0.632653	0,000999424150450635		Fancd2os	-1.39305	0,000235343392576208
Seh1l	0.700879	0.00171235		Srpk1	0.632597	2,01736222038113e-06		Sdc2	-1.38257	1,04089342346324e-23
Bag5	0.70027	0.0030914		Spryd4	0.632413	0,00521965308414478		Hnf1b	-1.38186	4,87586737544267e-06
Zfp623	0.700241	0.00083071		Ctnnbip1	0.631582	0,00211423025041876		Ces2c	-1.36487	1,16702649635039e-09
Tmem238	0.69991	0.0146843		2410016O06Rik	0.630998	0,00113146155000062		Esr1	-1.36215	2,38801296533159e-13
Psmg2	0.699697	0.00506484		Mrpl17	0.630951	0,000251366239591782		Sucnr1	-1.36151	1,31419609358686e-08
Tmem115	0.698852	0.00417027		Ubxn2b	0.63072	0,00158701995447729		Slc35f3	-1.36072	8,08941429510507e-05
Tbk1	0.697238	0.0317285		Lrrc51	0.630293	0,0030412320625995		Aspg	-1.35227	3,56599906061825e-06
Ythdf1	0.695025	0.0428492		Eif2s1	0.62981	1,38244318531207e-05		Etv1	-1.3359	2,63979019495359e-07
Mrs2	0.694697	0.0138374		Lonrf1	0.628994	0,0138873450903693		Tspan13	-1.33551	1,06234428847107e-09
Tubgcp5	0.694603	0.017875		Tmem38b	0.628951	0,000922373444838219		Mark2	-1.32511	1,40175184434695e-11
Kpna3	0.694544	0.00152535		Fastkd2	0.62865	0,000544387096746475		Fam46a	-1.32385	2,17485260748643e-07
Zfp593	0.694439	0.041499		Pifo	0.628048	0,031235176287156		Slc51a	-1.32225	2,47674607069741e-12
Idh3a	0.694387	0.00183962		Ankrd32	0.627759	0,00141182048725346		Zfp937	-1.31583	2,21395068656963e-12
Cc2d1b	0.693997	0.00848056		Rars2	0.627339	0,00889440021843648		Cpe	-1.31274	1,05226789344612e-05
Ppil1	0.693946	0.0228511		Polr3d	0.626796	0,000352783057762196		Cd36	-1.31121	1,98932600020936e-19
Dhx9	0.693719	0.0110853		Qdpr	0.625404	0,0107990843361678		Fras1	-1.30885	6,49804053628298e-08
Ddx20	0.692432	0.000590783		Ccdc41	0.624984	9,64795089575954e-05		Slc6a9	-1.30351	0,000462432015185963
Rock2	0.69113	0.000377208		Zfp623	0.624094	0,000433580907997051		Stbd1	-1.30067	0,0027938797133267
Atrip	0.690714	0.0312123		Dpy19l1	0.623993	1,26086464277389e-06		Erc2	-1.28331	2,8270429443645e-12
Slc5a3	0.69067	0.00579358		Mpzl2	0.623366	0,0124757222095357		Hsd17b11	-1.28213	3,99582760208856e-18
Zfyve16	0.690133	0.00550465		A130010J15Rik	0.622025	0,00301622667209336		Cckar	-1.28072	1,64147644426705e-06
Prrc2c	0.689586	0.0144504		Klhl38	0.621338	0,0318039149776896		Mtmr7	-1.27968	0,000444068468251205
Pdcd2	0.689249	0.00739096		Ddo	0.621159	0,00928081802011894		Dock4	-1.26698	0,000182671432171126
Pus1	0.688623	0.00242525		Trap1	0.620496	4,42010600649654e-06		Trabd2b	-1.26239	1,70655715087378e-16
Ppp1r12c	0.688466	0.00363619		Zbtb25	0.62018	0,0074511473358184		Pou6f1	-1.26069	5,61119998746701e-08
Chd7	0.688238	0.0477881		Gtpbp10	0.620082	8,98314303310023e-05		Mov10	-1.25705	4,87142519473243e-06
Prpf40a	0.686849	0.00363619		Luc7l	0.618979	4,95127385856851e-07		3300002I08Rik	-1.25314	7,83409453252352e-05
Scfd2	0.686644	0.0138374		Thoc3	0.618954	0,000543637949142276		Dleu7	-1.23604	6,03181491502203e-07
Ddx46	0.686092	0.000774418		Trp53	0.618688	0,000321169349494616		Col27a1	-1.23293	0,0177132420083696
Naa50	0.685361	0.00207106		E2f6	0.618511	0,00177546675646051		Hsd11b1	-1.23108	2,79172923108209e-19
Fmr1	0.685228	0.00898336		Gatc	0.617906	0,00288904975626765		Treh	-1.22951	7,87225303752716e-20
Ythdc1	0.685168	0.0105571		2700029M09Rik	0.617748	0,0388568765444842		Ido2	-1.22817	4,01463416048938e-06
Exosc7	0.684843	0.0116936		Eefsec	0.6177	0,00565941360597552		Amacr	-1.21763	2,59397657057991e-11
Pelo	0.684827	0.00497294		Wdr5	0.617371	2,76711596323788e-06		Plekha8	-1.21487	2,0988567224309e-16
Hsf1	0.68289	0.0183603		Dnajc21	0.61717	0,00352085605085127		Nat8	-1.21452	2,65919075023637e-11
Prkrip1	0.682826	0.0486534		2310003H01Rik	0.616782	0,00158828697167046		Sap30	-1.20938	1,20222140908908e-05
Ankrd28	0.680509	0.0118472		Pdcd2	0.616561	0,00237756562178317		Trim63	-1.20104	0,00116311689493984
Pkm	0.679732	0.00295065		Eid2b	0.615582	0,0137184320774464		Fmnl1	-1.19501	2,69434893541745e-06
Bcs1l	0.679346	0.00329961		Ranbp1	0.615174	0,000496642940501301		Cd55	-1.19425	0,000118784450592046
Mgme1	0.679061	0.0173356		Ubfd1	0.614653	8,20627705547603e-07		Arsb	-1.19277	9,99974221638439e-18
Zcchc7	0.678748	0.00377114		Taf1a	0.614183	0,00168396608055209		Frrs1	-1.19211	6,65512817414966e-10
Vprbp	0.677693	0.00106244		Rps24	0.613645	3,42323760491205e-05		Ccdc6	-1.18567	2,8270429443645e-12
Filip1l	0.671778	0.043686		Sf3b3	0.613342	1,00427354061874e-06		Afap1l1	-1.18465	1,11916075163737e-13
Cnot7	0.671582	0.0173712		Zfp708	0.61172	0,00961851929216238		Zfp442	-1.18441	5,46358312968239e-06
Fam220a	0.671126	0.0132716		Dph6	0.611512	0,000809994418887642		Car4	-1.18424	2,8426314778519e-12
Thoc1	0.670699	0.0051639		Camsap1	0.611421	0,000385770816934551		Irf6	-1.18308	2,57887552165012e-17
BC030336	0.669402	0.0209077		Exosc10	0.610096	5,81599299834488e-05		Hmox1	-1.17993	0,00260625888264938
Asrgl1	0.669225	0.013515		Akr7a5	0.610022	0,00772750781348884		F3	-1.17824	3,80975818689904e-08
Dhx33	0.668498	0.0148425		Bms1	0.609875	3,54055557759823e-06		1700016C15Rik	-1.17729	0,000691282217914518
Kctd3	0.668239	0.0362859		Pdzrn3	0.60976	4,09852850513809e-05		Tmem237	-1.16675	2,48876958638947e-10
Larp1	0.668061	0.0461386		Khk	0.609253	0,00334200045352882		Arhgap42	-1.16487	1,86274259685955e-10
Fbxl6	0.667059	0.00427095		Cmc1	0.608121	0,0082531570768636		Agps	-1.1591	8,11418965895844e-15
Dhodh	0.666698	0.0191639		Slc1a1	0.608087	0,00279363476004102		St8sia1	-1.14475	4,1139842338694e-17
Chfr	0.665906	0.0239578		Snrpd1	0.608086	0,00336652763748549		Cyp4b1	-1.14077	1,7780646996139e-10
Uchl5	0.665533	0.0344038		Exosc8	0.606465	0,00294344230802289		Card10	-1.13154	0,000518546367369873
Armc10	0.664936	0.0118929		Pdxk	0.606453	2,92993589529696e-06		Parp16	-1.13116	0,000511301343290836
Slc5a6	0.663432	0.0429102		Mblac2	0.605445	0,00148789305535612		Samd8	-1.12928	4,87557385071176e-13
Ecd	0.663392	0.00635374		Mak16	0.605229	0,000305402131455948		Tulp3	-1.12866	5,68080233189707e-07
Nsun2	0.663027	0.000478485		Ccdc39	0.604389	0,0249007866432459		Hykk	-1.12502	1,81200257624863e-18
Lime1	0.663026	0.0303413		Wdr18	0.604367	0,000182709807986385		Dnaja4	-1.12153	5,75995627653624e-07
Lars	0.662829	0.00438873		Wdr16	0.603576	0,0455109297189744		Nfic	-1.11919	7,79000528904287e-05
Klhl21	0.660874	0.0178415		Heatr2	0.602716	0,003628242961574		Bcat1	-1.11425	1,12163003019861e-07
Foxn2	0.658492	0.00497294		6330416G13Rik	0.602633	0,00368393643914383		Hist4h4	-1.11269	0,000143059113239258
Zfp622	0.657926	0.00558355		Phykpl	0.60141	0,000913725697095375		Zadh2	-1.10321	0,000499463322773613
Ppif	0.656842	0.0147131		Ccdc108	0.601317	0,0228637708434436		Tmem229a	-1.10074	2,3882498202756e-12
Btaf1	0.656226	0.00538499		Tle1	0.601271	0,0266020552639698		Slc29a3	-1.10072	7,18285353511759e-15
Nemf	0.654802	0.00850585		Aasdhppt	0.601099	1,06616764833322e-05		Myh14	-1.09926	0,00237111355797258
Dus3l	0.653414	0.0292253		Lyrm4	0.60094	0,00235829157009802		Sypl2	-1.09454	3,92180601596591e-08
G6pdx	0.652914	0.0285163		Mif	0.600833	0,0127500568158376		Trib2	-1.09329	1,8520878829309e-11
Mesdc2	0.651648	0.00608958		Dnali1	0.600744	0,00184267027689177		Fmod	-1.09303	0,00106799354984194
Senp2	0.651635	0.0264103		Eif4enif1	0.600642	7,69169096096618e-06		Aim1	-1.0927	2,19239280936982e-09
Mycbp2	0.651166	0.00116667		Tbc1d4	0.600417	2,48894433392779e-06		Pank1	-1.09225	1,1129052830183e-12
Pip4k2b	0.650833	0.0175647		Cstf1	0.600317	0,000367509891841822		Gusb	-1.09078	7,83409453252352e-05
E2f6	0.650536	0.0332941		Cstf2	0.599738	3,41855282866486e-06		Ccdc122	-1.08988	0,00554517260692456
Pa2g4	0.648726	0.0025865		Prpf31	0.598623	0,000211346910864704		Akr1c14	-1.08427	4,8992557123257e-14
Maz	0.647532	0.0108487		Nup62	0.598527	0,000100002627926615		Pecr	-1.07428	5,43950422777994e-11
Ube2q2	0.646926	0.0164175		Clpb	0.598155	1,10815444513484e-05		Sult1b1	-1.07397	0,0119736379933536
Eif5b	0.646254	0.0422269		Ppwd1	0.597746	0,020034772739911		Pi4ka	-1.0676	2,53240352951685e-24
Hps3	0.645856	0.00490788		Zrsr2	0.597448	0,00137064769164134		Col1a1	-1.06382	0,0031514794026785
Ssrp1	0.645019	0.00461318		Guf1	0.597267	0,000109914064091735		Acvr2b	-1.06305	0,00255996094856167
Poglut1	0.644663	0.0125666		Bag4	0.596919	6,82815838807497e-05		Serpinf2	-1.06234	2,60041148763113e-13
Nhp2l1	0.644314	0.00298186		Ppid	0.596684	0,000361302797667316		Rnf152	-1.0518	0,000591817734319302
Ctsc	0.643909	0.0483496		AU019823	0.596352	0,000150688623164021		Apobec1	-1.05118	0,000674961002277939
C1qbp	0.642592	0.0213079		Adprhl2	0.596121	0,00265986667039083		Lrrc3	-1.05	3,80975818689904e-08
Trim30a	0.642419	0.0106327		Slc2a1	0.595931	0,00307758826549031		Adh7	-1.04834	0,0306631209169754
E430018J23Rik	0.642109	0.0166122		Tmem11	0.595909	0,00143287750229163		Ephx2	-1.04446	2,0337758987445e-11
Aig1	0.641165	0.0178022		Supt16	0.595735	6,75740824293251e-05		Map3k13	-1.03924	0,000507381685056944
Mob3c	0.641158	0.0397439		Imp4	0.595609	7,6224286490403e-06		Spsb2	-1.03897	4,40462622297998e-08
Xpo6	0.640447	0.0159086		Scamp4	0.595183	0,00311396041720582		Cndp2	-1.03801	5,62994944430766e-07
Ptrh2	0.640415	0.00433168		Fv1	0.595087	0,0288163901381304		Slc18a1	-1.03786	3,87425639501145e-05
Pex12	0.64007	0.0282051		Usp10	0.594816	2,30858074594015e-05		Slc5a8	-1.03235	1,23705072454904e-09
Emr1	0.639108	0.0201802		Tmem186	0.594339	0,000118985608540711		Zpld1	-1.03132	0,0324115218258435
Supt6	0.639027	0.0437506		Alg5	0.593965	0,00181795371624447		Hist2h3c2	-1.02957	0,0354344268389697
Htatsf1	0.63863	0.0411672		Slc35b2	0.59375	0,000325606472433699		Paqr7	-1.02878	1,03329354544742e-10
Eif3a	0.636386	0.0091722		Dnajc16	0.59316	0,00961296070509812		Csgalnact1	-1.02418	8,1620400888389e-05
Elp2	0.634742	0.00164196		Zfp451	0.593069	3,11731735699088e-05		Fam217a	-1.01941	0,00245305902036798
Timm9	0.634385	0.00320277		Ubqln4	0.59264	1,27827117431664e-06		Il5ra	-1.01881	9,1376109719395e-05
Rif1	0.633678	0.0182589		Msh6	0.592568	0,000271862176918746		Rraga	-1.00791	2,22118607737689e-05
Rwdd4a	0.632989	0.0338515		Rnf126	0.592245	0,00422347568662337		Acox3	-1.00699	5,06031407267411e-08
Cfp	0.631797	0.00774529		Aimp2	0.592086	0,00677186980806517		Gatsl2	-0.999408	2,32583050010037e-05
Ifrd2	0.629019	0.00454371		Phf7	0.589264	0,0293101568523329		Ccbl1	-0.993426	9,84728772872669e-11
Tmem87a	0.627855	0.00769557		Tars2	0.588974	0,000398164010420838		Rhov	-0.992761	0,0193606680074782
Scamp4	0.62745	0.0480355		Nutf2	0.58895	0,000195668998641417		Ppt2	-0.992386	2,5910128219759e-10
2810004N23Rik	0.626803	0.00288788		Xpnpep3	0.587427	0,00538117493539264		Ociad2	-0.992109	0,00029718514475265
Zfp719	0.625858	0.0102581		Mrpl50	0.587231	5,31376714259331e-05		Slc1a4	-0.990376	2,37883203395313e-09
G3bp1	0.625479	0.0010646		Asb13	0.586334	0,000282741077688753		Smarca2	-0.989827	4,41095099314807e-09
Mcm7	0.625408	0.0114706		Pms1	0.585541	0,0334082312330304		Cd97	-0.989415	7,51149224290009e-05
Topbp1	0.624308	0.0141238		Rasef	0.585341	7,40958423001585e-07		Slc35d2	-0.987463	5,07710623097966e-09
Taf7	0.623812	0.0361211		Ercc8	0.585202	0,0126468723712741		Atp11a	-0.983993	3,60861280732196e-19
Kdm6a	0.622358	0.00877468		Eftud1	0.584676	0,000329026665770853		Ptpn23	-0.978622	0,00280586172747067
Snrnp70	0.621483	0.0139336		Rbp4	0.58437	0,0309814085350988		Ugt1a7c	-0.977114	8,15138018007139e-05
Nxt1	0.621317	0.0232077		Macrod1	0.58351	0,012390437676918		Podn	-0.973978	0,00510034179502249
Srsf7	0.620755	0.00895389		Zfp2	0.583481	0,0107301544462546		Flrt1	-0.969162	0,0039139533102105
Ado	0.620478	0.00660936		Coq4	0.583361	0,0223667986817069		Tmigd1	-0.968464	1,45445467882101e-07
Srrt	0.619173	0.04118		Gnpnat1	0.583106	4,99429449414314e-05		Rab11fip5	-0.967542	5,81409533468398e-07
Tmem68	0.619029	0.0336019		Ide	0.583004	1,31633488313381e-07		Trim47	-0.967373	7,12721895069876e-08
Mepce	0.618554	0.0404502		Ttll12	0.582497	0,00207141330696074		Cndp1	-0.967238	9,88560269003633e-13
Zfp97	0.617588	0.0196637		Clpp	0.58247	0,00372382869895356		Ldhd	-0.967162	1,86274259685955e-10
Mettl1	0.617052	0.0388925		Zswim1	0.582268	0,0283347435733756		Tmem26	-0.967102	2,59503228541624e-06
Zbtb41	0.616039	0.00495348		Minpp1	0.581838	0,000484328968101438		Pcdh1	-0.96694	0,000306603116980634
Ddx56	0.615414	0.00483174		Ptplb	0.581196	0,0271097524389371		Slc22a6	-0.964049	3,01471722770426e-12
Umps	0.615348	0.00629838		Eif5b	0.581138	5,96545622182062e-05		Hist1h4c	-0.962921	0,00146048854935188
Scaf8	0.614606	0.00639916		Acot1	0.580722	0,00777029823186878		Usp20	-0.959163	5,0120690385829e-11
6030458C11Rik	0.613362	0.0138268		Mb21d1	0.580442	0,0428405303843861		Adh1	-0.957183	1,99062269851859e-09
AW209491	0.613203	0.00282483		Zfp770	0.580408	8,40828832669258e-05		2510049J12Rik	-0.955169	0,00117938940760005
Llph	0.612906	0.0121842		Ankrd10	0.578505	6,36247407861039e-06		Parp3	-0.954876	0,000773363418182038
Gars	0.612472	0.00822125		Klhl22	0.578039	0,000345296204887449		Uqcrq	-0.953306	0,00224203082095392
Dhx29	0.612042	0.0116045		Mettl4	0.576579	0,000390171725070512		Esm1	-0.950378	0,000101560826154868
Ptges2	0.611766	0.0395643		Nup133	0.575769	0,000816740153814945		Ubash3b	-0.947465	0,00414261539932667
Smc3	0.610983	0.0211079		1500012F01Rik	0.575751	0,0124757222095357		Acot12	-0.944985	1,84722210673892e-09
Thoc3	0.60882	0.00531862		Fbxo32	0.575148	0,00128351827833009		Pigr	-0.944466	4,05533091874302e-05
Cdc16	0.608207	0.00780852		Zbtb41	0.574792	2,03162898676999e-06		Cpox	-0.943536	4,55283568465131e-14
Zfp770	0.607823	0.00745824		Paxip1	0.574707	0,0102728729617458		Rreb1	-0.942813	0,000179704203471072
Arhgap1	0.607759	0.0226996		Trim37	0.574357	7,02720333791099e-06		Dnajc22	-0.942733	2,03567919663407e-08
Yars	0.605994	0.0408122		Ippk	0.573829	0,000150839608377299		Eif4g3	-0.941399	0,00014606238236958
Serpina3m	0.602169	0.0366743		Kdm6a	0.573687	7,13144174979892e-07		Btnl9	-0.940261	0,00492192751025386
Srprb	0.601208	0.0420631		Lgalsl	0.573627	8,91300792150813e-07		Mfsd11	-0.939388	1,83121886772743e-05
Rwdd2b	0.600983	0.0406504		Ift74	0.57357	0,0178340395016626		Sp5	-0.939069	0,00121071622786099
Pole4	0.600177	0.0171264		Trmt44	0.573143	0,00398142468651426		Mapre3	-0.937461	0,00387611614457457
Top2b	0.600095	0.00224936		Sco1	0.57306	0,000264299661558858		Ttc39c	-0.934455	0,000679899490867632
Farsb	0.599011	0.010277		Fam199x	0.572774	0,000399477298238827		Klf12	-0.930241	0,00015625162505001
Parl	0.598722	0.0389617		Gnptab	0.572454	4,83205771977434e-07		Ttyh2	-0.928694	1,99455179246757e-09
Gtf2f2	0.598566	0.0284964		Dclre1b	0.571929	0,0220373782167164		Rnf24	-0.925577	3,29952564750514e-05
Nasp	0.598237	0.00733391		Cwf19l1	0.571745	0,0142718802664002		Ptgr1	-0.919883	0,00512598623753987
Ddx39	0.597492	0.0293356		Xpo4	0.571689	0,00207465517543834		Etnppl	-0.91969	0,000266950508482715
Parg	0.596431	0.0163996		Ttc21a	0.571301	0,00697217095896385		Dyrk1b	-0.917995	0,00311367067614624
Cd53	0.593098	0.0316673		St7	0.570856	0,00466796701246468		Tmem56	-0.91077	6,44768114694604e-06
Mettl2	0.59282	0.012999		Rad52	0.570799	0,00627256981536095		8430427H17Rik	-0.908061	0,00618239176422508
Eif4e2	0.592147	0.00714805		Ift88	0.570751	0,00492884297396449		Ubc	-0.907775	0,00561490168300894
Ing5	0.591833	0.0132689		Tmem64	0.57051	9,26254387887483e-07		Sectm1b	-0.904722	0,000159614480316325
Paxip1	0.591396	0.0430105		Naglu	0.570472	0,00617481525705004		Bend5	-0.903304	5,47246373156134e-06
Riok2	0.591131	0.0263416		Naa15	0.57014	1,72694379651673e-06		Tnrc18	-0.897457	0,00929213885599657
Nfrkb	0.590525	0.024314		Elp3	0.569083	7,21646697764708e-05		Rnf26	-0.896127	0,00194063492527097
Asun	0.589638	0.0207054		Pstk	0.568667	0,0225194137740474		Pdlim2	-0.896027	0,0142557233669417
Trmt5	0.588366	0.0378924		Rexo4	0.568645	0,000171004490328193		Arfgap3	-0.893222	6,97878156938481e-07
Ints4	0.588347	0.0216707		1810019J16Rik	0.568416	0,0125109368599684		4833420G17Rik	-0.893096	0,0102935604157462
Polr1c	0.587527	0.00637869		Bbs12	0.568416	0,0273532795312454		Tacc2	-0.893074	1,26941494740437e-09
Psme3	0.587238	0.00901771		Acsl3	0.568205	0,000377103173584408		Arhgef39	-0.891189	0,000110863679165061
Pomgnt1	0.587133	0.0135846		Kif9	0.567963	0,0243561611874957		Stxbp5l	-0.889766	5,07389947435991e-08
Xrcc6	0.585664	0.00808776		Tecpr2	0.567767	0,000213778714372409		Rgs12	-0.887458	0,00174231849108325
Ppp2r3c	0.585592	0.0374471		Repin1	0.567317	0,00119567925877696		Odc1	-0.884288	3,45071009457739e-07
Med17	0.583903	0.0440881		Ascc3	0.56703	1,7312050564978e-06		Ces2b	-0.88413	0,0278172462677958
Mogs	0.583737	0.00983581		Zfp7	0.566338	2,80030519560836e-05		Me1	-0.880929	1,18712314084136e-13
Tbpl1	0.583594	0.0433005		Sntn	0.56617	0,012380187888396		Tle3	-0.88048	0,00293830932523848
Rbak	0.581914	0.04999		Ckmt1	0.566103	0,0128186861232492		Tsku	-0.878543	0,00175438927569348
Plin5	0.58134	0.0317285		Rgs11	0.565982	0,0100623540722715		Cblc	-0.877329	0,000483092936080521
Ubiad1	0.581176	0.0434123		Eif1ad	0.565963	0,000477150295479397		Aifm3	-0.875027	0,000517864933583438
Ptprc	0.581159	0.0293606		Mrps23	0.565308	0,00126886619909179		Atn1	-0.874667	0,00607081055863718
Naa40	0.580804	0.0404867		Mtor	0.565079	0,00227070724399247		Syn3	-0.874369	2,49897505204899e-05
Nop16	0.580357	0.0140639		Rhou	0.565033	0,0322941666702425		0610012H03Rik	-0.871282	3,35958712248472e-08
Stx16	0.578611	0.0188394		Klhl42	0.564713	4,94704861809098e-06		Osbpl6	-0.871003	4,12015298467097e-08
Smchd1	0.577326	0.0192569		Dcun1d2	0.564649	3,1810703794031e-05		Lbr	-0.870834	1,46243158872432e-07
Rbm26	0.574861	0.0311955		Lrrc23	0.56363	0,013838650395746		Fbxo36	-0.867549	0,000556693757413492
Aggf1	0.574526	0.0444995		Slc18a2	0.563576	0,0151623016762401		Acbd4	-0.862219	5,28377385380109e-12
Cybb	0.574026	0.0347079		Hpn	0.562921	0,00615571436729962		Rnls	-0.860909	0,0272925880752548
Ubtf	0.573236	0.00793784		Leng1	0.562189	0,0113226655470637		Mkrn1	-0.860574	7,47852791532812e-07
Plekha3	0.573051	0.0417936		Aqr	0.561826	0,00319340505516586		Lphn2	-0.859389	2,84692487101193e-07
Ski	0.57227	0.019579		Slc39a10	0.561771	1,28381692189478e-06		Hnf4g	-0.859065	4,80617625731538e-05
Mrps26	0.572191	0.0187397		G6pc3	0.561439	0,00161355347185345		Zfp810	-0.858523	1,22385387132579e-07
Fdxacb1	0.571775	0.0491659		Tysnd1	0.561372	0,0101355691311487		Rtn4rl1	-0.857822	0,00471761300176678
Slc22a5	0.57168	0.0414451		Zfp72	0.561363	0,0339792808113385		Mgat3	-0.856176	3,59863688623401e-06
Elp3	0.571246	0.0144399		Retsat	0.561326	0,00061116953883671		Wdr81	-0.85599	7,79000528904287e-05
Zfp113	0.570299	0.0292136		Jmy	0.561177	0,000130578240467133		Dbp	-0.855794	0,00155378346520592
E330009J07Rik	0.570048	0.00306003		Gcsh	0.560345	0,00694278714716144		Whamm	-0.849864	0,000886347182924377
Kdsr	0.569399	0.0122154		Fam53a	0.560318	0,00168680615756759		Osbpl3	-0.849409	6,59784826584818e-08
Polr2e	0.568589	0.011908		Cse1l	0.560043	1,40647531733675e-05		Apoc3	-0.848866	0,00272001235140997
Zfp397	0.568178	0.00366801		Smn1	0.560038	0,0185180036688678		Zfp101	-0.847914	0,000704515271427569
Zscan12	0.568089	0.0298871		Zfand1	0.559995	0,0060793470708568		Gpr146	-0.846888	2,00065884887544e-06
Eif2b4	0.567638	0.0223456		Susd4	0.559376	0,0465345297363453		Wwp1	-0.846654	4,46183258353734e-09
Trim28	0.566267	0.018539		1700026D08Rik	0.558911	0,0398828671724295		Sufu	-0.84387	0,00324710665198025
Foxj3	0.565695	0.022894		Dzip1l	0.558693	0,00430103991560166		Reps2	-0.839937	3,38174770804717e-11
Zfp369	0.565219	0.0182742		Mgme1	0.558667	0,0126873293224218		Dgkh	-0.838855	0,000110863679165061
Foxk2	0.563108	0.0326938		Tufm	0.558437	4,84456734825606e-05		C77080	-0.83811	0,00666624526855802
Xpot	0.56309	0.00844034		Xxylt1	0.558175	0,0133557035896435		Ubiad1	-0.835466	8,97865978726115e-06
Lrch3	0.560746	0.0387134		Efr3b	0.557746	0,0188048554432018		Cmtm6	-0.8346	8,01454343543732e-13
Ears2	0.560567	0.0432616		Lap3	0.557545	0,000473596931162748		Pdgfb	-0.834232	0,000466123030202963
Slc16a7	0.560268	0.00650741		Map3k19	0.557281	0,0088760430117997		Trp53inp2	-0.834228	1,59830562416938e-06
Utp6	0.560107	0.00426154		Aldh1l1	0.557133	0,0349114721272797		Dll4	-0.832961	0,0140710070633078
Dgkd	0.559666	0.014362		Grhl2	0.557036	2,37310657579274e-05		Ly6e	-0.830586	3,28291226705312e-12
Dbr1	0.559588	0.0426242		Nt5m	0.556677	0,012461588928002		Parp8	-0.829982	0,000136257035413916
Lyrm4	0.559434	0.0372851		Hibch	0.556627	0,00523780698620327		Coro7	-0.829239	0,00539399291728633
Ss18	0.559195	0.00513962		Abce1	0.556361	7,97880029662249e-06		Slc12a6	-0.827033	3,48038231047521e-05
Uba2	0.559188	0.0138487		Tbc1d16	0.556194	0,00452851763834359		Cpq	-0.825758	1,21548003267286e-06
Rtcb	0.558869	0.00706244		Sumf2	0.556109	0,00251041394181198		Ror1	-0.825198	0,00393234995665682
Wbscr16	0.558449	0.0328885		Kars	0.556049	0,000898924444417902		Htt	-0.822909	0,000136894925384449
Exoc8	0.556838	0.0196881		Akap9	0.555431	3,66117544552842e-08		Dolpp1	-0.822361	0,00537582387787173
Mrps25	0.554625	0.0416299		Ccdc37	0.554954	0,0388871390619213		Nr3c1	-0.819659	3,9462305834786e-08
Rnf20	0.554347	0.0117118		Llph	0.554077	0,000678772815810661		Adamts15	-0.819338	0,00885552985550754
Cyb5rl	0.553635	0.0265667		Ccdc86	0.554032	0,0153907515776298		Slc22a2	-0.819181	3,64137124625948e-06
Imp4	0.5533	0.0149725		Gmps	0.553682	2,21831346885004e-05		Plscr4	-0.816037	0,00119764578038372
Ilkap	0.552271	0.0225252		Npepl1	0.553425	0,00212792458944814		Herc4	-0.815799	2,64944708880216e-07
Srsf11	0.551768	0.0169748		Zfp507	0.552159	1,35615397840486e-05		Amdhd2	-0.812788	1,15382274504886e-09
Hnrnph1	0.549872	0.0380171		Tmem251	0.551994	0,0117349963262419		Rgl1	-0.811727	1,42294365997174e-05
Zfp275	0.547222	0.0375721		Txlng	0.551986	8,22557150670758e-05		Tcaim	-0.811286	3,13079598014032e-07
Ppp1r8	0.546734	0.0231141		Dync2h1	0.551556	0,0043013984945461		Tmem106a	-0.809538	0,00050705824517062
Slc4a4	0.546731	0.0309166		Phb2	0.551223	0,000628855774058161		Bco2	-0.8089	0,00222876710360769
Nktr	0.546705	0.0459968		Zfp667	0.551122	0,0143990384938615		Lasp1	-0.808396	1,09632317223713e-05
Supt5	0.546068	0.0174356		Slc39a11	0.549952	0,0103837447305226		Arpp19	-0.807302	2,05724008744505e-09
Ppid	0.545822	0.0157928		Nubp2	0.549831	0,00356429581409083		Etnk2	-0.805707	0,00210375217914387
Nudt5	0.545741	0.021742		Ybx3	0.548699	0,000113255241887575		Vps8	-0.802387	5,76492304018774e-06
Eif4e	0.54544	0.0119573		Heatr6	0.548515	0,000662904412619675		Prkd3	-0.800948	2,65512266070738e-11
Ascc3	0.544154	0.00723843		Dock7	0.548329	0,00126886619909179		Pdzd2	-0.800857	0,000174256385690573
Luc7l3	0.543127	0.018232		Tmem177	0.547818	0,0232160002531469		Ctbs	-0.800347	1,37472051920088e-09
Pnpt1	0.541752	0.0149217		Zscan12	0.547219	0,00515261052165266		Synj1	-0.799563	0,00117006358500738
Trim37	0.54157	0.0232061		Zc3hc1	0.546015	0,0174190394274507		Gatsl3	-0.799313	0,00819788194815074
Tpr	0.541066	0.0400819		Ampd2	0.545884	0,00530014780447032		Aldh3a2	-0.79808	1,81628877628826e-08
Rbm10	0.540133	0.0418986		Hes6	0.545303	0,000432245456045139		Crot	-0.79578	1,41031116596745e-05
Ddx39b	0.539899	0.0223007		5830418K08Rik	0.543857	7,21452522740661e-05		Slc26a2	-0.793758	0,000576017008897964
Rps6kb1	0.538979	0.0364912		Pacrgl	0.543758	0,0423223767933142		P2ry1	-0.79099	0,0202651071907874
Rad17	0.538416	0.0474711		Cep78	0.543674	0,0208161895511167		Ube4b	-0.788723	3,29221059700269e-05
Tbc1d24	0.538183	0.047028		Tmem194	0.543226	0,00463129732426401		Hdhd3	-0.787893	0,00747196823258775
Cnot10	0.537916	0.0334888		Rbak	0.542341	0,00303333303073163		Proc	-0.78751	2,74961114709908e-05
Gbp7	0.536941	0.0166772		Nup160	0.5419	0,000780325366324242		Ankrd33b	-0.786305	1,67489297007599e-07
Uhrf2	0.53674	0.0125561		Lrig3	0.541868	0,00312501688716926		Arhgap15	-0.785462	0,00964962859017729
Zfp317	0.536337	0.00417595		Veph1	0.541553	0,00597609523379628		Zfp750	-0.785135	0,0177525046655204
Cdk12	0.536239	0.0240434		Crtap	0.541162	0,00398142468651426		Gria3	-0.784175	0,00035541385830765
Tatdn2	0.53554	0.0253223		Gas8	0.540724	0,0358030768565423		Afmid	-0.780837	3,31452138194806e-09
Mdm4	0.534166	0.0275704		Ppp1r14b	0.540535	0,0108053114217586		Depdc7	-0.78017	0,000411262292237136
Mfsd5	0.53196	0.0362826		Iqgap2	0.540288	0,00569380190238239		Spats2l	-0.775535	0,0282584498899053
Ep400	0.531495	0.0347079		Yeats2	0.540268	0,00022859187824795		Arid1b	-0.774658	0,00309244002566593
Kpnb1	0.531354	0.00285056		Pus3	0.539578	0,00202416615359782		Rara	-0.774553	0,00838485575560201
Alyref	0.530754	0.0479064		Ilf3	0.539083	3,61192588563793e-05		Eogt	-0.773759	0,000251314459564984
Fastkd2	0.52918	0.0146472		Bicc1	0.539033	0,00605008278354164		B3galt5	-0.773507	3,99118144468731e-05
Ptcd2	0.52893	0.022478		Lrig1	0.539018	0,00127485138564864		Galnt1	-0.771446	3,64720230114311e-08
Dr1	0.527553	0.0479201		Tekt1	0.538407	0,0322060029512976		Fam53c	-0.768701	0,00190985024805754
Hsdl1	0.526562	0.0349405		Mrrf	0.538212	0,0138909434691135		Acy3	-0.765691	1,88586148025975e-05
Eif1ad	0.522274	0.0451458		Ipo7	0.538117	2,13001031002937e-06		Lama1	-0.764906	0,0163052840883047
Zfp568	0.519724	0.0199427		Mrps18b	0.53795	0,00821514967237359		Tstd3	-0.764752	0,00121065626637906
Eif3d	0.516822	0.0187512		Pdzk1	0.537837	0,0476648456981282		B4galt5	-0.762061	1,67489297007599e-07
Gda	0.51429	0.0257392		Slx4	0.537239	0,0135432688434828		Ugcg	-0.761546	0,000324190864783423
Ets2	0.513264	0.0298963		Mdc1	0.53682	0,00164367744639084		Rhobtb1	-0.760233	0,0194810769443266
Pak1ip1	0.513066	0.032679		Ddx55	0.536152	0,00381921129842196		Fgfr4	-0.759587	0,0199056223740286
Ankib1	0.512798	0.0146037		Bcan	0.536052	0,0407479249317478		Rhoc	-0.75863	0,00035541385830765
Ncln	0.512668	0.0277423		Cep128	0.536023	0,0278154947983653		Vps18	-0.758578	0,00079274101703313
Pabpc1	0.511617	0.0283623		Eprs	0.53531	3,19789568095556e-06		Arhgap32	-0.756009	1,67987501399679e-05
Metap2	0.5116	0.0247112		Igsf8	0.535272	0,000796211788397697		Znrf2	-0.754254	7,85787696187786e-11
Gtf2f1	0.509701	0.0495561		Xrcc1	0.534831	0,00443135994270269		Hspb6	-0.753256	0,0484957360771742
Gtf2h1	0.509194	0.0268363		Trmt10b	0.534457	0,035059767140683		Pfn3	-0.749794	0,00945940544865991
Fgfr1op	0.509015	0.00937076		Eri1	0.534161	0,000235138324336115		Tmem82	-0.747514	0,00545497755436239
Setd6	0.508136	0.0370839		Prr3	0.534099	0,0378789647719846		Klf3	-0.747402	0,006790972525715
Dapk1	0.507095	0.0351435		Phb	0.534078	0,00465741010735816		Htatip2	-0.746979	0,0250631576897209
Npm1	0.507007	0.0294925		Osbpl1a	0.533751	0,0024301398039637		3010026O09Rik	-0.746523	0,00344652555433142
Nup210	0.506592	0.026454		Xpot	0.533608	3,07642879763031e-06		Phf1	-0.745922	0,0157337285884742
Pds5a	0.503791	0.0136624		Tmem199	0.533489	0,00558749447576137		Htra1	-0.743798	1,21198700484238e-06
Zfp106	0.503703	0.0378924		Zfp81	0.533302	0,00488316495385749		Tmem120a	-0.74373	1,86265798713722e-06
Aimp1	0.503315	0.0493907		Bckdhb	0.532986	0,029971208656984		Ascc1	-0.743629	0,00229776943903609
Plcl2	0.500482	0.0272975		Fam179a	0.532164	0,0236020876106206		Slc25a42	-0.742728	0,00470962082672842
Ddx3y	-9.21147	3,22094506937816e-95		Dcaf17	0.532072	0,00031457403197256		Fbln7	-0.73996	0,00693970779587773
Cyp4a12a	-8.43061	7,72003216979097e-120		Mrps9	0.531828	0,00175803396362263		Srd5a3	-0.738398	0,00407390858296911
Cyp4a12b	-7.66676	6,73707892414089e-52		Ercc2	0.531541	0,00861666709800652		Aoah	-0.735756	3,33919198816501e-06
Eif2s3y	-7.36888	1,58596851686947e-59		Mmab	0.531384	0,00476509492932401		Nhsl2	-0.73421	0,00616723920952053
Uty	-6.40758	4,37465003759868e-63		Ccdc94	0.530976	0,0407457745251945		Cdkn2c	-0.732224	0,000662502848604383
Elovl3	-4.69806	1,46286025645633e-43		Hs6st1	0.53057	0,000247271593264607		Rdh10	-0.732015	6,01729787126902e-05
Mup21	-4.33943	3,36707119048884e-78		Ptcd2	0.530332	0,0184016445081879		D14Abb1e	-0.731889	2,77362419490227e-09
Susd4	-4.29841	2,272810839781e-25		Nek4	0.530319	0,0162004888100829		Hsd11b2	-0.73113	0,022659242136216
Slc22a28	-3.49177	4,52223810018257e-31		Uxs1	0.529553	0,0184945385659578		Fzd1	-0.730357	0,000178717713657351
Cib3	-3.43164	4,57343592245316e-09		Atg2b	0.529329	0,00036209607224095		Dgkq	-0.728136	2,47128161977087e-05
C6	-3.29146	1,90747573090545e-30		Slc16a12	0.529213	0,0249332555869945		Spry2	-0.728026	0,0166432427967072
Nat8	-3.17387	8,92026213818279e-13		1700003M02Rik	0.529203	0,0392757124505878		Nelfb	-0.728022	1,86135539164676e-05
Omd	-3.15414	8,48370617896872e-15		Zdhhc9	0.529138	0,00228901128276764		Nfya	-0.727362	0,000339528263952327
Ces2c	-2.79846	4,56556237291317e-21		Slc39a14	0.528705	0,019441792629683		Bcl9l	-0.727136	0,0322677483813694
Nox4	-2.78842	1,51702696243574e-22		Ctnnbl1	0.527849	0,00750204287975127		Cml1	-0.727105	3,9580329200421e-05
Gna14	-2.49489	3,04621854417328e-18		Ahctf1	0.527141	3,87419904742536e-05		Gcnt2	-0.726572	1,7957692955498e-07
Enpp3	-2.47092	1,78615025413179e-20		Ick	0.52652	0,00694387547180997		Aacs	-0.725549	9,42231185677316e-06
Alas2	-2.44155	7,72615410621405e-17		Isyna1	0.526505	0,000855716701490654		Mapt	-0.725126	4,25116652824325e-05
Gpr110	-2.43546	0,000322937613692266		Ddx56	0.526048	0,00103614348704766		Ace	-0.724847	0,000436253318022999
Grem2	-2.34773	6,14286006051237e-10		Exo5	0.525813	0,0330822442728434		Tmco3	-0.723598	1,57976310134799e-07
Mup7	-2.30302	1,0454635713044e-05		Zfp961	0.525799	0,0127360154050916		Atrnl1	-0.722003	8,34517467392537e-07
Cyp2u1	-2.30206	1,9857658548194e-15		Wdr60	0.52565	0,0123239073180824		Osgin1	-0.721951	0,0171043765545528
Cyp7b1	-2.26642	1,55647925310918e-14		Odc1	0.525217	0,00186254707429108		Vangl1	-0.72192	0,00253977360557565
Serpina12	-2.21418	4,12155198768249e-14		D1Ertd622e	0.524533	0,0297081629141284		Slc10a5	-0.721292	0,00138073571028854
Spsb4	-2.07969	2,61561476242961e-06		Sephs2	0.524322	0,00018032733299156		Brd4	-0.718924	0,0262804639786726
Cml5	-2.04904	0,0107187855703915		Ptpla	0.524005	0,030709075065568		Zmiz2	-0.718388	0,0395537420601022
Nrep	-1.99045	4,38422867573658e-05		Dnaja3	0.523906	0,000100002627926615		Neu1	-0.717919	3,14542742845905e-09
Ociad2	-1.95674	2,26305067463263e-08		Orc5	0.522857	0,00710731635908532		Gk5	-0.717695	0,00117497658110465
Mcm10	-1.9238	5,95408395934831e-10		Zfp1	0.522855	0,0189748945135416		Chrna4	-0.717689	0,0373924677953984
Cdh1	-1.87442	1,95190362687381e-15		Bdp1	0.522621	8,50149843834274e-07		Tmem25	-0.717624	0,00770312755983554
Gstp2	-1.86799	0,00176559788417755		Tbl3	0.522394	0,00227463015281133		Mlxipl	-0.716645	0,000265482437007172
Mup20	-1.85832	4,12405229586505e-07		Abhd10	0.52169	0,0327073174184643		Plekha6	-0.715597	0,000509897183485398
Slc39a2	-1.83551	0,000155538086160432		Cluap1	0.521572	0,00538870168199363		Plekhm1	-0.715324	0,0176870737167446
Tppp	-1.82103	1,51027972108286e-05		Inip	0.521282	0,0017901017376399		Trps1	-0.714462	6,91719906319893e-12
Ttc39c	-1.81477	4,37228364823156e-11		Gng12	0.521033	4,10160874524604e-06		Tmc6	-0.713974	0,000692556896752601
Sort1	-1.80053	2,11205523680016e-07		Adck5	0.520962	0,0359172665630726		Irf5	-0.713065	0,00680619388207459
Slc2a5	-1.78655	1,2763571941321e-05		Trub2	0.520961	0,00701202012952239		Cks2	-0.712987	0,0314852114679899
Cyp2d9	-1.77742	1,03751560813461e-11		Abcc4	0.520773	0,0311534249222963		Dnajc30	-0.71245	0,00106186201543467
Mup1	-1.75878	0,0253313618673724		Ube2q2	0.520531	0,00165210674894392		Igfbp5	-0.712169	4,72075695086227e-06
Gbp11	-1.73128	0,0338861724306786		Alg11	0.520057	0,0033792155788869		Vill	-0.711631	6,07611770023548e-07
Irf5	-1.72818	7,54248668992549e-09		Eif2b4	0.519894	0,00789709223520427		Tango2	-0.711306	5,84121496292482e-06
Snx29	-1.69067	7,78217082794404e-06		Actl6a	0.51877	0,00299071111854397		Ubr4	-0.710711	0,0158461618260415
2610528J11Rik	-1.68719	5,41305281821266e-05		Bspry	0.518237	0,00205617265623525		Ankrd13c	-0.709696	3,27746794661781e-07
Nr3c2	-1.67995	1,35590506827555e-05		Ssbp4	0.518141	0,00882676752149289		4933417A18Rik	-0.709498	0,0306337981738826
Plekhf1	-1.67978	1,75725796072887e-05		Senp5	0.518082	0,000220680823513866		Pcbp3	-0.709409	0,0337392751768302
Fads3	-1.67863	1,80160198817206e-05		Coasy	0.517907	0,000631930460875131		Fuca2	-0.708595	2,50537141808839e-09
Olfm3	-1.66253	5,09284424184506e-05		BC005561	0.517803	0,0026080065828104		Slc35a3	-0.708494	5,77978609659318e-09
Arsa	-1.65378	1,56486872792724e-13		Rif1	0.517803	3,66768697196394e-05		Acsm2	-0.704617	4,28382419649017e-06
Keg1	-1.64882	1,40401825504765e-08		Mad2l2	0.517783	0,0422597858431283		Trpv4	-0.704556	0,000532668313621961
Selenbp2	-1.6243	0,0217952046305808		Zcchc2	0.517576	0,000148933152212889		0610031J06Rik	-0.704327	3,35958712248472e-08
Mettl20	-1.62192	6,18601908139256e-19		Lmnb1	0.517528	0,0380810010957004		B4galnt3	-0.703709	0,000969069971936175
Mn1	-1.619	3,99568815784449e-06		Thada	0.51737	0,000297106930153413		Adhfe1	-0.702847	0,00148789482736436
Col27a1	-1.6179	1,64681113748264e-05		Smarca4	0.517282	5,39952443870549e-06		Ethe1	-0.700985	1,26464832692548e-05
Ppp1r14a	-1.5738	0,0141524340095477		Parl	0.516553	0,0310795143158227		Tgm1	-0.700896	0,00866046098573714
2200002D01Rik	-1.5662	3,32559549478064e-10		Coq3	0.516491	0,0364148592856659		Cadm1	-0.700571	0,00144386653900215
Mup9	-1.56387	0,00099320934405316		Narg2	0.516017	0,00135651299387725		Hadh	-0.699376	1,67712994248583e-07
Hsd3b2	-1.54034	0,0274621668792726		Terf2	0.515054	0,0087809101885337		Galc	-0.698914	0,00047345351810039
Slc46a3	-1.50269	8,77091781972552e-06		Ptcd3	0.514728	0,000178266612408014		Defb29	-0.698419	0,000814908462050949
Spns2	-1.48885	8,98785076297955e-07		Pnn	0.514509	0,00412040744621621		Map2k6	-0.69756	0,0287213343791719
Acmsd	-1.48176	3,26655575632476e-14		Tceanc2	0.514317	0,016889819132868		Kl	-0.6971	5,52377914141588e-08
Zfyve1	-1.48164	1,77508831411536e-07		Atl2	0.514269	0,00189876208948895		Slc16a2	-0.695154	6,02794273940038e-07
Selp	-1.47529	3,73439808118304e-06		Pvr	0.514121	0,00168456058770401		Sgtb	-0.694872	0,0354067642346992
Rarres1	-1.47495	8,38053186682651e-08		Syncrip	0.514	0,000593100565836376		Lrrc8d	-0.693196	0,000409751276422486
Arsg	-1.47246	2,39569874277986e-08		Utp3	0.513216	0,000473783558870611		Mast2	-0.692299	0,00226176124318368
Ppfibp2	-1.47088	0,000367517441493886		Mfsd7b	0.512885	0,000731497721575908		Ncoa3	-0.6903	0,000110755726213407
Sugct	-1.46256	0,00967958105773786		Rtcb	0.512881	0,000220680823513866		Rab3il1	-0.689798	0,000152371223335932
Hfe2	-1.46188	0,00048854384249696		Rfx7	0.512835	0,000511289627020907		Gpd2	-0.689746	0,000308114148828282
Fam198a	-1.442	0,00137450577543828		Tars	0.512652	0,00349775730696929		Tmppe	-0.688113	0,00512598623753987
Gpc1	-1.43954	0,00044696144144884		Ring1	0.512124	0,0150831390919707		Mfap3l	-0.68737	9,36736032629033e-06
9130409I23Rik	-1.43627	0,00047739337396836		Wdr52	0.511876	0,0232210383757486		Clmn	-0.686712	0,00139942121174797
Rnf152	-1.43399	0,0448689684765383		Fbxo21	0.511868	0,000147187580003379		Gm11992	-0.685879	2,6152281868103e-05
Slc36a1	-1.43257	2,91570234487105e-05		Wbscr16	0.511042	0,0156677257215911		Aldh5a1	-0.685689	0,00253669873000743
Fitm1	-1.42285	0,0024423665108348		Pak1ip1	0.510793	0,000448494822375749		Cdk2ap2	-0.683227	3,55294924887908e-05
Nr1d1	-1.41922	5,24956748666142e-06		Rfc5	0.510699	0,0191583293518279		Arsg	-0.683033	5,771277429657e-06
Hsd3b3	-1.41902	5,44193107846448e-08		Ift140	0.510543	0,00234509416546897		Fut8	-0.681529	3,0644977919166e-06
Ccng2	-1.41198	0,000206298638325465		Vps13a	0.509805	8,61106081109464e-05		Etv6	-0.680713	4,44558631484508e-05
Pvrl2	-1.40366	4,36195901221235e-09		Foxp2	0.509602	0,0166075617831977		AI464131	-0.680493	0,00600428275775942
Tnfaip8l1	-1.3921	1,34258410663658e-05		Wrb	0.509399	0,00130287530155378		Entpd4	-0.678846	2,31576112949115e-05
Mycl	-1.381	0,00968238860959549		Aldh7a1	0.50933	0,010797020631341		Adap2	-0.678286	3,08858531263501e-05
Per2	-1.37967	0,011438570344728		Tsfm	0.508901	0,0203818507253779		Ttbk2	-0.677579	0,000108937849253219
Trip4	-1.37854	4,66843127595648e-11		1110004E09Rik	0.507501	0,011080918287237		Ticam1	-0.676462	0,00138073571028854
C77080	-1.37702	0,000734649964027627		Aacs	0.507416	0,00688994668875236		Kmt2d	-0.675071	0,0438526071112667
Aox3	-1.36743	4,83990727009216e-10		Pnpo	0.507013	0,0158989678609445		Glb1	-0.674183	0,0284629841039407
Paqr7	-1.36287	0,0380405896454389		Prdm15	0.505716	0,00197277591105277		Mob3b	-0.672993	0,00134890620688915
Dolpp1	-1.35739	0,000332412456024287		Tut1	0.505708	0,00722314541010716		Chmp6	-0.67282	1,00741275422503e-05
Enpp2	-1.35507	5,53642927166155e-07		Metap1	0.5056	7,27269869961662e-05		Pias3	-0.672528	0,0332363196370018
Enpp5	-1.35406	6,86945635624868e-06		Rwdd4a	0.505457	0,0180648204332476		Trappc9	-0.67168	0,000773741129670437
Slc17a8	-1.35297	0,00177901363631275		Mphosph6	0.505335	0,0382548079313721		Mtor	-0.669977	1,41968463906773e-07
Tlr5	-1.35191	0,00968645898698322		Naa16	0.505081	0,0155411220844586		Baz2a	-0.66911	0,00319899248276142
Osgin1	-1.3433	2,72274324031318e-05		Phf20	0.504465	0,000110910669972226		Rarres2	-0.668891	0,045072056961048
Tsc22d1	-1.34158	2,57596720789961e-11		Zfp568	0.503921	0,000290135397746456		Lypla1	-0.668759	5,3554390671555e-07
Atg16l2	-1.33614	0,000198647927207933		Rbm17	0.503063	0,00153749277999861		Prkaa2	-0.667294	2,88840185445253e-07
Rnf186	-1.33233	0,00504190203284892		Thumpd1	0.502909	0,00109719501511215		Enpp6	-0.667048	8,2581598199973e-05
Gnpda1	-1.32823	0,00105745775144601		Rnaseh2a	0.502649	0,019126145085191		Ube2h	-0.666843	0,000535187527563448
Tbc1d30	-1.32374	0,00862902720766627		Cecr2	0.502514	0,0366747504736706		Gpr137b	-0.666358	0,00416038207802263
Gstm3	-1.31733	0,00340360711580519		Leo1	0.50182	0,031075056913156		Arnt2	-0.666285	0,0322818173481677
S1pr2	-1.31624	0,0031975094718914		Ptges2	0.50163	0,0229905731908821		Actr2	-0.665994	8,0263355599471e-07
Bmp4	-1.31419	0,0105570736142737		Lonp1	0.501529	0,000346193900060609		Zfp467	-0.665699	0,0437373434644982
Srd5a1	-1.31355	1,71822626870888e-08		Dus3l	0.501391	0,0111700008637932		Snx27	-0.663828	8,68125509716682e-06
Aox1	-1.31127	6,82320570901276e-06		Slc4a4	0.50133	0,0123640370220192		Shmt2	-0.663572	7,38989253852041e-06
Cyp2c67	-1.30022	3,40831767812081e-08		Prpf38b	0.500146	0,00329544938079487		Lurap1l	-0.663315	0,00447488399896068
Stbd1	-1.2998	0,00250899973924627		Ddx3y	-8.20761	4,68008032329036e-137		Edem1	-0.662756	1,85117783078203e-07
Gstm6	-1.29532	9,47397419043097e-09		Eif2s3y	-7.3187	8,27790052259283e-70		Gjb2	-0.662595	0,00035541385830765
Akr1c19	-1.29502	0,000995591933223609		Uty	-6.00374	4,01134557372027e-103		Irak2	-0.662321	0,000711888507895952
Tspyl4	-1.29337	0,00510082223114331		Kdm5d	-3.94457	8,98370334449865e-55		Zmym3	-0.662182	0,000715061094352245
Sdr9c7	-1.29267	3,22457537393436e-06		Chst4	-1.70182	0,00128113851959351		Mfsd9	-0.662036	0,00135248994917258
Pde9a	-1.29261	0,00497293561412023		D430019H16Rik	-1.50605	2,05620515322622e-06		Plekhb2	-0.661982	4,65219646068489e-06
Parp16	-1.29196	0,000531166259445564		Klra17	-1.47139	0,000971368112333836		Slc22a12	-0.660527	0,000326079441816373
Sorbs1	-1.29179	1,16964564783868e-09		Faim3	-1.43285	0,00301374649296095		Gnpat	-0.660185	3,33806999305946e-07
Casp9	-1.28698	0,00146981471591606		B3gnt3	-1.40264	0,00152612621625761		R3hdm2	-0.659742	0,0344092362943572
Agfg2	-1.28302	0,000626473949968831		Adrb3	-1.39038	0,000348827227205746		C78339	-0.659684	0,00437728453518122
Zfand4	-1.27636	2,75736074462005e-05		Chst1	-1.39014	5,03757015400632e-11		Fto	-0.6588	0,00555992302123439
Rilp	-1.27096	0,000807690893971906		Nipal1	-1.37604	9,89310412956164e-05		Glis2	-0.658397	0,0128965306372228
Ttc30b	-1.25532	0,00298999978281824		Egr1	-1.30585	0,000204162952669489		Trim25	-0.658178	0,00115252931695928
Lipe	-1.2221	2,40422878120794e-05		N28178	-1.2869	3,01711670115423e-09		Prune	-0.657907	0,00373032384078808
F2r	-1.21993	3,33254810159118e-13		Tgfb1i1	-1.26748	6,74209489692217e-08		Hs1bp3	-0.657772	0,0100910300277574
BC024139	-1.2182	0,000171803513454383		Tbxa2r	-1.24953	0,00219933240965411		Tmem140	-0.657146	0,0171259435568833
Dlg3	-1.2161	0,00331523389596365		Zfp467	-1.24063	2,93103725085304e-06		Zfp706	-0.656322	2,06948984977796e-07
Cdc14b	-1.21366	0,00102037222350314		Wisp2	-1.23394	0,0175173859997887		Malt1	-0.656098	2,15219153943236e-05
Ypel3	-1.21193	1,48771974641913e-05		Wnt3a	-1.22668	3,50776168437518e-06		9130023H24Rik	-0.655317	0,00449672289219353
Sorbs3	-1.20972	0,000111186407052674		Cd19	-1.21974	0,00227070724399247		Furin	-0.654497	0,00254348725409728
Exd1	-1.2078	0,0143296568327542		Glis2	-1.21294	1,23423911842482e-05		Nr1d1	-0.65325	0,0148369918636412
Hist4h4	-1.20388	8,39478423932254e-05		Tnrc18	-1.18042	4,01080648380918e-05		Cul9	-0.651407	0,000284471071076462
Spsb2	-1.20295	0,00141337367753648		Mettl24	-1.1788	0,00119814644983838		Kcnj2	-0.650121	0,0397215034244707
Rtkn	-1.2023	0,0083858210109607		Cd79a	-1.17697	0,00288904975626765		Csad	-0.649936	1,00793381911166e-06
3010026O09Rik	-1.20129	0,0217276868689302		Plau	-1.16762	0,000368986280548482		BC005537	-0.649879	0,00278133118346401
Hist1h1c	-1.19541	1,21668100684225e-06		Tmem200b	-1.16494	0,000833938798130238		Gatad1	-0.648427	8,64832265485075e-05
4833420G17Rik	-1.18798	0,00380187310109203		Dbp	-1.15146	4,34138423261597e-08		Gpc4	-0.648006	0,00130713963380598
Sel1l3	-1.18401	0,00044696144144884		Col1a1	-1.13474	0,0229905731908821		Rabggta	-0.64658	6,21579402214616e-05
Per3	-1.18149	0,0132937267120199		Wnt7a	-1.09778	0,000448494822375749		Lphn1	-0.646219	0,0229573059418836
Etnppl	-1.17366	1,97386980900235e-05		Fcrla	-1.09386	0,0145442735766947		Rps6ka4	-0.646087	0,000682415144060415
Ido2	-1.17017	1,71822626870888e-08		Wnt10b	-1.08651	0,000329026665770853		Slc22a22	-0.645385	0,00134841174704305
Serpina9	-1.16104	0,0191764450285409		Klf12	-1.0834	4,41450630769191e-05		Trim8	-0.64532	0,00764137546024885
Fam102a	-1.16094	0,00256469408847104		Pou6f1	-1.08165	2,83224524884589e-07		Isoc2b	-0.643729	0,00557326660088472
Zfp810	-1.16048	0,00314520182751568		Adamtsl5	-1.08091	7,52759791552945e-07		Cyp2a4	-0.643415	0,000684527970541721
Rnf181	-1.15293	8,36835230625804e-07		B3gnt5	-1.07753	0,00192648192761452		Slc17a3	-0.642454	1,55590898085328e-05
Cyp4a32	-1.1521	0,0115265953591099		Cass4	-1.07285	0,00313514578930332		Secisbp2l	-0.642098	1,02567308654772e-06
Fam20c	-1.15027	0,00534755988960197		Fcer2a	-1.06719	0,0022409510355402		Sec24a	-0.641657	0,00184063639426531
Trim7	-1.14897	2,35395199931623e-05		Zfp703	-1.06647	0,000639585040366154		Lap3	-0.640675	5,42241977387994e-06
Creld1	-1.14241	1,84364379493916e-05		Baiap3	-1.06147	0,00516276748804899		Enpp3	-0.640229	0,00503501210360036
Fam47e	-1.14144	0,0378924057159132		Phf1	-1.05971	5,10577511363192e-12		Ap5s1	-0.63979	0,0259540066389631
Hspb6	-1.14095	0,0220169347762079		Tnxb	-1.0442	0,0398828671724295		Rlf	-0.638986	0,00407169408064033
Ube2h	-1.13996	0,000186563306870734		Cd180	-1.04399	0,000166927116784743		G0s2	-0.638949	0,000160227670700999
Cep19	-1.13181	0,0291556778597834		Sod3	-1.04104	8,19961073584523e-11		2006-03-01	-0.637861	3,27746794661781e-07
Zfp809	-1.13171	6,46002821130878e-06		Cyr61	-1.04054	2,13424615273693e-05		Nudt19	-0.637515	0,000884920659543939
Zmynd8	-1.12552	0,000231100165077979		Synpo	-1.03742	1,00161913960311e-06		Rnf10	-0.637358	0,000227723385194188
C9	-1.12325	1,02480402114771e-05		Ephb3	-1.02945	8,45352431533406e-06		Apeh	-0.636372	1,22923798917425e-05
Gpr146	-1.12282	1,66333304404071e-10		Cmtm3	-1.02944	7,83678717110885e-05		Nudt8	-0.635912	0,000147876870853855
Myo6	-1.12236	2,60762866521591e-06		Dchs1	-1.02567	5,72079141172899e-05		Tbc1d22b	-0.634637	0,0227161956439431
Fbxo21	-1.12219	0,00216345432489261		Hhip	-1.02533	1,56363517551641e-08		Cd47	-0.634582	0,00591744755410873
Ccdc162	-1.1219	0,00333015595097053		Rprml	-1.02027	0,0139406716022687		Xylb	-0.63439	3,06837594072478e-07
Kdm5b	-1.12117	0,000543931657990998		Ctgf	-1.01977	1,7735940762882e-06		Sash1	-0.634017	0,001448380907068
Derl3	-1.11834	0,0133276053901513		Snx22	-1.01948	5,48225140429729e-05		B3gat2	-0.632258	0,0366660744657212
Plekhg6	-1.1174	0,00101274676132482		Ces1g	-1.017	0,0475696578743162		Gas2	-0.631525	0,000133191106613496
Nat2	-1.10718	0,000219997810341195		Selm	-1.01591	2,92993589529696e-06		Susd2	-0.631446	0,000738446634260302
C8a	-1.10383	2,00181068848738e-05		Hist1h4c	-1.01552	1,47374365000432e-05		Ccser2	-0.631	0,00128543371411148
Lin7a	-1.10257	3,31419646683029e-06		Fgf18	-1.00616	0,024339771456032		Tmem169	-0.630436	0,00156391777976469
Sdr39u1	-1.1022	0,00392978975992067		Tmem178	-1.00482	0,000399099095990975		Cbs	-0.629821	5,33459460027011e-07
Slco2a1	-1.10015	0,0104867286520467		Ier3	-1.00418	3,05549126383929e-11		Mob1b	-0.629569	0,00139942121174797
Serpina5	-1.0991	0,0131913884582313		Enho	-1.00231	1,26622152200168e-05		Dusp22	-0.62953	0,00142196894370549
Gprin3	-1.09838	0,00254152940488109		Hic1	-1.00102	0,00860610526231088		Prr15	-0.628513	0,0378735554445434
Suv420h2	-1.09515	0,00509133458273873		Radil	-0.999489	0,00148340735838068		Nudt12	-0.62695	0,000411262292237136
Chrna2	-1.09429	0,0146448470385366		Vsnl1	-0.997556	0,000501667638696235		Nat2	-0.625538	0,0363472886968913
Tuft1	-1.09179	0,00258499926334128		Mmp11	-0.996631	4,19394887976345e-05		Npr3	-0.625206	0,0253250673828805
Slc22a30	-1.09007	0,00245184161668963		Pde7b	-0.991935	3,52155915377433e-06		Gm853	-0.625127	0,000344773301618847
Ldlrad4	-1.08933	0,00102037222350314		Adcy8	-0.988981	2,05107183984774e-05		Itfg2	-0.623984	0,013203533833655
Ypel5	-1.08606	0,000184662601798999		Slc7a10	-0.978598	0,00075832794196518		Fhl1	-0.623845	0,000822569378289375
Grtp1	-1.08388	8,20290030056591e-05		Bank1	-0.976085	0,0066758828796928		Prkce	-0.62349	0,0178642583932111
Dexi	-1.08224	0,00016978857875131		Adora2a	-0.971671	0,0132707694603407		Suv420h2	-0.623442	0,0283145899644257
Cutal	-1.08101	0,000895356363301437		Fbxo44	-0.971343	0,0417317348604095		Fnip2	-0.623295	0,000509692988018554
Cldn1	-1.07847	0,00516390382388883		Hlx	-0.968764	2,0983750910082e-05		Ube3b	-0.623267	0,00337260106721403
Tmem125	-1.07749	0,00577651323323698		Trp53inp2	-0.96486	2,02769491557593e-07		Gbf1	-0.621604	8,44067723468712e-05
Prr13	-1.07636	1,0958169714273e-05		Hoxb5	-0.964265	0,00254273480730106		Slc52a2	-0.621336	0,00122740418023944
Pcmtd2	-1.07443	9,51399404095081e-06		Fzd2	-0.96203	3,06992889619806e-05		Aldh9a1	-0.619376	3,01759253208711e-06
AI317395	-1.0742	2,43259071354243e-06		Chst2	-0.959042	2,1028402556354e-10		Tmem144	-0.619197	0,005862871603485
Cabyr	-1.07182	0,0278717793738958		Phlda1	-0.959005	0,000547668676932596		Sod3	-0.618449	4,87586674952394e-07
Pqlc2	-1.06738	0,000614258892880906		Dact3	-0.94611	0,000886338895501878		Ahcyl1	-0.617976	7,42651197347588e-06
Necab1	-1.06654	4,57343592245316e-09		Hist4h4	-0.944964	3,1635655301764e-05		Grtp1	-0.617441	0,000283558253784328
Lrrc16a	-1.06464	0,00298186088069866		Blk	-0.943005	0,0197312990721458		Fbxo7	-0.61679	1,50780815278058e-05
Tec	-1.06233	0,00544593246695654		G0s2	-0.940401	0,000395365989819195		Tfcp2	-0.616781	0,0147531894388068
Mmp15	-1.06104	4,95218903886518e-05		Prkar1b	-0.93879	5,77569737808983e-05		Acat1	-0.616399	0,000196049928054026
Calcoco1	-1.06053	7,60933531854213e-05		Siglecg	-0.936765	0,020160982197314		Kat2b	-0.616374	0,000106315738435222
Pqlc1	-1.05978	0,00572972579944765		Bdkrb2	-0.932507	0,0317578959212617		Parp4	-0.615392	0,0230614286303892
Cyp1a2	-1.05838	7,80930253652924e-06		Gpr153	-0.926081	0,000745517190499964		Serinc3	-0.614882	0,00462089512977697
Mterfd3	-1.05779	0,03961275569094		Lilra6	-0.917386	0,00704674965978502		Atxn2	-0.614175	0,0493659695181059
Tstd3	-1.05406	0,000106968821507611		Spib	-0.909481	0,00143577687714686		Acox1	-0.613714	0,000299228576204869
Tcta	-1.05261	0,000910356581177716		Tle2	-0.907031	0,0117172026568465		Cd300lg	-0.613345	0,00301570092624165
Nab2	-1.05	0,0030785663812972		Nynrin	-0.903878	1,43023426536024e-05		Spata2l	-0.612595	0,0213431650100422
Chac2	-1.04834	0,00049354921784784		Chst3	-0.90324	2,32774657959776e-05		1700066M21Rik	-0.612524	0,00690939623317528
Gas7	-1.04219	3,69972948889976e-05		Jph2	-0.900573	0,0462598545306165		Adrm1	-0.612244	0,000106315738435222
Cyp8b1	-1.04138	9,1123597827495e-06		Pdgfb	-0.897733	5,26918815690904e-05		Frmd8	-0.612095	0,00380880695333327
Cmah	-1.04095	1,19461752752937e-10		Plekhg2	-0.895896	0,000448494822375749		Cideb	-0.611769	0,0293660351666705
Hdhd3	-1.03415	0,0191003735056358		Cd248	-0.89113	0,00182995833996165		Amn	-0.611407	0,00103017093387726
Mettl7a1	-1.03386	0,000241050439009663		Paqr8	-0.886944	8,7788927254263e-07		Slc9a3r1	-0.610799	1,22301938868877e-05
Adprm	-1.03321	0,00131232753234038		Cd79b	-0.886186	0,00488126231615133		Timp3	-0.610109	1,41318546677131e-05
Lhfpl2	-1.03128	0,00901771072254944		Mtss1l	-0.885834	0,000531848368103497		Slc11a2	-0.609512	0,000142416561426153
Ugt2b1	-1.02874	1,58571028377978e-05		Dusp4	-0.885662	0,00471825132354007		Tead1	-0.608801	0,0194984806655745
Nek8	-1.02865	0,00741879239936987		Foxf2	-0.879658	0,00223496157739044		Rnf181	-0.608312	0,000136663467487029
Amn1	-1.02862	0,00474763120871618		Rnf144a	-0.878701	6,44590194587788e-10		Cdkl2	-0.607373	0,0271427295080282
Klhl24	-1.02839	1,01047892035167e-06		Rarg	-0.876739	4,32231912746901e-05		Stk38	-0.607137	0,00260625888264938
Spc24	-1.02739	0,00753240224122035		Btg1	-0.876501	5,46376129669381e-14		Xpr1	-0.606585	2,83593344403015e-06
Zmym3	-1.02726	0,0103261219007219		Lbh	-0.875156	0,000266280897293704		Suclg1	-0.606294	0,000107616446555562
Extl1	-1.02521	0,000849596496629573		Dusp8	-0.869198	0,0207491101737389		Fam102a	-0.604725	0,00672717324991527
Foxa1	-1.02427	0,0438763995738563		Tnc	-0.867828	0,0101094255296497		Per3	-0.60431	0,00473085062387868
Foxq1	-1.02397	0,00037563140825442		Itga2	-0.865085	0,00255009849088484		Slc12a7	-0.604251	0,00281842526274363
Wdr5b	-1.02006	0,036400270579989		Slc35g2	-0.859028	0,000162088017190249		Rab32	-0.601003	0,0085609193345787
Pfkfb1	-1.01926	0,00456959545793011		Rell1	-0.856358	0,00146093025126697		Strip1	-0.600965	0,00608793744292449
Lrrc61	-1.01909	0,019938275534428		Gja5	-0.849133	0,00151455762648971		Sepp1	-0.600417	0,00147795859185307
Acbd4	-1.01701	0,000193696591055073		Arhgap23	-0.847303	1,34343729000206e-05		Id2	-0.599672	0,00510542589026163
Bok	-1.01632	0,000457535643215871		Heyl	-0.846809	0,00400949663606284		Mep1b	-0.599589	0,0045130547798027
Hes6	-1.01615	0,00688505522346677		Bst2	-0.844362	0,00225705282535406		Fam169b	-0.599263	0,0446305677465316
Arhgap42	-1.01599	5,94610500529149e-06		Pmepa1	-0.842789	0,00914051403842348		Mapk4	-0.598339	0,0162505127434951
Bcar3	-1.01528	0,025873301963155		Hoxb6	-0.838296	0,0433552618556207		Met	-0.597845	1,73106441482187e-08
Phf1	-1.01086	0,00768258535408426		Rasa4	-0.837752	0,00291373768503612		Mbd4	-0.597331	0,0454235450517463
Zfp217	-1.00986	0,000396343217575783		Myadm	-0.837559	1,1931004119936e-08		Dnase1	-0.597165	0,00125763783942828
C8b	-1.00521	0,000122038634064898		Prickle1	-0.837079	1,61816690852969e-08		Ly6a	-0.596541	0,00189237439370876
Hnmt	-1.00407	0,00150849019679108		Ube2h	-0.836529	1,54952267428447e-07		Spata6	-0.59622	0,00341223093048353
Grb14	-0.999246	1,3450790375203e-05		9230104L09Rik	-0.835838	0,00363503842033321		Tmem174	-0.596125	0,000438618011306424
Gstp1	-0.998195	0,00235815067039973		Pik3r3	-0.83374	0,00159731082550154		Dnajc12	-0.594325	0,00485364268676582
Tbcel	-0.997803	0,00670195454406289		Stx11	-0.831833	1,89493899606846e-06		Pqlc2	-0.594227	0,0185060120025193
Nipal3	-0.997427	0,0156099542048418		Cx3cr1	-0.83161	0,00717325807238989		Stradb	-0.594214	0,000679066026353512
Shf	-0.99728	0,0146641196373774		Slc38a5	-0.830508	0,000500949685756574		Tpk1	-0.594213	9,11409540336838e-05
D17H6S53E	-0.996771	0,00558805486975526		Aplnr	-0.825581	8,74708241215869e-07		Tuft1	-0.593653	0,00179006167227054
Xiap	-0.996542	1,83584241789026e-06		Sema4f	-0.824809	0,0058404323778992		Hspg2	-0.593576	0,0411120779546174
Slc10a2	-0.995384	0,00786717064680919		Nr1d1	-0.823245	8,31517217751428e-07		Pgpep1	-0.593364	0,000222607542492945
Pcbp4	-0.990001	0,00629838339322402		Klf2	-0.823199	0,000121200833439827		Sema4d	-0.59296	0,0207872388913923
Madd	-0.989533	0,00688505522346677		Flrt3	-0.822239	1,365088973391e-06		Tmem150a	-0.59289	2,46634550486433e-05
Gpsm2	-0.989524	0,0156330434006881		Rgs2	-0.821356	5,48078480068955e-07		Stk35	-0.592857	0,0106951316429074
Pigyl	-0.988813	0,00175431822658551		Atp6v0a1	-0.820823	1,25157900416579e-05		Casc4	-0.592259	1,26738064914656e-05
Gas2	-0.98185	2,53515567358225e-05		Spry2	-0.820002	0,00116063050553169		Tbcel	-0.591152	0,000110863679165061
Pacsin3	-0.981662	0,00057457884634461		Map7d1	-0.81973	8,53983288100383e-07		Coasy	-0.59093	3,01523828708153e-05
2810459M11Rik	-0.981408	2,33479874405106e-05		Zdhhc14	-0.819462	0,0126727537069411		Bhmt2	-0.590801	0,000146763657145555
Arhgef5	-0.979492	0,000524520907400179		Fgf10	-0.81911	0,000340787821058353		Ulk1	-0.590542	0,0209528767001827
Amot	-0.979134	0,00495348298003182		Plekho2	-0.817226	4,9265320539052e-07		Pm20d1	-0.589045	0,0133103501563065
Hykk	-0.978972	0,00211798404335905		Gp9	-0.816404	0,0388871390619213		Slc25a21	-0.588919	0,0350659498942961
Ap5s1	-0.972346	0,000203234419931451		Gpr56	-0.814479	2,6173716361713e-06		Slc2a2	-0.588739	0,00031584979697927
Mapre3	-0.968133	0,0344865767101957		Il1a	-0.81446	0,03754069048958		Abhd2	-0.588564	8,9075294597144e-06
Phlda1	-0.967423	0,018739716796815		Prex1	-0.81411	0,000913624967392312		C1rl	-0.588364	0,00284068500133488
Leng9	-0.965841	0,0154066049785484		Clcf1	-0.811182	0,0224290977247732		Pdzrn3	-0.58787	0,000470829208825986
Prkd3	-0.96399	0,000594767703680377		Kirrel	-0.810878	0,0180050090141338		Rdh5	-0.587866	0,0420637859136582
Tpmt	-0.963079	9,87502298925358e-07		C1qtnf2	-0.810743	0,0107178480957835		Acss2	-0.587274	0,000454506576101431
Rara	-0.961009	0,0135176979403396		Prr15	-0.810053	0,02076450405785		Iqsec2	-0.587128	0,00677378804092748
Gpr39	-0.955383	0,0326790483097516		Ndnf	-0.809851	4,30113515940263e-06		Nlrp6	-0.585559	0,000456781575020811
Cyp2d40	-0.952734	0,000983287966364081		Fam26e	-0.804876	0,00259746311713305		Tmlhe	-0.585553	0,00448127105301262
Gab1	-0.951869	0,00102037222350314		Bcl9l	-0.800853	0,00974712525754304		Sel1l	-0.58552	0,00101252477783537
Zfp946	-0.95031	0,00342530401221841		Bcl6b	-0.79576	0,00161355347185345		Aqp3	-0.585382	0,000240417324668081
Osbpl8	-0.950073	0,000348269279719957		Prdm1	-0.795595	0,000150688623164021		Map1lc3a	-0.583772	0,00237111355797258
Ankrd33b	-0.94962	0,0013388624205138		Hist1h4k	-0.795264	0,00949760797759567		Slc44a4	-0.583673	1,85993126331911e-05
Kcnk5	-0.947459	0,0375956717794231		Hspb2	-0.794765	0,0141872377420742		Cystm1	-0.583484	0,00135809372290791
Eps8l2	-0.945754	0,000191336258890678		H2-Ob	-0.792858	0,023615377541686		Slc17a5	-0.583216	7,32633669737516e-05
Zyg11a	-0.941488	0,0217276868689302		Prkd2	-0.792071	0,00279363640986894		Samd9l	-0.582979	0,025617531330663
Lzts3	-0.939534	0,00166475818733663		Fam181b	-0.791585	0,0473021448246473		Tmtc4	-0.582906	0,00166522959957741
Abcg8	-0.938045	0,000439738309437715		Hspb1	-0.790781	4,87368588374765e-06		Abhd3	-0.58247	7,37600950221579e-05
Kank1	-0.936628	0,000319534462343757		Fat4	-0.789892	2,28242391883983e-05		Pcnxl3	-0.582394	0,0215332737685274
Ces3b	-0.936066	0,000363756934782266		Zyx	-0.787075	2,97755538354908e-07		Ntn1	-0.582079	0,00381612790297133
P2ry4	-0.935069	0,0162686205144765		Wnt2	-0.786295	0,0197169851601804		Cpeb3	-0.582052	0,00987654396187674
4930402H24Rik	-0.934178	0,00484210369963425		B3gnt9	-0.786247	0,000196642220853093		Rnpepl1	-0.579514	0,0157611948572093
Ccdc157	-0.933409	0,0138236162325343		Nuak1	-0.784362	0,00158828697167046		Far1	-0.579316	4,73706832029741e-06
Tgfa	-0.92907	0,00147239910396929		Nr3c1	-0.781271	8,13490576603725e-14		Atg14	-0.577996	0,0448869533316988
Ccdc125	-0.92809	0,0103518728276207		Tbx2	-0.780058	4,4041688978283e-05		Atg4a	-0.577867	0,0126800665694064
Ddc	-0.927434	0,0140639437925716		Krt23	-0.778943	0,00939320167530776		Mccc1	-0.577356	0,005862871603485
Sirt7	-0.926884	0,000240363748551187		Hist1h4m	-0.776707	0,00521261587570989		4931406C07Rik	-0.577344	0,00216589208905625
Kynu	-0.925021	2,97782469982568e-06		Grem2	-0.776535	0,000934799543027017		Trim7	-0.576762	0,000822324243133155
Prr14	-0.923922	0,00011584767487438		Alas2	-0.774659	3,29825375042536e-05		Rfx1	-0.576171	0,0193246741556039
Rassf3	-0.921159	3,69918207073475e-05		Elf4	-0.769433	0,000142655518747611		Gnb1	-0.573272	0,0025132823117347
Lasp1	-0.920812	0,0024955133041829		Unc13d	-0.767732	8,96976825089813e-11		Sypl	-0.57304	0,000686525628967167
Zfp707	-0.919636	0,00851526579551286		Rfx1	-0.767609	0,011016291871991		Wipi1	-0.572974	0,0304809029345539
Nuak2	-0.918516	0,00626414239345285		Pcdhgb6	-0.766899	0,000156043976173781		Rfesd	-0.57261	0,00349000336818932
Abcg2	-0.918333	1,21504455096539e-06		Ripply3	-0.76481	0,000473539135359436		Sbk1	-0.572236	0,0242872285692102
Scnn1a	-0.917652	0,0157682150976967		Dact1	-0.764701	0,0178043337627174		2610528J11Rik	-0.572067	0,000436214301477108
Cyp2d22	-0.916461	1,07513578483836e-06		Dock6	-0.764047	0,0088891597077545		Lpar3	-0.572046	0,00512598623753987
Fam187b	-0.916259	0,00987330172083832		Wnt5a	-0.763118	0,0206575833176106		Sema4a	-0.57099	0,0492420641270171
Depdc7	-0.916018	0,000453969433303693		Fam131a	-0.761697	0,0044044749435476		Gipc2	-0.570711	0,0390242264052013
Zfp39	-0.915115	0,00314520182751568		Trp53i11	-0.761505	0,00499520448196739		Rnf5	-0.570208	0,00524489153725771
Ormdl1	-0.914857	0,00109197047495606		Gnb2	-0.759035	2,37862713301116e-07		Map3k2	-0.569974	0,000352618733845229
Cbx4	-0.913473	0,0215487327834881		Fxyd6	-0.758516	0,00241553618392074		Rnf123	-0.569456	0,00471840334477771
Aadat	-0.911199	5,65679940833046e-05		Prelp	-0.757667	0,000311132454402388		Mtfr1	-0.569091	0,00035541385830765
Erbb3	-0.908883	0,000255704984261617		Exoc3l	-0.757244	0,000934784531198689		Zhx2	-0.568501	0,00960715654095951
8430408G22Rik	-0.907416	0,0275439021803989		Spaca6	-0.756579	0,0186657017517874		Ero1lb	-0.568306	0,0198202270553195
Gnat1	-0.903038	0,000560609405539375		Arl2bp	-0.754663	6,89669985845631e-08		Mvb12b	-0.567563	0,0105099950071103
Lad1	-0.900236	0,0320790028732657		Ptgs2	-0.751101	0,00490662105922047		Armc1	-0.567338	0,0012222880911624
Ngef	-0.900026	0,0164214698943031		Ankrd1	-0.748298	0,0141316676236896		Stk40	-0.566967	0,00181821446624291
Palmd	-0.89842	4,77745698849447e-05		Slc52a3	-0.747083	0,000942242741734722		Bok	-0.566895	0,0135234725320337
Ttc38	-0.896794	0,0156330434006881		Parvb	-0.746979	0,00794715529603217		Mtmr10	-0.565409	0,000213982935229292
Pms1	-0.895203	0,0293334343526769		Hmox1	-0.745764	0,00591185604298877		Slc17a1	-0.565045	0,0015349145855153
Mppe1	-0.891699	0,0103518728276207		Wdr44	-0.74492	0,00303005144836416		Notum	-0.564089	0,00745575722840097
Tfeb	-0.891251	0,0264435897088711		Zfp641	-0.744784	0,010549753841304		Akip1	-0.563374	0,0279073953401989
Klf12	-0.890734	1,41311473722812e-05		Slc48a1	-0.744779	2,57243523041925e-08		Lipa	-0.562625	0,00170552798799615
Slc8b1	-0.890196	0,000503092693310138		Scand1	-0.74249	0,00198601112249047		Aspdh	-0.561942	0,000509659799192374
Mrps36	-0.889988	0,00867911571609196		Nkx2-1	-0.741665	7,03160545197672e-05		Reep5	-0.561635	0,000160227670700999
C1rl	-0.88913	1,3941775016263e-06		Itgb6	-0.7406	0,000625049939088116		Mpp1	-0.56134	0,0015639196084324
Rpusd3	-0.888099	0,00168484675123495		Ccdc109b	-0.740166	0,0453067084438467		Fads3	-0.561069	0,000397238660505761
Sgms2	-0.887709	0,0112135414417876		Col1a2	-0.739535	0,000156490479641635		Cx3cl1	-0.560987	0,00326225786335397
Hist1h4c	-0.887471	0,00527798967657263		Gpr4	-0.739059	0,0281153572273325		Zfp946	-0.560427	0,00920818870857908
Atat1	-0.886052	0,0252749603583395		Ptpre	-0.738898	9,66554835856387e-06		Ostm1	-0.559957	0,00585157411070191
Pddc1	-0.88583	0,00934150238575084		Igfbp2	-0.737377	2,45504966062541e-07		C1galt1	-0.558778	0,00105951690873421
Fam169b	-0.884354	0,0144000799182208		Ackr4	-0.737311	0,0350122662714839		Grn	-0.558706	0,0162505127434951
2810007J24Rik	-0.882331	0,000472696256553776		Tubb4a	-0.736008	0,0189808791093705		Gnb2	-0.557477	0,00105661753972725
Bbs4	-0.882012	0,0381631837713045		Gas1	-0.735392	0,0142970156033568		Bri3	-0.557426	0,0139377749440881
Ppm1k	-0.878602	3,12325523891279e-05		Vamp2	-0.734681	0,00467636654731385		Chd3	-0.556666	0,00468670837848118
Klhdc7a	-0.878445	0,0166771503171051		Ecm1	-0.734673	0,00100698113243909		Skiv2l2	-0.556057	0,00145373655364333
Capn1	-0.87545	0,0083858210109607		Fhod1	-0.732624	0,00882676752149289		Stard3nl	-0.554513	0,011477919163765
Bst2	-0.87511	0,014404042353062		Dpt	-0.732382	5,16803963317847e-07		Nr1h4	-0.554373	0,000388921262146918
Nudt7	-0.874243	0,000160642538857251		Fgfr4	-0.731595	0,0403581714252761		Sap130	-0.553601	0,0380170524756383
Rnf144b	-0.872307	0,0252064182196753		Npnt	-0.729452	1,59701145092353e-06		Slc48a1	-0.553124	8,73538678030239e-05
Cdkn1b	-0.872295	0,000895356363301437		Serinc3	-0.727868	2,66907577060544e-06		Braf	-0.552397	0,000582252508262417
Pja1	-0.872006	0,000164147186051629		Hist1h2be	-0.726899	0,000421167090008569		Cycs	-0.55128	0,00104060707766557
Ttc39b	-0.871752	0,00538153399467022		Rprm	-0.725933	0,0357322958549391		Eml5	-0.550445	0,0161322521594084
Fam20a	-0.871036	0,0271177427756605		Hid1	-0.724792	0,000548172790734621		Pdgfc	-0.550399	0,0229128088521089
Wbp1	-0.870731	0,000112689584099635		Lrrn4	-0.724087	0,0169441806317668		Def8	-0.550147	0,000522406474179444
Ces3a	-0.870684	0,000872350240037718		Loxl1	-0.720826	0,00145436634503817		Tmem106b	-0.550084	0,000674951977417152
Jade1	-0.870407	0,00025818038821656		Mcc	-0.719711	1,85942964209013e-05		Hprt	-0.549926	0,000418695735129326
Zbtb7b	-0.870303	4,41336803334777e-05		Nptx1	-0.719672	0,00229412825614062		Csnk1g3	-0.549588	0,00196198699390987
Mfsd11	-0.867964	0,0374515784871873		Gnb1	-0.719555	5,4478484297003e-06		Rab7	-0.5495	0,0093444679406483
Sp4	-0.865672	0,00683674122579351		S1pr3	-0.719344	5,21693260327375e-05		Smpd2	-0.548637	7,11995421288742e-05
Ugt2b35	-0.86484	6,11760718113034e-05		Nudt22	-0.719277	0,00476258817047626		Brap	-0.548611	5,87711212102128e-05
Lrrc3	-0.864828	0,00245877394141602		Dusp10	-0.717706	0,0338117468661406		Reep3	-0.54836	0,000131402117803193
Whamm	-0.863452	0,00650140366638608		Stk40	-0.716867	8,97921725735941e-07		Rrm2b	-0.547969	0,00341386615106705
Apol7a	-0.862562	0,0122390233603939		Klf3	-0.71591	0,000106036902791568		Pdia3	-0.547896	0,00189237439370876
Akr1c14	-0.858917	0,00117313048860866		Tcta	-0.715681	1,21990884316753e-06		Phyh	-0.547782	0,000160227670700999
Stradb	-0.857769	0,00162541409562438		Pgf	-0.713823	0,0455880476830364		Osbpl8	-0.547683	0,000137643968549929
Gata4	-0.856615	0,00869345216871527		Pcdh1	-0.711797	4,16235673986521e-05		Rufy3	-0.547362	7,79000528904287e-05
Ppara	-0.856303	0,000133237072042815		Tnfsf10	-0.711342	0,000246371186100396		Habp4	-0.547067	0,00486227177420722
Dock8	-0.852628	0,00105905393912494		Bpgm	-0.711081	0,00048828187287712		Rtn4ip1	-0.546603	0,00635145712655462
Ces2e	-0.852608	0,000928028017021727		Tax1bp3	-0.710242	1,77428894316814e-06		Tmed10	-0.546378	0,00677378804092748
Fgfr3	-0.851666	0,00608273466213034		Gprc5a	-0.709715	1,07007639910361e-05		Acadl	-0.54636	0,0165556787165606
Lims2	-0.85088	0,000389840983905757		Exoc3l4	-0.708473	0,021610826451792		Fahd2a	-0.545594	0,00192460229226036
Aldoc	-0.850458	0,00875535384573421		Hist1h4h	-0.70839	0,00281200505049416		Dak	-0.545532	0,000270086039688274
Nr2f2	-0.850274	0,0213264155296104		Camta2	-0.708292	0,0131899145295718		Fam63b	-0.545446	0,0113267635024095
P2rx4	-0.850238	0,000131188572791567		Timp2	-0.707661	3,04638017915676e-09		Ywhaz	-0.545418	0,000433739030921697
Il1rap	-0.849144	6,60454176760585e-05		Itpkb	-0.707338	1,2240250646352e-05		Gltp	-0.545407	0,0220165580138313
F11	-0.848335	0,00017365475652354		Pdzd2	-0.706529	0,00082139159869533		Pepd	-0.545054	0,000838157404091128
Phldb2	-0.844015	0,000382243328632881		Fmo5	-0.705307	0,000132773856838447		Pctp	-0.543066	0,0191465995452403
Plbd1	-0.843928	0,00109970363053702		Rcan2	-0.703994	0,00267277537088262		Rmnd5b	-0.542422	0,00962347679227813
Foxa3	-0.843078	9,82323375143987e-06		Cdo1	-0.70368	1,2240250646352e-05		Ddah1	-0.542419	8,92419239979013e-06
Sult1b1	-0.842867	0,0020722919838348		Adra1a	-0.703486	0,00694387547180997		Igf1r	-0.542291	0,0158699756174638
Adh4	-0.840693	0,00156778281180506		Fbxl8	-0.702693	0,0195058839503382		Tgfbr2	-0.541518	6,90716647223995e-05
Slc25a34	-0.839835	0,0447897917545605		Kdr	-0.702019	1,00250352653789e-05		Hist1h4h	-0.540478	0,0310900324743263
Rasal2	-0.83784	0,0496996316539375		Aatk	-0.701984	0,00365277722327677		Gmpr	-0.540414	0,0021483822092087
Rfesd	-0.836988	0,00851705914415942		Zbtb4	-0.70171	5,05311167305067e-12		A1cf	-0.537795	0,00723200314249974
Tmem19	-0.835141	0,000494389437851339		Bmp6	-0.699115	7,67310971467734e-06		Pitpnc1	-0.537414	0,0192364609954082
Cml1	-0.834705	0,000936629412434549		Ssh1	-0.698512	0,00390813757333239		Tmem184b	-0.537123	0,0334035529885358
1700024P16Rik	-0.834601	0,0496320145295827		Ablim3	-0.697967	0,000203835942239486		Pnkd	-0.537081	0,0294338642703165
AI464131	-0.833771	0,00290895959779809		Magee1	-0.69769	0,0117349963262419		Txn2	-0.536471	0,000531618114145428
Fdx1	-0.830219	0,000510209355170913		Gna14	-0.697199	0,00190205551472783		Tyw3	-0.53626	0,0102579247366069
Plin3	-0.827753	1,05290417659273e-05		Ikzf3	-0.69601	0,0117488311308414		AI317395	-0.534268	7,92479978255317e-05
9430023L20Rik	-0.827394	0,0094593127204926		Samd5	-0.695484	0,0111092060228141		Mgat1	-0.534081	2,22054658008636e-05
Cyp4v3	-0.826786	0,000180683217158922		Ednra	-0.695431	4,41956538926134e-05		Pitpnb	-0.533852	0,0403089340859822
Snx33	-0.826531	0,0107355692233095		Vmn1r58	-0.693815	0,00533631006539783		Whsc1l1	-0.532845	0,0150681640038886
Oaf	-0.825133	0,00150783716109481		Hist1h1c	-0.693207	1,50407703204421e-05		Bnc2	-0.532799	0,00014992016601061
Kctd21	-0.82488	0,0354846246484639		Tmem71	-0.693036	0,000245772037861814		Rbm47	-0.532446	0,00268985827181867
Tlcd2	-0.823181	2,34530915557701e-06		Tecpr1	-0.692729	0,000100579712265839		Slc41a2	-0.532346	0,00380880695333327
H2afv	-0.822655	0,0030392948871338		Atn1	-0.692691	0,0379321696148604		Nt5dc2	-0.532224	0,0114157882758283
Fam114a1	-0.82245	0,000342884474121952		Sh3rf2	-0.691828	0,000165147706945104		Gdi2	-0.531698	0,000166172990957182
Slc9a3r1	-0.82231	0,000516917216465018		Acap3	-0.691511	0,000878697671543063		Gcnt1	-0.531324	0,00286408692297278
Lgals8	-0.82203	3,89893055259051e-05		1110007C09Rik	-0.691349	0,0287887522308788		Scrn3	-0.529802	0,00434526394725261
Qprt	-0.819708	0,000531069961716674		Slc26a9	-0.691261	0,00368393643914383		Zfyve1	-0.529277	0,000831605649263186
Hao1	-0.818245	0,00056886462272621		Pcolce2	-0.69113	2,01193753877173e-07		Arhgef10l	-0.528892	0,00944898507877267
Gpam	-0.81818	0,00657250021219537		Krt80	-0.691012	0,000139660455549786		Btg1	-0.528864	0,00269067087770822
Slc25a30	-0.817145	0,0175400402927778		Nfic	-0.690878	0,0208599049449135		Gclm	-0.528861	0,00593780389420799
Onecut1	-0.814986	0,0160199691856648		Prr5l	-0.690706	0,000235589043110905		Chdh	-0.528473	2,0155806549025e-06
Fam160a1	-0.81423	0,0157675351984432		1810010H24Rik	-0.69044	0,00031181929919983		Sipa1l1	-0.528121	0,000179996445388147
Zrsr1	-0.814139	0,000654378257179001		Tuba1a	-0.690407	2,90571413804737e-05		D630045J12Rik	-0.527788	0,00758766735949068
Hlf	-0.812395	0,00986483299525254		Nr3c2	-0.689254	0,000266952182553888		Zmynd10	-0.527591	0,0287595316858063
Akap13	-0.811965	2,2001325453729e-05		Prmt2	-0.68919	0,000543620189875073		Agpat3	-0.527017	5,27860766924882e-06
Parp3	-0.810793	0,00794853652114782		Pdgfa	-0.68876	8,77093269252608e-05		Rab17	-0.526292	0,0043741181611191
Klc4	-0.810572	0,000847400296446334		Pea15a	-0.68781	1,65995069344904e-07		Cant1	-0.526254	0,0326721625166822
Gm16515	-0.809687	0,0162843840254415		Arhgef40	-0.687623	0,000174757156624358		Arf1	-0.526199	8,5948631705626e-05
Wdtc1	-0.808529	0,00639871160970417		Svep1	-0.68706	0,0017876272461761		Chuk	-0.526006	0,000110863679165061
Zfp768	-0.808035	0,00733806409925452		Dnal1	-0.686401	0,00194529777178649		Abcc2	-0.524874	0,000963977083627153
Wipi1	-0.805328	0,0243140297189482		Hdac7	-0.686276	0,009752718896153		Ids	-0.524834	0,0325108445998514
Acy3	-0.804825	0,00392544035474139		Tbc1d10c	-0.686084	0,00627256981536095		Arl2bp	-0.523871	0,0108345801851158
Cirbp	-0.803957	0,0278038740639403		Dll4	-0.685338	5,60612337849257e-06		Slc6a20b	-0.522824	1,6233809638849e-05
Dnajc28	-0.802905	0,0217386044135029		Gng11	-0.683402	0,000981112470785498		Dab2ip	-0.522598	0,0288926647321274
Ahcyl2	-0.801285	0,000516917216465018		Ptpdc1	-0.681923	0,00251041394181198		Dock8	-0.522219	0,00758488644955321
Rnf103	-0.799161	0,000457535643215871		Tspan17	-0.681806	0,00769455481228774		2610002J02Rik	-0.522142	0,0390544998407319
Clmn	-0.798908	0,000167090428144258		Vegfa	-0.681198	2,97609822450008e-06		Pcx	-0.521083	0,000177597165597054
Dsg1c	-0.798641	0,030591709349504		Fzd1	-0.679957	0,00067270073578738		Plk2	-0.518896	0,0303965680944208
Tap1	-0.798615	0,00278942912256449		Ubc	-0.679439	0,00692170498835154		Pde5a	-0.518495	0,0308831355444431
Ghr	-0.797863	9,24149279424454e-05		4930402H24Rik	-0.678944	4,14994224246398e-06		Nit1	-0.518387	0,00212394096875344
Cyp2j6	-0.796928	8,7541790720869e-05		Kif21b	-0.678312	0,00123251683536361		Abcd4	-0.517449	0,0286344172841068
Acox3	-0.794653	0,000451753546895202		Cdkn2c	-0.677974	0,0256093842916028		Grhpr	-0.517306	0,00311380556158705
Dhdh	-0.793576	0,00019349121858881		Src	-0.677646	0,000182439014750672		Marcks	-0.515508	0,0312605525192921
Cdk19	-0.792921	0,0148424868188925		Itprip	-0.676157	0,00278508650162451		Arl6ip1	-0.514626	0,0278172462677958
2610008E11Rik	-0.792629	0,0156848754334185		Gm7694	-0.675552	0,0326614415258563		Hus1	-0.514532	0,00020213091592473
Ccser2	-0.792085	0,000734649964027627		Lyl1	-0.675449	0,00408610958593052		Slc47a1	-0.514152	0,00100324031408016
Card6	-0.791941	0,005838339815076		Fam219a	-0.674787	0,0014300167471741		Glg1	-0.513814	0,00971842090876321
Pbx2	-0.791507	0,014214637342596		Paqr7	-0.674649	2,80753973330061e-07		Npm3	-0.51363	0,0292139797261712
Camk2n1	-0.790452	0,000446880699248511		Eva1b	-0.674267	0,000886338895501878		Mrs2	-0.513005	0,0177495501693919
Tprkb	-0.786633	0,00165941132993592		Zc3h12a	-0.67361	0,0145633335029239		Msrb1	-0.512873	0,00041193610669379
Arl6ip1	-0.783844	0,00164861119605072		Aqp5	-0.673008	7,45851173865564e-06		9530068E07Rik	-0.512627	8,59219592870056e-06
C2	-0.783672	0,00176145014724953		Cd97	-0.672884	1,22396624909648e-05		Wdtc1	-0.512436	0,0339460553772284
Fam214b	-0.783583	0,045306433260202		A430078G23Rik	-0.672511	0,0369224702039419		Pik3r3	-0.512023	0,0422262659211921
Chdh	-0.783485	0,000122785765423799		Icosl	-0.672056	0,00180189921665356		Sys1	-0.511986	0,00624766782594401
Sc4mol	-0.782792	0,000925561373343711		Ddx58	-0.671895	0,000197750542730548		Rnf185	-0.511176	0,000372834255036838
Chpt1	-0.782461	0,000316363618611504		Cnn2	-0.67129	2,00341316038615e-06		Slc35b4	-0.510707	0,00231186298563143
Acyp1	-0.781952	0,0471146407752606		Gipc2	-0.671058	0,0113561602856258		Vma21	-0.510206	0,0417356317287271
Adra1b	-0.781929	0,0104443444758305		Gbp4	-0.670563	0,00882702857827219		Lpl	-0.509646	0,0299970922871794
Tef	-0.781454	0,0427642419521699		Cutal	-0.669558	0,0243408308796455		Abhd14b	-0.509322	0,0100703775087632
Comt	-0.779703	0,00152231356254276		Vasp	-0.669468	6,37849688048378e-06		Gab1	-0.508814	0,00414850430271499
Bivm	-0.779628	0,0414103934481303		Jund	-0.669079	5,72079141172899e-05		Zfp277	-0.508291	0,00747808096583548
Zkscan3	-0.779175	0,000188920167108183		Cldn5	-0.668556	0,000132929665605863		Man1a	-0.507769	1,26623667192829e-05
Snap47	-0.778856	0,000222186741483832		Plxnd1	-0.667245	0,000543357158629126		Clic4	-0.507038	7,98899595665149e-05
Apobec1	-0.778477	0,0104968722801784		Colq	-0.665626	0,00397714065184144		Bmp2k	-0.506643	0,0220165580138313
Dnase2b	-0.778395	0,0018992499139119		Cd52	-0.665369	0,000416376824298549		Dynll1	-0.506593	0,020292529203435
Mup3	-0.778034	0,00593002832188829		Glp1r	-0.665117	0,0286949861354221		Chn2	-0.506199	0,0447021744682495
Glyat	-0.777654	0,000971438908588565		Ttc28	-0.663315	0,0127864172003087		Slmap	-0.505582	0,0109578344461324
Il18	-0.776896	0,00813980249187905		Scn3a	-0.662772	0,00182995833996165		Rasa2	-0.505358	0,00299343917767788
Car5a	-0.776819	0,00224040011163149		Tril	-0.662467	0,000191192022398349		Gss	-0.505193	0,00250073571016616
Prkcz	-0.775137	0,00370855670404009		Kmt2a	-0.661039	0,00385825196764438		Mgrn1	-0.504869	0,000456781575020811
Zfp687	-0.773678	0,0268582604733447		Spred2	-0.660488	0,0424421944080429		Acads	-0.504717	0,000206363473154904
0610031J06Rik	-0.768498	0,000607068975854926		Abca7	-0.659514	0,00080248911237277		Mpc1	-0.504615	0,015074772426728
Cnppd1	-0.767809	0,000650456796492863		2004-09-01	-0.659265	0,000122064910427663		Slc33a1	-0.504461	0,000257981294680116
Nags	-0.766247	0,000448971010065007		Tmem140	-0.659254	0,000858066186949552		Cpped1	-0.503309	9,44832497981471e-05
Bco2	-0.765457	0,0104988297071757		Grb14	-0.659031	0,00578107600121984		Glrx	-0.503157	0,00407129809135935
Slc39a4	-0.765404	0,000590783083020466		Col3a1	-0.658312	0,000769991984648859		Gsk3b	-0.502816	0,00191176315952676
Nsdhl	-0.765065	0,0102216164772936		Arap3	-0.657812	0,000100552586098158		Grina	-0.502764	0,000226530773225815
Rap2a	-0.76495	0,0245936879353125		Fmnl1	-0.655965	0,0139406716022687		Nfia	-0.501669	0,0290544633686998
Gprc5c	-0.764748	0,000107850273752542		Zmiz1	-0.655112	0,0318960276793191		Mlec	-0.501267	5,29724530737029e-05
Rreb1	-0.762946	0,0131896871078214		Plk2	-0.654798	8,95198031942827e-05		Cyb5	-0.500047	0,0135234725320337
Tmem120a	-0.761032	0,000756826911195522		Dab2ip	-0.654779	4,65254098151252e-06		2810474O19Rik	-0.500004	0,00254348725409728
Ero1lb	-0.759455	0,00556454728681042		Slc5a12	-0.654692	0,0225721761052737
Cyb561a3	-0.759241	0,021015707959491		Bri3	-0.654546	0,000434045644293622
Gna12	-0.759025	4,38422867573658e-05		Fgf1	-0.654117	0,000935246515033911
Gabarapl1	-0.758955	0,00054772026292887		Gpsm3	-0.654015	0,000681052635616376
Cyb5r3	-0.758811	0,00314520182751568		Cpeb4	-0.653783	2,50523249113052e-07
Lactb2	-0.758022	0,00202408111596088		Camk2n1	-0.653418	2,51805487544343e-05
Fam214a	-0.757991	0,0293334343526769		Ypel5	-0.651223	7,72034885562633e-09
Cmtm6	-0.75785	7,44727770220102e-06		Tspan13	-0.650311	6,37849688048378e-06
C130074G19Rik	-0.757438	5,20986736451506e-05		Arhgef10	-0.649585	3,87814375554119e-05
Slc10a5	-0.756778	0,00173287578959153		Pdlim7	-0.64912	0,0101523130188683
Zbtb4	-0.755367	0,0108530488597077		Ednrb	-0.648948	2,76916102434466e-07
Csk	-0.754006	0,0158772975383833		Epha1	-0.648852	0,000497165572915896
9130023H24Rik	-0.752823	0,0296001808871105		Ncald	-0.647656	0,000591839166329302
Tgfbr2	-0.752571	0,00640195662045088		Zfhx3	-0.647249	0,0334051313837882
Rab43	-0.751842	0,00119689331783524		Pcdhgb7	-0.647055	0,0380810010957004
Thtpa	-0.750821	0,00247259555097244		Rhoc	-0.645476	6,88806367873916e-06
Ift46	-0.749699	0,00314336590037605		Osgin1	-0.645236	0,00846072359914685
Fam109a	-0.749387	0,0413514625632365		Col5a1	-0.644635	0,026855463488719
Fam107b	-0.749282	0,0174239319227572		S100a6	-0.643209	0,000677330540498453
Ugt2b5	-0.747919	0,00363618617441211		Adrb1	-0.642868	0,000197750542730548
Arhgap18	-0.74788	0,0469971244178816		Cuedc1	-0.641529	0,00329834408743154
Unkl	-0.747818	0,00367500669534711		Ifitm3	-0.641448	0,000267020438978221
Cyp2f2	-0.746726	0,0018992499139119		8430427H17Rik	-0.641292	0,00547757280391291
Abcc6	-0.746439	0,0423999776161846		Sparc	-0.640436	8,24370754101104e-05
Serpinb9	-0.746106	0,00804355751022102		Palm	-0.640063	0,0227861762690774
Klhl2	-0.745908	0,00113113035564319		Afap1l1	-0.639541	5,75589140283563e-06
Tceanc	-0.745799	0,0308751360423289		Cxadr	-0.638447	4,52317934809681e-08
Brap	-0.743656	0,00142237621207192		Jun	-0.637838	1,09196180343127e-08
Scamp1	-0.743341	0,00371905657478412		Hsd11b1	-0.63726	1,96471962927251e-05
H1f0	-0.742307	0,00154489909959387		Epha4	-0.636923	0,00632706517892591
39508	-0.741643	0,000579936599970936		Kctd7	-0.636756	0,0232405921441117
Cped1	-0.736362	6,20295336550032e-05		Tmem184b	-0.636241	2,81162870772573e-05
Rora	-0.735312	0,0138373902212894		Nmnat2	-0.635073	0,0191855806061249
Tmem150a	-0.734874	0,000115582863246672		Bmp4	-0.634322	9,63498740964354e-05
Lyrm2	-0.734286	0,0109010169905938		Wsb1	-0.633243	2,21813803296935e-05
Tmem189	-0.734072	0,0407164401624925		Nbl1	-0.632037	2,62283280122777e-06
Car3	-0.733322	0,0117118238538302		Rap2a	-0.632035	0,000356576642033381
Mocos	-0.73215	0,000332412456024287		Rnf150	-0.631512	0,0103397782968052
Gys2	-0.732055	0,0187599679883926		Nrep	-0.631454	0,000200100309051138
Abtb1	-0.731714	0,00192096559330037		Hbb-bs	-0.630874	0,00446118912857449
Plcxd2	-0.729726	0,00418927794936433		Anxa3	-0.630663	4,99404930499081e-07
Nr3c1	-0.729617	0,000483851712250272		S1pr2	-0.630615	2,18650905526167e-05
Ndufb3	-0.729126	0,0159085901791318		Atf5	-0.630599	0,00467098847886559
Fam76a	-0.72901	0,00977024536505731		Akna	-0.630557	0,00464796670760681
Emc9	-0.728948	0,0334887685583927		Egflam	-0.630219	0,000580968396346158
Atg4a	-0.726933	0,0144976355162812		Ecscr	-0.629651	0,0013939400333965
Mpzl2	-0.725263	0,00579358061889877		Ttyh3	-0.629064	0,0236479547645942
Uvrag	-0.724632	0,00112153407127245		Smtn	-0.629048	0,0127759301540782
Bdh2	-0.724282	0,0468326498622046		Neurl3	-0.629029	0,0307775038127223
Fads6	-0.724247	0,0210841621967591		Cish	-0.628158	0,0110932956670558
Dhrs1	-0.724066	0,000995591933223609		Sox17	-0.627755	0,00347483873513546
Efnb1	-0.723875	0,0455707046848364		Pias3	-0.627454	0,001246239298776
Samd8	-0.723731	0,0351812913526851		AI464131	-0.627129	0,000110496511209568
Fam160b1	-0.722542	0,00843503089924244		Itga3	-0.626866	1,04233030544807e-07
Dcun1d4	-0.722384	0,00453435294966971		Elovl1	-0.626855	2,33938274880897e-05
Fez2	-0.720712	0,0190765661938912		Wwc1	-0.62647	0,00791453321957171
Zkscan5	-0.719815	0,00067242745181929		Gnao1	-0.625576	0,00817461697186476
Narf	-0.718448	0,00794898956313712		Igfbp7	-0.625301	0,000727065343741779
Arhgap29	-0.718085	0,0284963608193622		Mettl7a1	-0.625076	1,61247446054172e-05
Sema4g	-0.717501	0,000351175839944885		Fgfrl1	-0.62462	0,0133107409839633
Scp2	-0.715562	0,00561059260219621		Ptges	-0.624491	0,0232405921441117
Amdhd2	-0.714723	0,0131377543943637		Zfp579	-0.624293	0,0259460056339981
Sun2	-0.714473	0,00105442682719449		Sema3f	-0.623559	0,000974940321450103
1110034G24Rik	-0.713245	0,0243140297189482		Tspan12	-0.621904	1,47796090308956e-05
Ggact	-0.712558	0,00409081123039101		Kdm6b	-0.621858	0,0424177041283082
Naa60	-0.712115	0,00293714978163471		Lasp1	-0.62182	3,00115914736488e-06
Hist1h4h	-0.711874	0,00949844354524993		Gpc3	-0.621501	0,00096365678582039
Cml2	-0.711453	0,00154969005658711		Caskin2	-0.620777	0,00435779949766028
Slc19a2	-0.711173	0,00317643291597615		Pmp22	-0.620658	7,74417784685706e-06
C2cd2l	-0.711076	0,0318480888985189		Nr2f2	-0.620238	0,000107440635696903
Tmem126b	-0.710797	0,0305366292453665		Srebf1	-0.620144	5,43835760922952e-05
Slc25a42	-0.710485	0,0308445201334177		Cd47	-0.619862	0,00187870055935758
Tenc1	-0.709207	0,0140963545686518		Junb	-0.61982	0,000267020438978221
Egfr	-0.708375	0,0137063096152682		Lyz1	-0.6187	0,000236182392533236
Gulo	-0.707697	0,00366800680153761		Vgll3	-0.618018	0,00590843872464154
Echdc2	-0.707345	0,0114045376230572		Phactr1	-0.617651	5,88202388443022e-09
Tubg1	-0.706793	0,00631786985783787		Cxcl14	-0.617469	8,60120236675395e-05
Fbxo6	-0.706619	0,000351753367899367		Tmem100	-0.617053	1,10247439622485e-05
Cnp	-0.706614	0,00238894169764036		Rusc1	-0.616391	0,00190926517342368
Mdp1	-0.706165	0,0249827916928387		Smad6	-0.615293	0,000440992127005909
Zfyve26	-0.706144	0,00536845197959909		Dpysl2	-0.614633	1,30131608406143e-05
Zswim4	-0.705877	0,0373211113391351		Snx20	-0.613622	0,0216993267606789
Daam1	-0.704523	0,0134010950827085		Rasip1	-0.613201	0,00059154463077194
Cfhr1	-0.704226	0,00099320934405316		Gsn	-0.613155	0,00140341314179013
Slc25a17	-0.703178	0,00433071443509885		Crip1	-0.613053	0,017913605293605
Haus4	-0.702948	0,0373211113391351		Cxcl16	-0.61264	1,05192278649071e-05
Tom1l2	-0.70292	0,0051146844410233		Actg1	-0.612433	0,000286205368498576
Pcmtd1	-0.7014	0,000389840983905757		Prdm6	-0.612095	0,0253620376847262
Rab5b	-0.700337	0,00162626067364144		Adcy5	-0.612059	0,0389268041223593
Zfp367	-0.698719	0,0359005831031805		Gltp	-0.611401	0,000196576074494567
Pglyrp2	-0.69758	0,00307036703605786		Nkain4	-0.610925	0,0473162580345715
Akr1c13	-0.69755	0,0136581464301785		0610031J06Rik	-0.610905	2,90571413804737e-05
Fmo5	-0.697331	0,0320493866036727		Zfp462	-0.610355	0,00591185604298877
Bcat2	-0.696218	0,0450290389464037		Itm2b	-0.610343	0,000233015563779148
Znrf2	-0.695861	0,00127549856407158		Sema4d	-0.610171	0,0131047807005419
Ldlrap1	-0.695654	0,0188714115533592		Cdkn2b	-0.609881	0,00583567067094575
Abhd4	-0.695415	0,00536845197959909		Igfbp6	-0.609155	6,33518509310606e-05
Vcl	-0.695242	0,00125571937872652		Nrp1	-0.607233	9,49511517942618e-06
Gucd1	-0.693497	0,00143655173140976		Gabbr1	-0.606995	0,0154343637803148
Irf2	-0.69292	0,0413514625632365		Ctdsp2	-0.605721	1,92249624295347e-06
Bpgm	-0.692866	0,0316108892181724		Acbd4	-0.605678	0,000259237347216373
Stard5	-0.691534	0,00686000033300207		Serpinh1	-0.605489	0,00101067383475925
Hsd3b7	-0.690689	0,00556820929633964		Hist1h4d	-0.605417	0,0068847232908246
Pxmp2	-0.690619	0,0146187016059061		Relb	-0.605072	0,0134405231764432
AI987944	-0.690214	0,0197130945443481		Cbfa2t3	-0.604947	0,0407634460391603
Fam46c	-0.689604	0,0473451154561751		Cryab	-0.604916	4,77611048356791e-05
Marf1	-0.688454	0,00321423936509778		Pf4	-0.603253	0,0270495459083179
Stat6	-0.687349	0,000225763025672108		Ap5s1	-0.602617	0,0192021774388266
Igsf5	-0.687049	0,00838675492577765		Prr13	-0.602297	0,00027819924055885
Ablim3	-0.686989	0,0320085093051434		Ppbp	-0.602192	0,013886292457634
Galm	-0.68475	0,00351607497488727		Arhgef2	-0.601798	0,000105962066134073
Amacr	-0.683853	0,00331523389596365		Fam76a	-0.60099	6,6358092125413e-05
Acbd5	-0.683484	0,00481833226379173		Rusc2	-0.600477	0,00168396608055209
Ctdsp2	-0.683182	0,011146694125977		Ccr2	-0.598971	0,0213996228272453
Zkscan7	-0.683087	0,00507724005852275		Pltp	-0.598928	0,00190770229217388
St6galnac6	-0.682255	0,00150745875741257		Ube2l6	-0.598813	0,00107353844678816
Sppl2a	-0.6819	0,000708101275887305		Rasgrp3	-0.598628	0,0124757222095357
Slc35d2	-0.681521	0,00289613545332243		Sftpa1	-0.596892	0,000282731331834023
Ndufaf3	-0.680922	0,0073075715426957		Colgalt2	-0.596811	0,0485615387241414
Cux1	-0.680552	0,00236862675603176		Scd1	-0.59674	0,000199704977950559
Cideb	-0.680221	0,018739716796815		Nqo1	-0.595628	0,0474784379277759
Prnp	-0.680203	0,0118042626248949		Gdi1	-0.595195	1,35548227077314e-05
Mdfic	-0.680158	0,0446502791717244		Lgals1	-0.595066	0,00669803415034739
Mpst	-0.679739	0,000795209752279747		Satb1	-0.594756	0,000961058397044161
Ftcd	-0.679263	0,00671001342616813		Thbd	-0.59454	0,000141257730605889
Scarb2	-0.678864	0,00674226769137464		Apln	-0.594265	0,00419950905272953
Mpp5	-0.677884	0,00843503089924244		Ptk2b	-0.594022	0,000277772613017649
Ldlr	-0.677186	0,0207435409508448		Pld2	-0.59337	0,00523216854829003
Psd3	-0.676721	0,000155806852458639		Tenc1	-0.593067	0,00552131256502487
Kmo	-0.676132	0,0104057213342706		Rasgef1a	-0.592412	6,85597328961339e-05
Plekha6	-0.675511	0,0192830326517003		Jup	-0.590583	4,74128410211991e-05
1700066M21Rik	-0.674773	0,0443254229486024		Igsf10	-0.590316	0,00153749277999861
Faah	-0.674318	0,00233467685917628		Cxcl15	-0.590072	0,000178266612408014
Pla2g6	-0.674093	0,000794704044546163		Soga1	-0.589844	0,0254326183698849
Tmem243	-0.673774	0,00827491360348393		Inmt	-0.589484	0,003896439779008
AI597468	-0.672396	0,0317647475007935		Parp8	-0.58937	0,00548874098997382
1600014C10Rik	-0.671406	0,00733371438707379		Ddah1	-0.589265	0,000591839166329302
G630090E17Rik	-0.670772	0,00902769836947945		Plxna4	-0.589067	0,00544179593315017
Tshz1	-0.670232	0,0109454129280456		Cdkn1b	-0.587589	1,89859085534576e-07
Gramd3	-0.669048	0,0199427439550867		Mill2	-0.587004	0,00551178650165607
Cfhr2	-0.668436	0,00587204626138222		Tmem106a	-0.587003	0,0492257489304858
Cxadr	-0.668317	0,000503080040997644		Elk3	-0.58652	6,94403129328859e-06
Smim20	-0.667616	0,00550088008210761		Hspa12b	-0.585827	0,0210524465183687
Foxn3	-0.667475	0,0014266048883362		Leng8	-0.58578	0,0104721790791614
Zfp445	-0.666944	0,000255704984261617		Parp3	-0.585689	1,74267428905197e-05
Ganc	-0.665213	0,0104988297071757		Crat	-0.585649	0,00533873281167687
Mpv17l	-0.664547	0,0100876848829214		Bgn	-0.584967	0,0015340597639066
36951	-0.664275	0,00789184709904867		Tubb2a	-0.584727	0,00131096025174457
Cyp2d10	-0.66346	0,0196256024625844		Zfp36l2	-0.583829	2,49874485178387e-06
Gbf1	-0.662666	0,000482558436323939		Coro1a	-0.582466	8,42111385626084e-05
Rnf19a	-0.662452	0,00700097924088446		Arhgef17	-0.582274	0,00136930491207169
Slc2a2	-0.662145	0,027056220674459		Arid1b	-0.581851	4,75785078769008e-05
Sord	-0.661508	0,0227416096365998		Abhd2	-0.581397	4,74665554716726e-06
Glyctk	-0.661202	0,0249399041777661		Map1lc3a	-0.581362	0,000386305093149784
Slc17a3	-0.660964	0,00161878163580879		Tns3	-0.580603	1,60472763755164e-05
Klkb1	-0.66052	0,00986483299525254		S1pr4	-0.580598	0,00390154090997478
Cyp2c44	-0.660351	0,00484063599643159		Lrrtm2	-0.580215	0,0131883515698884
Aqp9	-0.660242	0,00527120935580391		Mxra8	-0.580084	0,00194529777178649
Slc35e2	-0.660062	0,000742773402086235		Tgfb1	-0.579793	0,0482120086314187
Fam126b	-0.659362	0,00139565761559496		Rassf3	-0.579579	0,000151078556532213
Flnb	-0.659054	0,0157675351984432		Pnrc1	-0.578565	1,11346694202806e-05
Sc5d	-0.658862	0,021532015769858		Mapt	-0.578465	0,00137881352987032
Zfyve21	-0.658849	0,0362987451574553		Serping1	-0.578242	0,000622732901374011
Lyst	-0.658795	0,00875239442046402		Aqp1	-0.578165	0,000495306971431571
Ugt2a3	-0.657507	0,00733371438707379		Fam126a	-0.577959	0,00282340657280464
Avpi1	-0.657385	0,0200036853805728		Slc22a23	-0.577546	5,84711231889614e-06
Ctns	-0.656915	0,0338861724306786		Msl3l2	-0.577183	0,0388871390619213
Zbtb20	-0.656574	0,00337761912739355		Ubl3	-0.576763	3,2979378222627e-05
C2cd2	-0.656371	0,00131532500955886		Fgfr1	-0.576646	0,00216231999832293
Rarres2	-0.654678	0,0241194802778472		Rabac1	-0.57658	0,00216613750820524
Epha1	-0.652694	0,00651456590083283		Lats2	-0.576423	3,96340303564385e-07
Fahd1	-0.652289	0,0328840064599858		Rarres2	-0.57607	0,00344277862063664
Oat	-0.65207	0,00683296257771755		Cd300a	-0.575783	0,0157269006573856
Ephx2	-0.652004	0,0139056858606819		Rreb1	-0.575737	0,00112231320298422
Higd2a	-0.650858	0,00695733684744053		Dennd2a	-0.575454	0,0242683388342766
Wdr81	-0.649394	0,0346954078891488		Emp2	-0.575416	0,000119955062617845
Txndc15	-0.64893	0,00430028065431087		Syvn1	-0.57441	0,0218444419124708
Tspan12	-0.648618	0,00928142042529937		Pdgfrb	-0.574366	0,0130467987542071
Deb1	-0.647776	0,0212973955629023		Ptms	-0.574308	4,81779965373375e-05
Nicn1	-0.647542	0,0453975955218462		Actb	-0.573096	0,00142356326799807
Zfand2b	-0.645506	0,00603601723216392		Mark2	-0.572265	0,00848607721574978
Lap3	-0.644777	0,00349928864632549		Rras	-0.571987	0,00173106289380303
Ethe1	-0.644435	0,00553507014927185		Epas1	-0.571759	0,00213845722638784
Tldc1	-0.643822	0,0452500233027786		Sec14l3	-0.571621	0,000310655422678164
Map2k3	-0.643564	0,00587204626138222		Zbtb42	-0.571238	0,00131056547908755
Ssbp3	-0.642977	0,0339469770243335		Il17rd	-0.571032	0,00107306890976043
Dio1	-0.641605	0,0437065258508273		Tlr5	-0.56998	0,0167606142878462
Serinc3	-0.639925	0,0202531095692582		Zfp36l1	-0.569642	2,90571413804737e-05
Cebpa	-0.639568	0,0123523779155952		Ypel3	-0.56962	0,00182995833996165
Ugt1a2	-0.639368	0,0163836293061143		Mical1	-0.569587	2,46558135528298e-05
Nudt12	-0.63924	0,00139607431007548		Pcdhb17	-0.568632	0,00862419859100859
Sephs2	-0.638917	0,0166889666358812		Efcab4a	-0.568486	2,24051580804884e-05
Csad	-0.638601	0,0140639437925716		Emp1	-0.568319	1,07853700286701e-07
Mier3	-0.638291	0,00284420913498837		Tmsb4x	-0.567519	0,00570391218367955
Hist1h1e	-0.637363	0,00970815956543243		Lyz2	-0.567413	0,00273592993612831
Agxt2	-0.635741	0,0057990538069842		Scube2	-0.567301	0,0110507449072581
Enho	-0.635307	0,0243140297189482		Vcam1	-0.56728	0,000231389213962542
Suclg1	-0.635077	0,00438872560888737		Cldn18	-0.566955	0,000229921462645743
Cyb5b	-0.635013	0,00817296005034506		Tnfsf12	-0.566911	0,0108496296147327
Dedd2	-0.634659	0,0256355572964961		Pard6g	-0.566805	0,00113888012097601
Aldh8a1	-0.634492	0,00419877287668985		Armc7	-0.566635	0,0343550593120978
Cldn12	-0.632837	0,00311316478373204		Trim8	-0.566058	0,000168117054186639
Ces2a	-0.632082	0,0138063416012222		Wdr5b	-0.565965	0,0152598759165479
Derl2	-0.631923	0,027056220674459		Dock4	-0.565514	0,000980811974997965
Ifitm3	-0.631048	0,00937076472837079		Clec14a	-0.565344	0,000296226605675499
Arid1b	-0.630721	0,0429131897156159		Tpm4	-0.564738	0,000140888526796114
Kbtbd4	-0.63052	0,0164214698943031		Clec12a	-0.563203	0,0228377801010069
Sirt3	-0.630257	0,00869618625454293		Sike1	-0.563195	5,21097968832364e-05
Hist1h2bc	-0.629901	0,0291167559739073		Lat2	-0.562811	0,0250748117728263
Khnyn	-0.629809	0,0386209375347055		Ddah2	-0.562412	0,00244114246304233
Cyp4f15	-0.629633	0,0157607304844403		Acap1	-0.561695	0,0394594944677512
Fdps	-0.628308	0,0252064182196753		Zdhhc18	-0.561459	0,00277914926418236
Gabarapl2	-0.627866	0,0139400945167986		Tead4	-0.561326	0,0179062483711811
Clec2d	-0.626867	0,0339819003509896		Hist2h4	-0.561311	0,00821282716330424
Zer1	-0.626005	0,027247952067068		Ehd2	-0.560869	7,67944082394975e-07
Lifr	-0.625655	0,00742626596154534		Synm	-0.560086	8,13210193405872e-08
Smim14	-0.625572	0,00419624232748433		Hopx	-0.559742	0,000317376477609658
Rbbp4	-0.625319	0,00982171733925218		Fth1	-0.559474	0,000906417912402377
Dera	-0.624675	0,0179403119054074		Vamp8	-0.55922	0,000340415993366791
Spint2	-0.6205	0,0375956717794231		Ntn4	-0.559157	1,40974996588974e-05
Anxa7	-0.620226	0,00425532077412685		Nelfb	-0.558758	0,00287510374275315
Nit1	-0.619562	0,0324747811544319		Piezo2	-0.558509	0,00178330416894665
Aes	-0.619234	0,00883774048927941		Cystm1	-0.55832	0,000271833776340358
Irak2	-0.618365	0,0440881207217315		Rps6ka4	-0.557862	0,000316125139282684
Aldh1a7	-0.618247	0,00715615210108873		Pcbp4	-0.557839	0,0222443684329079
Ugt1a6a	-0.61727	0,0387133605828936		Bcam	-0.557812	0,000107954040295526
Mug1	-0.617242	0,0288896928483618		Adamts2	-0.557763	0,049388153346714
Gtpbp2	-0.617226	0,0338542633287395		Gabarap	-0.557685	0,000396270257280171
Slc22a18	-0.616964	0,00937076472837079		Cst3	-0.557485	0,00501241578556419
Pkig	-0.616516	0,0381631837713045		Mturn	-0.557235	0,00288904975626765
Itih5	-0.616045	0,0431705452651133		Sftpc	-0.557125	0,00650890232154345
Bcl2l2	-0.615378	0,0201632493253224		Pcdhb16	-0.556892	0,011634968145388
Dhrs3	-0.615037	0,00504117278698682		Lrrc32	-0.556436	0,00337564732047131
0610007P14Rik	-0.614705	0,0422616599371762		Ces1d	-0.55633	0,000178410295575025
Sys1	-0.614587	0,00438872560888737		Srd5a3	-0.555995	0,00436594175802935
Ankrd46	-0.613925	0,0133077526940534		Sepp1	-0.555732	0,000911273312626666
Zbtb33	-0.613866	0,0153371410287402		Myl6	-0.555549	0,00106642766216958
Smurf1	-0.613429	0,0316293875517202		Clic5	-0.554929	1,53833508801344e-05
Phyh	-0.612391	0,026359132151984		2200002D01Rik	-0.5549	0,0422783370400276
Aadac	-0.612333	0,0178165064161651		Dusp6	-0.554286	2,80777335651547e-05
Sphk2	-0.612093	0,0217952046305808		Casz1	-0.554091	0,0113449606766231
Rbm47	-0.611813	0,0234987855169716		Rela	-0.554082	0,000593100565836376
Anp32a	-0.611742	0,0376457922358337		Sorl1	-0.554075	0,000805568571790822
Alad	-0.611317	0,0231934587374019		Cyb5r3	-0.553992	0,000194440959674448
Dnase1l3	-0.611176	0,0493737576060899		Zfp821	-0.553732	0,0151634499780813
Pklr	-0.610939	0,0394568174864882		Tmprss4	-0.553326	0,0181275283535216
Mgrn1	-0.610929	0,00986483299525254		Etv5	-0.552542	7,75207648174063e-06
Uox	-0.609972	0,0320493866036727		Plin3	-0.551784	3,33935586430824e-05
Hsd17b7	-0.609701	0,0151075594278639		Olfml3	-0.551375	3,05611109330542e-05
1110058L19Rik	-0.609402	0,0238509478805007		Slc38a6	-0.551315	0,00476592670463433
4833439L19Rik	-0.60895	0,00441710449516039		Hba-a2	-0.550968	0,0178630791243445
Grb7	-0.60887	0,0106741772081105		Tmem170	-0.550947	0,0201690843364983
Elovl1	-0.608833	0,0201243147036434		Cox6a1	-0.550822	0,00313188566991207
Whsc1l1	-0.608424	0,00454371121542788		Slco2a1	-0.550454	0,00107306890976043
Calr	-0.608095	0,0206522271507298		Sox7	-0.550132	0,00018985202798292
Slc10a1	-0.608083	0,0293605520186417		Lurap1l	-0.549795	7,31455596915418e-05
Creb3l3	-0.607586	0,00720048132521846		Pecam1	-0.549536	0,000366179119432172
Abhd14b	-0.607305	0,0296001808871105		Dusp1	-0.548858	0,0108978508244356
Slco2b1	-0.607154	0,00197635928851871		Pqlc3	-0.548504	0,000585981870460672
Ppp1r21	-0.606938	0,0302693024019689		Tbx3	-0.548252	6,0824037451187e-07
Cyp4b1	-0.606552	0,0320055062911925		Ahnak	-0.548223	0,000182439014750672
Mief2	-0.606366	0,0286491169871469		Rnf181	-0.548206	1,1870538123003e-06
1110059E24Rik	-0.606015	0,0352558983182365		Cdc42bpg	-0.548105	4,77919229655816e-06
Ip6k1	-0.60573	0,00770113843927456		Gem	-0.547667	0,00202657515679633
Entpd8	-0.604622	0,0167364484843819		Hbb-b1	-0.547592	0,0327381527980459
Smim19	-0.604578	0,0375956717794231		Dlc1	-0.546922	8,55063031739607e-05
Prelp	-0.603619	0,019289917624321		Tppp3	-0.546887	0,00277914926418236
Prorsd1	-0.603588	0,0295145360109397		Tnfsf15	-0.546795	0,0466518682528845
Slc38a4	-0.603104	0,0344865767101957		Dazap2	-0.546485	1,36119961258147e-05
Acsm5	-0.602082	0,0232061436116966		C1qtnf7	-0.545506	0,00313188566991207
Cyp2c50	-0.601857	0,00342362597434721		Ftl1	-0.545447	0,00856951096370486
Apoa4	-0.601717	0,0315055934529566		Sqstm1	-0.545179	0,000194118205503789
Rbp4	-0.601642	0,0149227369928746		Cxx1a	-0.545036	0,0293022235216895
Yipf1	-0.601553	0,0191007779154399		Ago4	-0.545034	0,0119692499156873
Dazap2	-0.6013	0,00419624232748433		Myrf	-0.544906	0,037056244560011
Cyp27a1	-0.601233	0,0186310875101303		Shisa5	-0.544385	1,19393359142226e-05
Gjb1	-0.600688	0,0146912887214735		Efemp2	-0.544113	0,00482269645409154
Acsl1	-0.60044	0,02180157073241		Gm16515	-0.543309	0,00123403418971134
Ugt2b36	-0.600253	0,0122714554191029		H3f3b	-0.542938	7,81240617259575e-05
Glo1	-0.600031	0,000501466025589579		Id1	-0.542688	0,000539651814002196
Prosc	-0.599813	0,0121021055579068		Rhoq	-0.542654	0,00012441021680919
Tstd1	-0.599718	0,0275704114325821		Pdlim2	-0.54257	0,000319270011270035
Pnpla6	-0.598621	0,034904347406411		Tead1	-0.54252	0,0133107409839633
Ern1	-0.598296	0,0326574003169542		Olfr613	-0.541306	0,0248518425678801
Smarca2	-0.597588	0,00608957739820923		Plekhg5	-0.541213	0,0317624639627234
Pnpla7	-0.597201	0,0175710995734965		Tspan2	-0.54094	6,51062525563789e-07
Mob3b	-0.596929	0,0239154096674015		Oaz1	-0.540659	0,00320282028466874
2810474O19Rik	-0.596167	0,00665360594377633		Vamp3	-0.54055	0,000163573100247042
Hgd	-0.596058	0,0249034738528849		Gnai2	-0.539889	3,36597692991106e-05
Slc26a1	-0.595773	0,0226498837553236		Ids	-0.539888	0,00282340657280464
Rtp3	-0.595643	0,0249399041777661		Camk1	-0.539707	0,000473813964686356
Fam134c	-0.594659	0,00419624232748433		Ap5b1	-0.539643	0,0289195896076882
Deptor	-0.594577	0,000439467319226707		Aaed1	-0.539635	0,00186313405002426
Ranbp10	-0.594308	0,0292067550576624		Shkbp1	-0.539577	0,0137621563678547
Dnajb2	-0.593726	0,0273125940270262		Vim	-0.539288	0,00243773547486116
Fbxl20	-0.593329	0,0173355581232343		Aldh1a1	-0.539018	0,000320674668503445
Akr1c6	-0.593037	0,0184275996783559		Sdpr	-0.538822	0,000539133796845387
Hist1h4d	-0.593027	0,0261252512343375		Sptbn1	-0.538654	0,00022919628192406
Entpd5	-0.592425	0,0151194325928158		Dbndd2	-0.538005	0,000546925030830609
Lcp1	-0.5924	0,000983287966364081		Ctsh	-0.537966	4,40410732044826e-05
Gnb2	-0.591821	0,0163872455074705		Spns2	-0.537737	0,00104728678330769
Zscan26	-0.591601	0,000577032253737343		Sftpb	-0.537101	0,00287742052329695
Pgrmc1	-0.591523	0,0198925418836731		Cdc42ep2	-0.536977	0,0204676159013195
Ptms	-0.59111	0,00736272383968332		Afap1	-0.536955	0,000130058855041873
Rbbp9	-0.590822	0,0135176979403396		Ppp2r5b	-0.536798	0,0374422047612882
B630005N14Rik	-0.590663	0,0320577277010195		Hist1h2bc	-0.536554	0,00449765577724562
Atl3	-0.590442	0,0273079730336071		Myl12b	-0.536465	0,000618910419835347
Vamp8	-0.589763	0,0278166303408855		Tceal1	-0.536408	0,0142970156033568
37316	-0.588099	0,00284481804276783		Nfkbiz	-0.536202	0,000543637949142276
Calm1	-0.587715	0,00915460644093773		Gpm6a	-0.535632	0,00257715838531554
Isoc2b	-0.587242	0,0446502791717244		Hmbox1	-0.535613	0,00134310604275912
Baz2a	-0.586761	0,0231057714020537		Limch1	-0.535544	2,57342688510397e-05
Tpi1	-0.586736	0,0196636930387182		Arrdc4	-0.535423	4,49691537990448e-05
Klhdc3	-0.586415	0,0159085901791318		Fam214b	-0.535362	0,0330854054346464
Aldh1a1	-0.586112	0,0159085901791318		Arhgef1	-0.534912	0,0367721431864097
Slco1b2	-0.585786	0,0278322078067405		Cd151	-0.534904	0,000242957325102309
1110032A03Rik	-0.585584	0,0291167559739073		Id3	-0.534152	0,00308615703210221
Pah	-0.585241	0,0378924057159132		C130074G19Rik	-0.534056	0,00051220752864662
Nbr1	-0.585229	0,0133074885554696		Cdc42ep1	-0.533799	0,00830491441684139
Fam134a	-0.585019	0,00172009003673859		Cav1	-0.533645	0,00198508425537815
Ugt2b34	-0.584742	0,0137829585041549		Csrp1	-0.533068	0,00325734184256478
Ugt3a1	-0.584704	0,0268582604733447		Icam2	-0.532908	0,00320546386472911
Cyp2j5	-0.584673	0,00725725908024721		Arf1	-0.532383	0,000339470205735009
Rnf6	-0.584604	0,00417595263196313		Phactr2	-0.532337	0,000398164010420838
Gm4788	-0.58433	0,0200036853805728		Emp3	-0.53224	0,0128245015408822
Nat6	-0.58295	0,0337518519998982		Slc39a3	-0.531978	0,0197805962144569
Snapin	-0.582914	0,0381341550262666		Mdfic	-0.531864	0,000685740286673679
Gpd2	-0.582898	0,00486162025876394		Ficd	-0.531767	0,0122406541839823
Fech	-0.581772	0,00450161308290897		Btla	-0.531556	0,0428989785117282
Fads2	-0.581688	0,0268582604733447		Dusp22	-0.531233	0,0142675751665987
Rnase4	-0.581507	0,0250802439164715		Ager	-0.531093	0,00430917854800895
Ormdl2	-0.58143	0,0280454428521416		Prdx6	-0.530214	0,000758144446225423
Hyal2	-0.581396	0,00313510658247314		Fads3	-0.530138	4,60261626070501e-05
Nudt22	-0.58091	0,045306433260202		Spint2	-0.53013	0,000640981260630892
Insig1	-0.580472	0,021532015769858		Anxa2	-0.52983	0,00151455762648971
Fam210b	-0.579874	0,00490479814632047		Gsta3	-0.529705	5,39851097742261e-05
Fam3c	-0.577737	0,0112178787879285		Ms4a4d	-0.528984	0,032803467675068
Ablim1	-0.576938	0,0318714614886751		Tspo	-0.528748	0,00055862409436255
Tbccd1	-0.576684	0,011052430299238		Acvrl1	-0.528702	0,00106047653102618
Cers2	-0.574191	0,0142435821984905		Dynll1	-0.528642	0,00212707614417604
Pbld1	-0.573856	0,0469058902008258		Rara	-0.528601	0,0121609156750416
Baat	-0.573733	0,0200818797720918		Mgst3	-0.527619	0,0122793631660284
Gsta3	-0.573646	0,0469971244178816		Esyt1	-0.52761	0,000102377638185567
Nqo2	-0.57329	0,0454283514451817		Kcne2	-0.527583	0,0161449360368428
Ugp2	-0.572889	0,02090767929761		Wbp2	-0.52747	7,35012278330426e-05
0610011F06Rik	-0.572722	0,0228668028440986		Sema4a	-0.527421	0,00501241578556419
Fam168a	-0.572704	0,0157675351984432		Il10rb	-0.527232	0,000158660122953222
AI182371	-0.572243	0,0142521744275468		Tspan15	-0.527111	0,000128110530789974
Usf1	-0.572179	0,0158993382255827		Robo4	-0.527106	0,00623612552429832
Nceh1	-0.572169	0,0393519725446291		Bmp5	-0.527048	0,00154612884071151
Bhmt	-0.571507	0,0353016230523191		Wsb2	-0.526831	6,17109749336625e-05
Apob	-0.571126	0,0381631837713045		Ccdc82	-0.526144	2,29435388872804e-05
Kat2b	-0.570736	0,025707397255062		Ndst1	-0.52604	1,88647095353977e-06
Tor1aip2	-0.570682	0,00153749637124776		Clec2d	-0.525914	0,00264970248745666
Cisd1	-0.570542	0,0355665489362211		Krba1	-0.525839	0,00349775730696929
Rmdn2	-0.570496	0,0484044064935806		Calcrl	-0.524478	0,00295224521064986
Psen2	-0.570305	0,0244099002294965		Gas2l1	-0.524371	0,000386305093149784
Fopnl	-0.570113	0,0378924057159132		Vash1	-0.524271	0,0185007741585633
Rdh7	-0.570088	0,0361118581809535		Mesdc1	-0.523694	0,0114129502853515
Gdi1	-0.569577	0,0192569323136811		H1f0	-0.523582	0,000193280894451681
Prkaa2	-0.568695	0,033650576873728		Spata6	-0.523476	0,00733503576239754
Acnat1	-0.566852	0,00449398038399747		Apoe	-0.523175	0,00140831452396075
Elovl5	-0.566312	0,0452890848228892		Scel	-0.522956	0,00297412373585973
Cdk2ap2	-0.566261	0,0119219695649326		Tmsb10	-0.522812	0,00670320043801983
Scd1	-0.566017	0,0475290811933064		Edil3	-0.52259	0,0103285494516135
Ddt	-0.565843	0,0497486095695954		Wipf1	-0.522228	0,00730207313889008
Cpeb4	-0.565686	0,0473451154561751		Cav2	-0.522029	0,000436942397463358
Cd82	-0.565564	0,00750131132276149		Tmbim6	-0.521684	0,000937312666936799
Acadsb	-0.564685	0,00916594019270728		Ccng2	-0.521301	0,000213778714372409
Acaa1a	-0.564658	0,0343548587982909		Rps29	-0.520871	0,0411758838848766
Adap2	-0.564242	0,00759511827637625		Clic4	-0.520784	3,34709072977351e-05
Kalrn	-0.562593	0,0444995083937369		Cd74	-0.520576	0,00767373069821631
C1s	-0.562516	0,0274548231890746		Oaz2	-0.520254	0,00114083544750679
Itm2b	-0.562479	0,0170899453870748		Ncoa3	-0.519914	0,0019075133031453
Zscan29	-0.562477	0,0174356399651867		Map4k2	-0.519647	0,0128817428152497
Zfp260	-0.562169	0,013933647495844		Hebp1	-0.519064	0,038401215902979
Gabarap	-0.561912	0,0188022446041157		Ism1	-0.518877	0,000752894315586341
Fgf1	-0.56019	0,0193855299408705		Itfg2	-0.518809	0,0372182035513991
Pygl	-0.560141	0,0455909304738103		Anxa5	-0.518784	0,00103916032679227
Adipor2	-0.560072	0,0276102221928568		Lrp10	-0.518234	4,34626075565293e-06
Gcgr	-0.559649	0,0087721087502832		Nhlrc2	-0.518219	1,58891249126085e-05
Rnf125	-0.558684	0,0493907296969567		Gpx3	-0.518211	0,00340276183445401
Prdx5	-0.557971	0,0425901809522914		Irf5	-0.517874	0,0102218725635583
Hebp1	-0.556925	0,0319159006220927		Ppp1r14a	-0.517822	0,044217318807452
Idua	-0.556416	0,041397897508695		Ppap2b	-0.517313	0,000306358390644215
Slc35f6	-0.555337	0,0312122639431599		Smim14	-0.516488	4,67286967820825e-06
Ulk2	-0.555029	0,0440542741907096		Emd	-0.516129	0,00122780148612693
Cast	-0.554756	0,0108123182988753		Itga8	-0.51593	0,000860173633845516
Slc33a1	-0.554221	0,01126366151947		Myct1	-0.51592	0,0376193275200811
Apoc2	-0.55411	0,0465870593101224		Kcnj13	-0.515188	0,0404632030642454
St3gal3	-0.554013	0,0151788305246906		Mkl1	-0.514721	0,0221854445835584
Pex11g	-0.552171	0,0318714614886751		Cybrd1	-0.514647	0,0156677257215911
Gstm2	-0.551246	0,0330488269348694		2700089E24Rik	-0.514624	6,77972781222082e-06
Ube4b	-0.5512	0,0497692130049119		Cbr2	-0.514595	0,00884086180610969
Ppdpf	-0.551054	0,00970932403404933		Wwtr1	-0.514218	9,87035318634415e-06
Pskh1	-0.550902	0,0225343295647195		Tppp	-0.514134	0,0174012346331801
Mgat1	-0.550554	0,00988688679845436		Wfdc2	-0.513985	0,0052123197435145
Sdf2l1	-0.550217	0,0166176374210854		Calr	-0.513846	0,00115723192109632
Reps2	-0.549611	0,00137065694313219		Gpx1	-0.513841	0,0017623794325467
F5	-0.548844	0,00733371438707379		Angptl2	-0.513787	0,023608751405807
Gpt	-0.548665	0,0469058902008258		Ppp2r5a	-0.513765	0,000432245456045139
Nit2	-0.548063	0,0362825887085762		Selk	-0.513465	0,00199628758167734
Thrb	-0.5472	0,00162541409562438		Spon1	-0.513149	0,00930167766574065
Prdx6	-0.546663	0,0355665489362211		Gpx4	-0.513129	0,00253107926919109
Cldn2	-0.546439	0,0149354096324313		Cd36	-0.513111	0,000824922890249514
Ifi47	-0.546189	0,0257391767461384		Cd81	-0.513104	0,00198508425537815
[truncated: 109 more rows]
