# Supplementary material for: Reactivation of Myc transcription in the mouse heart unlocks its proliferative capacity
Source: Nat Commun. 2020 Apr 14;11:1827. doi: 10.1038/s41467-020-15552-x (PMC7156407; doi:10.1038/s41467-020-15552-x)
Supplement: Supplementary file 6 — Supplementary Data 2 [file 41467_2020_15552_MOESM6_ESM.xlsx]

## Sheet: Sheet1
Kidney specific DOWN DEGs					Kidney specific DOWN DEGs
Mouse Gene Atlas	Adj. P-value	Z-score	Combined score		MGI Mammalian Phenotype	Adj. P-value	Z-score	Combined score
kidney	3.46e-36	-1.52	124.45		MP0009643_abnormal_urine_homeostasis_	2.01e-05	-1.95	21.04
liver	0.00735	-1.56	7.68		MP0002113_abnormal_skeleton_development_	2.01e-05	-1.78	19.26
macrophage_peri_LPS_thio_0hrs	0.3	-1.72	2.05		MP0000598_abnormal_liver_morphology_	5.75e-05	-1.72	16.78
macrophage_peri_LPS_thio_1hrs	1	-1.86	3.18		MP0005085_abnormal_gallbladder_physiolo_	0.000335	-2.05	16.39
instestine_small	1	-1.46	2.49		MP0002115_abnormal_skeleton_extremities_	0.00094	-2.03	14.12
ciliary_bodies	1	-1.44	2.46		MP0000609_abnormal_liver_physiology_	0.000335	-1.66	13.28
Lung specific DOWN DEGs					Lung specific DOWN DEGs
Mouse Gene Atlas	Adj. P-value	Z-score	Combined score		MGI Mammalian Phenotype	Adj. P-value	Z-score	Combined score
lung	5.6e-34	-1.57	119.9		MP0000249_abnormal_blood_vessel_	5.12e-12	-1.98	51.46
follicular_B-cells	0.00269	-2.01	11.87		MP0001175_abnormal_lung_morphology_	3.14e-11	-1.76	42.65
spleen	0.0362	-1.13	3.75		MP0002925_abnormal_cardiovascular_devel_	5.12e-12	-1.53	39.76
uterus	0.0773	-1.09	2.78		MP0001614_abnormal_blood_vessel_	5.12e-12	-1.46	37.91
MEF	0.25	-1.38	1.94		MP0001819_abnormal_immune_cell_	6.39e-11	-1.31	30.85
umbilical_cord	0.25	-1.33	1.86		MP0002723_abnormal_immune_serum_	7.83e-10	-1.47	30.8
Heart specific DOWN DEGs					Heart specific DOWN DEGs
Mouse Gene Atlas	Adj. P-value	Z-score	Combined score		MGI Mammalian Phenotype	Adj. P-value	Z-score	Combined score
bone_marrow	1.03-6	5.23e-05	16.32		MP0003221_abnormal_cardiomyocyte_apopto_	0.24	-2.02	2.9
mammary_gland_non-lactating	5.01-6	0.000128	13.29		MP0003656_abnormal_erythrocyte_physiolo_	0.24	-2	2.86
skeletal_muscle	1.89-5	0.000321	12.84		MP0005620_abnormal_muscle_contractility_	0.21	-1.81	2.84
heart	5.41-4	0.00552	8.23		MP0004036_abnormal_muscle_relaxation_	0.24	-1.95	2.78
adipose_brown	7.51-4	0.00638	7.36		MP0004087_abnormal_muscle_fiber_	0.21	-1.77	2.75
bone	1.84-4	0.00235	7.02		MP0002106_abnormal_muscle_physiology_	0.21	-1.77	2.74
