# Supplementary material for: Reactivation of Myc transcription in the mouse heart unlocks its proliferative capacity
Source: Nat Commun. 2020 Apr 14;11:1827. doi: 10.1038/s41467-020-15552-x (PMC7156407; doi:10.1038/s41467-020-15552-x)
Supplement: Supplementary file 7 — Supplementary Data 3 [file 41467_2020_15552_MOESM7_ESM.xlsx]

## Sheet: Sheet1
Data S3: Differentially expressed genes in the heart of 15 day R26CMER/+ mice in comparison to wild-type (R26+/+), as determined by RNA sequencing (adjp <0.05 and abs (log2FC)>0.5) at 4 hours post administration of 4-OHT.
15 day Heart
GeneSymbol	log2FoldChange	padj
Ncdn	1.11401	2.73791e-09
Top3a	0.542789	0.0348311
Shmt1	2.99743	2.27335e-61
Zscan20	0.977017	1.48386e-05
Yrdc	1.46626	6.92232e-15
Ak2	0.543139	0.000429905
Gnl2	0.645917	0.000142188
Acsl3	0.65177	0.00262701
Adprhl2	1.10178	7.64817e-08
Xrcc5	0.716092	0.000188497
Rpl37a	0.526184	0.000888798
Rpe	0.500643	0.0149912
Lancl1	0.548869	0.00470136
Bcs1l	0.595831	0.000274011
Atic	2.1118	5.15621e-33
Ttll4	0.69548	1.48386e-05
Prkag3	2.25823	5.12431e-12
Ankzf1	0.817554	1.01214e-06
Dtymk	0.689786	0.00015683
Ing5	0.648804	0.000349995
Gm6430	0.978748	1.8837e-05
D1Ertd622e	1.29371	1.27891e-06
ERDR1	1.23309	1.29155e-07
Zcchc2	0.658283	0.000224454
Kdsr	1.38159	1.13116e-15
Mki67ip	1.79626	8.69099e-33
Msh6	0.532481	0.00803252
Foxn2	1.23424	9.05154e-18
Bcl7a	0.647894	0.000379945
Gm10184	0.684412	0.0351616
Mettl4	0.663733	0.00384382
Rnf126	1.19926	1.83053e-05
Fstl3	0.845058	0.00896625
Ptbp1	0.652327	0.000550981
Rai1	0.53197	0.0019439
Zbtb44	0.793828	3.12764e-06
Tgs1	0.905071	2.1827e-05
Rps20	0.606696	2.69631e-05
Fam110b	1.23708	3.23635e-09
BC005764	0.72242	0.0328287
Gid4	0.618217	0.00016555
Wdr18	0.580825	0.000219486
Qtrt1	0.904744	0.000541832
1110002L01Rik	0.671581	0.00726881
Psmg1	0.938354	7.50052e-06
Prkci	0.955549	1.37664e-09
Slc19a1	2.88935	4.00722e-36
Carm1	1.2206	2.32742e-13
Wrb	0.851011	1.08729e-06
Adarb1	0.514498	0.00161205
Txlna	0.565497	0.000466123
Actl6a	0.620381	0.00254189
Pitpnm2	0.51318	0.00633366
Prdm15	0.770921	0.00131666
Pwp2	1.88346	2.67057e-35
Fnbp4	0.671254	1.31859e-05
Tfdp1	1.38415	2.9373e-20
Gm10146	1.0239	1.1425e-05
Dpy19l1	0.812931	1.09776e-05
Pdxk	0.783692	1.31255e-07
Pelo	0.843577	9.19253e-06
Rasa3	0.510229	0.00302592
Ddx55	0.705279	0.00129633
Eif2b1	0.794289	1.48605e-05
Mrps30	0.62687	5.6585e-05
Gtf2h3	0.865907	1.93426e-05
B430218F22RIK	0.563585	0.013335
Mier2	0.703053	0.0128238
Zfp828	0.536151	0.0102793
2410022L05Rik	0.63962	0.0158022
Gm7120	0.679354	0.0179997
GM7120	0.732733	0.0354066
Thyn1	1.15224	2.47348e-07
Cdv3	0.735257	6.22291e-07
Dhx37	1.33459	6.02916e-15
Bri3bp	0.565731	0.00320383
Aacs	0.779832	0.0162422
Ifi30	0.968336	5.80407e-06
Slc15a4	0.501005	0.0210536
Ercc6	0.833657	0.000117208
Kbtbd11	1.45471	6.47759e-08
Ran	1.06045	4.07919e-11
Exosc7	1.20645	2.63055e-11
Arrdc2	0.629025	0.00345855
Tmem158	1.24819	4.91385e-06
Rpl18a	0.618667	0.000223667
Mtap1s	0.714493	6.97168e-05
Mcph1	0.835386	0.00127251
Agpat5	1.1285	3.26501e-12
Bst2	0.555436	0.0273285
Glt25d1	1.13418	2.68695e-11
Unc13a	1.19375	3.83341e-11
Phf20	0.552299	0.000253448
Srsf11	0.507733	0.00334261
Tgif2	1.35331	1.97709e-06
Tmem231	1.39994	8.90691e-05
Adat1	1.40438	1.34618e-11
Fndc4	1.18727	0.000180399
Kars	0.660553	3.2673e-05
Tfb1m	0.595343	0.0332591
Wwox	0.658648	0.0102499
Eif4enif1	0.658652	0.00021648
Peg10	1.32313	0.000125588
Atmin	1.03303	1.83955e-07
Gcsh	0.520856	0.000844918
Nkain1	1.16098	0.00452797
Pum1	0.541437	0.00104379
Ptpru	1.23419	5.73217e-06
Morc2a	1.1353	1.57407e-14
Rfx7	0.757093	2.72862e-06
Rsl24d1	1.13977	1.50121e-13
Rrp8	1.49181	4.31247e-19
Rhobtb3	0.75968	0.0126896
Arsk	0.525782	0.0422954
Ttc37	0.858155	1.11075e-08
Lysmd2	0.929121	8.38763e-06
Rpl27a	0.571032	0.000406167
Ipo7	0.647515	6.4425e-06
Gclc	1.40991	1.20732e-17
Polr3g	3.19029	4.62339e-54
Mblac2	1.74497	7.78616e-13
Eef1a1	0.855366	0.002537
Rps23	0.69554	2.92852e-06
Pde3b	1.13822	9.81023e-09
Rps13	0.625179	0.000158723
Ero1l	0.50817	0.00149059
Gnpnat1	0.598932	0.00630234
Cherp	0.621636	0.00181786
Gmfb	0.54029	0.000856381
Prpf31	0.652209	0.000427057
Mcm5	0.899109	0.0115886
Rasd2	2.87258	6.98863e-34
Rps9	0.561041	0.000595451
Rbmxl1	0.849359	0.000180399
Mta1	0.577523	0.00191659
Otud4	0.844683	2.22826e-09
Cwf19l1	0.699835	0.0136429
Rps4x	0.799444	3.68711e-06
Abce1	1.02385	1.97971e-12
Tmem238	2.48757	1.61269e-23
Rpl28	0.718662	0.0010736
U2af2	0.528885	0.00158807
Apex1	1.86204	2.40102e-26
Zfp667	0.775209	0.0196754
Tmem55b	0.709835	0.000526055
Zfp330	0.656121	0.000446651
Peo1	1.95072	4.23149e-34
Deaf1	0.608662	0.00253337
Gm4535	0.773766	0.0303766
Rps5	0.7263	9.29717e-06
Trim28	1.21255	4.77312e-17
Tspan4	1.42573	1.21027e-21
Tcof1	1.35832	3.33192e-13
Samd1	1.20891	2.74924e-14
Ak4	1.42248	1.91772e-16
Supt16h	0.737391	9.6699e-07
Npm3	1.82169	1.3679e-20
Hmgxb3	0.562296	0.00118628
Slc26a2	0.737603	0.00033881
Ncl	1.43579	7.16313e-20
Ptma	0.862532	6.9421e-09
Cdca7l	2.62105	1.15372e-15
Pcyox1l	1.88408	9.93352e-13
Bbc3	1.07572	1.69466e-05
Eif4e2	0.530399	0.000829002
Mri1	1.56634	4.68541e-13
Pprc1	1.76636	2.5001e-26
Nolc1	2.09149	2.59525e-33
Impa2	0.896825	1.04845e-08
Qdpr	0.718957	0.000183703
Spire1	1.56465	6.16507e-14
Nthl1	0.941129	0.0276607
Psmg2	0.996716	1.57917e-10
Lap3	1.08091	8.58481e-14
Qpctl	1.21251	1.11408e-05
Snrpd2	0.538958	0.00116599
Rnmt	1.6953	2.54673e-31
B3galnt2	0.599342	0.00233082
Zfp598	0.633264	0.000151331
Gfer	0.638914	0.000851733
Cd3eap	1.90581	1.11538e-23
Ercc2	0.773575	0.00059444
Tbl3	0.844032	3.17284e-08
Ccnd1	0.720181	0.00038833
Poli	1.71579	2.8596e-09
Nup205	1.19286	3.12755e-13
Hes6	0.826139	0.000530828
AW209491	1.16442	2.05365e-10
Rpl17	0.772338	9.16016e-07
Txnrd1	0.529819	0.00185951
Epdr1	0.915722	6.90099e-06
D10Wsu102e	1.29151	5.91924e-11
Trim27	1.22742	3.69478e-14
Gm6133	0.865437	0.00702825
Rbfa	0.698451	0.000121208
Gm16286	1.00419	1.39596e-09
Txnl4a	0.580324	0.00117816
Zscan12	0.570197	0.0414607
Ctdp1	0.824735	0.000196287
Ckap4	0.719479	4.21902e-05
Farp2	0.647701	0.000672919
Polr3b	0.521737	0.00657982
Pwp1	1.32651	1.45211e-19
D10Wsu52e	0.993857	1.00821e-12
Zfp259	1.44463	5.28004e-16
Abt1	0.704476	0.00277042
Rpl37	0.780845	1.27682e-06
Hmga1	1.10803	6.70641e-08
Nup155	0.510263	0.0011249
Rps10	0.684731	1.63561e-06
Uhrf1bp1	1.03896	7.07909e-07
Brix1	1.54995	2.45896e-07
Rpl10-ps3	0.529535	0.00417028
Gnptab	0.836231	1.42472e-06
Tars	0.515794	0.0113896
AU019823	0.588046	0.000807154
6030458C11Rik	0.70489	4.96073e-05
Gars	0.580968	0.000205524
Dixdc1	1.76543	8.16628e-33
Fance	0.73049	5.36341e-05
Tdp2	0.664005	0.000808893
Rpl10a	1.10475	1.60111e-12
Srpk1	0.6696	1.74813e-05
Abcg2	0.707023	5.31243e-06
Eif4b	0.896277	1.52722e-09
Smarcad1	0.503128	0.00134344
Hnrnpa1	0.54156	0.000597183
Ppp1r1a	1.36883	0.00417434
Prdm5	0.777725	1.79795e-05
Gng12	0.791297	1.86276e-06
Rpp38	1.69088	3.38788e-07
Serbp1	0.924089	7.2612e-10
Suv39h2	1.65268	1.93059e-05
Uck2	1.57643	1.44257e-21
Camk1d	0.751814	0.0210847
Dusp12	0.96555	9.3979e-05
Nudt5	0.762407	3.83311e-07
Nkpd1	2.58327	7.41414e-10
Pfkfb3	0.823925	9.96178e-08
Ptges3	0.716877	5.98102e-06
Rbm17	0.560316	0.0012724
Rpl27-ps3	0.694545	0.000263579
Zfp428	0.844321	0.000662584
Pter	0.721357	0.00694172
Rps19	0.942128	7.6196e-11
Igsf9	0.668835	0.0344929
Utp20	1.3446	5.79648e-20
Rps27l	0.536966	0.000997091
Snrpd1	1.26801	2.3828e-08
Mak16	1.72903	1.21027e-21
Erf	0.546948	0.000783704
Fut10	1.31389	4.44634e-11
Cables1	0.541052	0.0156372
Impdh2	1.30361	8.12127e-16
Gsr	1.33741	2.85109e-16
Exosc5	1.34934	3.98137e-11
Ptch1	1.09945	3.95659e-08
0610007P08Rik	0.744498	0.000872002
Prkar2a	0.670255	4.63093e-05
Adss	0.857058	4.96706e-07
Gm5160	0.68233	0.0331686
Hnrnpu	0.673896	1.74448e-05
Taf4b	3.1006	1.00923e-68
Thnsl1	0.605149	0.0108722
Gm10036	0.806849	0.000125588
Tfb2m	0.832921	4.46047e-08
Snrpa	0.506294	0.0171833
Ddx10	1.45194	1.47655e-19
Pdss1	0.517843	0.00804718
Ahctf1	1.06675	5.15239e-13
Sox4	0.943613	1.03009e-06
Eri1	0.735554	3.02981e-05
Lonrf1	0.889196	0.00141431
Atm	1.10985	5.4457e-13
Gm10269	0.648141	0.0026541
E2f3	1.28039	1.15616e-08
Pa2g4	1.27822	6.14428e-17
Parp1	0.98558	7.2612e-10
Rps26	1.00707	2.35241e-08
Rpp14	1.03542	1.49156e-07
RPP14	0.844989	0.0025347
Zfp397	0.628166	4.07132e-05
Narg2	0.632901	0.00797543
Slc39a6	0.803376	0.000987727
Pycr2	0.863784	1.37183e-07
Elp2	0.78796	1.40838e-07
Fbl	1.8282	1.13184e-12
Snrpf	1.0744	0.0024281
Eid2	0.718851	0.0106814
Eid2b	0.722026	0.0162506
Nvl	0.507522	0.0036663
Rps16	0.909088	7.77754e-07
Dmxl2	0.526797	0.00262555
Degs1	0.631646	0.000171149
Slc7a2	1.03533	1.46273e-07
Zmynd19	2.02294	4.14543e-42
Zfp493	0.967212	0.0284151
Mtrr	1.74064	9.45115e-30
Sft2d3	0.691355	0.00208454
Fastkd3	0.881086	0.00260732
Papd7	0.809841	8.06876e-05
TAF1A	0.899169	0.00169706
Nsun2	1.82129	1.5969e-35
Wdr36	1.27127	4.52378e-15
Stard4	0.603673	0.0321296
Eprs	0.89101	4.08128e-10
Srd5a1	1.88051	1.09872e-09
Rrp15	1.45616	6.04297e-12
Slc4a7	0.754507	1.90775e-06
Wdr61	0.503951	0.00144647
Cdc25a	1.84814	4.71899e-18
Sil1	0.714622	0.00134194
Dhx30	0.760437	1.56015e-06
Psmg4	0.553848	0.0433391
Prpf4b	0.645948	8.7416e-05
Ube2q2	0.514618	0.0010296
Zfp146	0.609005	0.000100627
Hbegf	1.20937	2.30271e-11
Tmem206	0.803774	0.00483256
Dtl	1.41722	0.00836132
Smarcc1	1.06496	1.70204e-10
1700034H15Rik	0.779592	0.0144969
Slc30a1	0.709249	3.17168e-06
Wdr55	2.09929	2.57525e-45
Hars	0.764242	3.35865e-06
Actr3b	0.87856	6.88115e-06
Sertad4	1.00573	0.00619059
Diexf	1.47077	9.20567e-14
Rpp40	0.829317	2.04641e-05
A130010J15Rik	1.09965	2.54548e-06
Lyrm4	0.926134	0.000156379
Rpl15	0.746528	1.3294e-06
Rpl6	0.825615	1.07081e-06
9630033F20Rik	0.674395	2.05225e-05
Ccnd2	0.904208	6.95321e-05
Saysd1	0.719332	0.00798301
Ecd	0.996124	5.91843e-10
Gtf2f2	0.639448	0.00390579
Riok1	0.556509	0.0156342
Ighmbp2	0.790611	0.00271121
Wdr43	2.1816	4.37529e-36
Polr2e	0.956074	5.74962e-09
Dus4l	1.19033	4.96073e-05
Pus3	0.80198	0.00196122
Nufip1	1.2969	1.51015e-12
Lingo1	1.73046	5.37363e-07
Hyls1	0.659232	0.0131437
Insig1	1.04261	1.61315e-12
D630045J12Rik	0.912888	2.69293e-05
Zc3hav1l	0.867688	0.000469534
Dhx15	0.649113	0.000122685
Gcat	1.68339	1.09872e-09
Imp3	1.44247	1.48355e-20
Uhrf1	0.877113	0.0162237
Gm6483	0.727453	2.80498e-05
AC241392.2	0.734351	3.18536e-05
Polr2f	0.505665	0.00223674
Naa25	1.14816	4.44656e-13
AC240744.1	0.758805	7.6959e-07
Mettl25	0.649134	0.0142869
Tcerg1	0.716395	5.71504e-05
Gcn1l1	0.524333	0.000845801
Eef1e1	2.18034	2.24425e-31
Nom1	0.793857	7.33716e-06
Nbeal2	0.526567	0.00864429
Josd1	1.16923	1.97629e-11
Slc7a6	1.38933	2.88829e-15
Hn1l	1.1984	5.52928e-10
Pak1ip1	1.09073	9.36395e-14
Fut11	0.569323	0.0225454
Slc7a6os	0.775373	0.00110351
Prmt7	1.0845	6.75442e-12
Gamt	2.00892	1.08706e-13
Alg11	0.769582	1.41269e-05
Telo2	1.89142	3.95789e-34
Eif1a	2.08284	4.2144e-42
Rpl3	1.09263	1.12932e-09
Rps15	0.797781	1.13652e-06
Rps19bp1	0.982699	0.000370751
Nfx1	0.502851	0.00187698
Gm5506	0.749049	0.000106441
Adsl	0.641136	3.53961e-05
Rpp25	2.45741	5.94132e-14
Gm10119	0.930012	2.28103e-10
Gm10110	0.579835	0.00260303
Rpl29	0.819686	0.00462153
Acy1	0.778066	0.0015731
Abhd14a	1.17346	2.63919e-08
Slc25a15	0.743699	1.27026e-05
Nrgn	0.977312	0.0251022
Reep6	2.744	5.12849e-10
Bora	1.02111	0.00446702
Srfbp1	1.11246	3.8338e-06
Cirh1a	1.91382	3.15726e-37
Ttc27	1.10961	5.76981e-10
Dis3	1.2726	4.58643e-11
Twistnb	1.29564	6.63103e-11
Ept1	1.12165	3.09621e-15
L3mbtl2	0.649433	0.0013173
Nol6	1.39768	2.18556e-23
Rrp9	2.18091	1.08019e-42
Snx24	1.09311	1.30212e-06
Chadl	1.05839	0.00462442
Nupl1	0.513915	0.0037881
Rangap1	1.74629	1.4622e-24
Agk	0.747318	7.51161e-05
Lrrc45	0.705233	0.000434375
Ipmk	0.847866	1.85504e-07
2410016O06Rik	1.78348	4.25243e-18
E330009J07Rik	0.502026	0.0240132
Gm5428	0.986243	1.95006e-08
Polr3h	1.46404	4.00254e-21
Fut4	1.85964	5.14988e-09
Ankrd49	0.981248	3.50731e-06
Mre11a	0.512508	0.0176718
Pmm1	0.535361	0.00301859
Xrcc6	1.03863	2.82224e-12
Acot6	1.3673	1.47864e-08
Tnfrsf19	2.05762	1.49738e-15
Nip7	1.16089	1.40782e-15
Nhp2l1	0.6764	1.57314e-05
Ssbp1	0.611174	0.00649007
Mnat1	0.574152	0.00384291
Srebf2	0.501962	0.0307388
Uchl3	0.588708	0.0437991
AI848285	3.29879	4.97738e-15
Prpf19	0.516814	0.00190946
37865	0.8697	0.0218121
Mllt1	0.898505	1.1519e-06
Zfp202	0.550404	0.0389195
Gm10260	0.843848	0.000261822
Mt2	0.655528	0.0183829
Nup93	0.95608	9.87924e-07
Khsrp	0.811034	1.01481e-06
Fam98a	0.890037	3.40415e-09
5830415F09Rik	0.602635	0.0132882
Bzw2	0.967112	1.79781e-10
Nob1	1.46293	1.06601e-16
Trub1	1.54679	2.38901e-18
Cc2d1b	0.653039	4.47753e-05
Ccdc86	1.4978	2.88833e-08
Gnai1	0.907254	1.93986e-06
Klf16	1.41999	6.4492e-09
Rrp7a	1.20426	4.35561e-13
Adat3	0.672541	0.019191
Anp32b	1.05336	0.00010025
Tbc1d1	0.680943	0.013525
Scamp4	0.829616	0.00137336
Ppp1r14b	0.923273	3.16824e-08
Mcat	0.507595	0.00381148
Ttll12	0.982436	2.66138e-06
Rps26-ps1	0.94261	2.48276e-06
Psmd7	0.625532	0.000212714
Hmga1-rs1	1.28947	2.42783e-06
Lrp3	0.562476	0.00770603
Tmem115	0.853286	1.15456e-07
Dus1l	0.685116	6.58551e-06
A730015C16Rik	1.7199	7.96782e-09
Cyb561d2	0.740074	0.0428616
Kti12	1.82992	9.90303e-23
Tm7sf3	0.724427	6.26855e-06
Dhodh	0.692761	1.23017e-05
Fdft1	0.752946	2.19489e-05
Plekhj1	0.656536	0.00634339
Cebpz	1.25132	7.74896e-16
Taf1d	1.60878	2.74147e-14
Sf3a2	0.776474	0.0026009
Gm2174	0.798448	0.00246794
Fasn	1.58125	4.43717e-21
BC016423	1.17647	2.2801e-15
5031439G07Rik	0.589119	0.000331776
Ifrd2	1.60028	2.14677e-19
Zfp275	0.664821	0.000595222
Asb13	0.824611	0.000205525
Fam118a	0.74271	0.00540137
Lingo3	1.5925	1.16273e-14
Lsm7	0.947463	1.94875e-05
Dpy19l3	0.609498	0.0484274
BC017612	0.704303	0.00678981
Rnf219	0.774969	0.00466454
Pinx1	1.02868	0.00150927
Rbm26	0.538684	0.000506156
Zfp507	0.927639	5.77603e-10
Wdr89	0.652424	1.93703e-05
Sgpp1	0.788086	2.49001e-06
Sppl2b	0.92995	2.77696e-10
C80913	1.38045	2.68886e-20
Slc16a3	0.668279	0.0163414
Csda	0.773341	1.31703e-05
Pkdrej	0.647559	0.00579985
Rps12-ps3	0.707869	2.43046e-05
Fam185a	1.96214	3.1297e-38
Timm13	0.532443	0.00234741
Trmu	0.539872	0.0042996
Lmnb2	1.48884	6.72731e-14
Gm5611	1.273	1.88305e-07
2610021A01Rik	1.37762	8.60077e-12
Eif3a	0.713215	1.44732e-06
Zfp141	0.862406	1.86244e-05
Dnajc25	0.503478	0.00176675
Rcor2	2.03025	1.71332e-17
Zbed4	0.805723	6.9509e-05
Srsf7	1.23802	1.6808e-16
Zfp317	0.640754	0.000982983
Fzd3	0.732342	0.0385531
Pim3	0.720009	4.60355e-05
Abcc4	0.679291	0.000247428
Thop1	2.11352	3.6017e-35
Armc10	0.754527	9.93297e-05
Gemin6	0.870309	0.0171854
Rpl9	0.640783	7.36449e-05
Elp3	0.867512	9.69469e-09
Ctu1	1.1066	2.76041e-05
Ftsjd1	1.96655	5.29235e-19
Hdac10	1.00651	2.50713e-07
Klhdc5	0.987599	4.17802e-10
Sigmar1	1.33071	5.45983e-13
Rpl7a-ps5	0.808609	0.000203489
Dnajc2	0.931978	6.02724e-08
2410002F23Rik	1.62059	6.33028e-29
Slc5a6	1.02747	7.97798e-07
Eml4	1.59467	6.66995e-22
Ddhd2	0.616991	0.000145261
Ipo5	0.793445	1.94522e-08
Foxk2	0.501173	0.00867232
Gm17484	1.25184	0.00393168
Bag4	0.697222	0.00250106
Snrpd3	0.930973	5.43029e-05
Eef2	0.586942	0.0235811
Fcf1	0.572114	0.0291781
Hebp1	0.558212	0.026403
Sf3b3	0.875082	7.12982e-09
1500011H22Rik	0.601961	0.0143918
Mthfd1	1.44777	8.23469e-20
Cad	2.55183	1.07694e-49
Sfxn2	1.03675	8.58644e-06
Tex10	1.10239	3.71148e-09
E130308A19Rik	0.528519	0.0306936
4930444A02Rik	0.654295	0.00169863
0610011F06Rik	0.588386	0.0186264
Thumpd3	1.26924	1.86869e-14
1110054O05Rik	0.901551	1.32001e-06
A230050P20Rik	0.908931	5.24759e-05
Nup62	0.674094	5.50752e-05
Setd6	1.02092	1.98931e-05
Ppan	2.85252	2.58493e-57
Tmeff1	0.711324	0.000223049
Trmt1	1.06242	1.40119e-11
B3gntl1	0.705815	0.00885608
Gtpbp4	1.29956	3.91881e-17
Psat1	1.89371	1.47227e-19
Eif3g	0.660297	0.000293218
H2afj	0.59887	0.000169271
Fam60a	2.70742	1.28248e-65
Syt12	1.39824	5.32715e-08
Orc5	0.957034	1.42032e-06
Thada	0.850721	1.02756e-06
Eif4ebp1	0.657584	6.92552e-05
Cep78	0.771331	0.00305974
Mif	1.33034	2.5441e-15
Prps1	0.576849	0.000826131
Pcgf6	2.65591	9.11737e-26
Vars2	0.598428	6.08793e-05
Prmt5	1.34472	1.61018e-16
Pdcd11	1.86367	7.80884e-33
Jub	0.541122	0.00826697
Prmt1	1.21226	6.75148e-08
Vps13a	0.558498	0.000959237
Pdzrn4	1.42132	2.39101e-07
Pus7	2.46159	9.9577e-54
Nme4	2.03179	1.49293e-12
Hyou1	0.619252	0.000160388
Gm1818	0.942463	7.34816e-07
Repin1	0.721432	1.56063e-05
0610007P14Rik	0.59624	0.0251022
Camkk2	1.02574	1.16584e-07
Farsa	1.11749	3.98485e-15
Pus7l	2.4376	1.67412e-24
Rps11	0.531126	0.000794232
Dhcr24	1.14002	1.86293e-05
Rpl13a	0.803308	4.37269e-05
Raver1	0.701224	5.6585e-05
Dock5	0.926828	4.36095e-08
Slc37a4	0.696131	1.86484e-05
Mfsd12	0.507922	0.00850544
Rps25	0.54503	0.00224805
Arhgdig	3.70066	5.39592e-17
Strap	0.64368	1.21925e-05
4930404N11Rik	0.578269	0.0369934
Scaf11	0.631742	9.02031e-05
Wdr74	1.61048	1.73985e-20
Slc38a4	0.657028	0.000455392
Rpap3	0.502777	0.015359
Cdk6	0.657937	4.19658e-05
Cdc37	0.571536	0.00128409
Gcnt1	0.697377	0.00554743
Eif2s1	0.953891	1.22365e-09
Luc7l	0.976293	7.60361e-09
Kdm2b	0.865226	1.70682e-08
Glmn	0.719003	0.0151757
Wdr59	0.549047	0.0103304
1110008J03Rik	0.521998	0.0242324
Ddx54	0.79798	9.33655e-05
Ppm1g	0.671586	3.82698e-05
Ruvbl2	1.04673	6.04297e-12
Ergic1	0.864868	1.10599e-06
Heatr1	2.32355	2.88447e-51
Lss	0.841338	0.00305974
Mpp6	0.962692	3.46843e-08
Slc29a2	0.818913	0.00254247
Kri1	1.01269	1.16584e-07
Ncln	0.795186	7.84064e-06
Atg9b	2.48005	1.69745e-22
Jagn1	0.741372	0.000796916
Shisa3	1.16688	0.000157985
Ilf3	0.975271	1.50051e-08
Crocc	1.3542	7.09336e-06
Nkrf	1.52061	9.88593e-07
Bcat2	0.533009	0.00269146
Zdhhc13	0.872833	2.49095e-06
Dfna5	1.29503	5.71631e-13
Pus1	1.4359	1.3447e-13
Gsto1	0.732623	0.000216094
Ttc7	0.664901	0.00139799
Angel1	0.655519	0.0231445
Jph4	1.48499	0.000607867
Mob3c	0.611497	0.0106902
Prmt3	2.09537	3.23578e-44
Rpl18	0.865165	2.28272e-08
Fkbp11	1.86364	9.97726e-07
Zbtb9	0.645682	0.02718
Tgif1	1.18279	1.10781e-05
Rhebl1	2.32633	4.00127e-12
Fmr1	0.554279	0.0112406
Grwd1	1.99514	2.30692e-28
Slc35b2	0.687204	3.07078e-05
Tuba1b	0.61532	7.85206e-05
Msh2	0.922435	1.29525e-08
Rpl39	0.694741	4.28085e-05
Fancf	1.45396	2.30922e-05
Rpl5	0.781966	8.00958e-07
Prpf4	0.759777	4.9943e-07
Mrps18b	0.769754	0.000105023
Polr3d	0.779933	0.000516697
Cyp51	0.679174	0.000429905
Slc29a1	0.954247	3.15901e-10
Stc2	1.33793	3.56514e-17
Erh	0.889308	1.17893e-06
Fam69a	0.907773	0.000424066
Mxi1	1.01208	7.6929e-10
Tmem177	0.620655	0.00379058
Cecr2	0.663427	0.000855624
Tmem37	1.44299	0.000886405
Gm14698	0.542926	0.000617597
Abcf1	0.728949	1.64451e-05
Saal1	0.530325	0.020617
Fam108b	0.72554	2.96449e-05
Bid	0.758589	0.0241348
Agap3	0.58194	0.000370883
Nol9	1.75544	1.27426e-30
Rps12l1	0.676208	3.46055e-05
D16Ertd472e	0.774369	0.00652224
Nprl3	0.523757	0.0037069
Ddx18	1.58119	8.29634e-23
Hnrnpab	0.883468	1.66631e-07
Naa10	0.674793	8.171e-06
Jmy	0.679076	6.60096e-06
Prr3	0.724428	0.00790833
Nhp2	1.88698	1.41798e-25
Pdcd4	0.626193	0.00298552
Irak1bp1	1.20404	5.07629e-07
Tut1	0.776742	4.48081e-05
Abcf2	0.516637	0.00225969
Ahsa1	0.509498	0.00136333
Eef1g	0.717874	7.4335e-05
Pex26	0.726238	0.000107041
Rad23b	0.583364	0.000229473
E2f4	0.606808	0.000568183
Larp4	0.718318	3.30477e-07
Cstf2	0.843077	9.8011e-08
Ikbkap	0.890359	2.15076e-09
Ide	0.536787	0.0243347
Acsl5	1.08718	8.09225e-12
RPL7A	0.818813	1.96511e-06
Phf15	0.51585	0.00183579
Peg12	0.809266	0.0385664
Pdcd2	1.79574	2.89355e-23
Alkbh1	1.13332	4.07268e-11
Mcm6	0.664356	0.00576401
Pisd	0.783895	1.04122e-07
Tamm41	0.92385	3.88459e-05
Rps15a	0.783254	3.21683e-07
Sdad1	1.67332	6.2131e-31
Npm1	1.21054	1.01677e-17
Entpd6	1.15878	2.26402e-11
Gm5619	0.716167	0.00130504
Ube2cbp	2.50536	6.25107e-12
Pcna-ps2	0.505877	0.0365169
Efhd2	0.5069	0.00324924
Asns	2.46828	9.47682e-23
Rpl13	0.8169	6.76812e-08
Atg2b	0.584784	0.000536901
Ipo4	1.39106	3.3026e-19
Gm20671	0.719213	0.0114047
Tsen2	0.99575	2.0163e-06
Polh	0.700035	0.00179402
Xpo5	1.05265	2.55529e-11
Mphosph10	2.12531	4.87365e-40
AC162391.1	0.881609	0.000150583
Snd1	0.696684	2.32107e-06
Dyrk3	3.47505	2.249e-13
Grasp	0.627107	0.00606948
Rpl22	0.638982	1.01406e-05
Lpar6	0.860133	4.15505e-05
Ap1ar	0.855657	5.34752e-07
Ttf2	1.06737	1.17981e-06
Tsr2	0.999509	6.8883e-08
Tarsl2	0.654394	5.46521e-05
Banf1	0.649636	0.00295604
Isy1	0.663366	0.000651272
2310008H09Rik	1.50136	2.45689e-20
Cnbp	0.756171	6.2528e-07
Fam120c	0.569113	0.000918187
Tm2d3	0.844251	9.06145e-05
Mios	0.657543	7.84064e-06
Nup54	0.815705	0.000126668
Polr1c	0.843629	2.35756e-05
Elovl6	0.989815	0.000984944
Taf1c	0.909256	8.60436e-05
Snrpa1	0.536798	0.0057386
Baz1a	1.82363	1.32917e-24
Cenpv	0.559919	0.016405
Chsy1	0.870903	1.75047e-06
BC002059	0.983216	0.00259683
Rbm28	0.509324	0.00219024
Gar1	1.57272	0.000308183
Zfp622	0.504609	0.00158287
Esr1	1.48562	8.38698e-13
Rpl32	0.936681	6.66195e-10
Rabggta	0.501581	0.0178166
Bcl2l11	0.560035	0.0051986
Zfp960	0.655107	3.56372e-05
Cct8	0.801996	2.51586e-08
Riok2	0.522966	0.00337859
Fam105b	0.572652	0.000982983
Hpdl	2.01822	3.65688e-13
Thumpd1	0.8876	6.03923e-07
2610027L16Rik	1.12144	1.84474e-08
Ica1	1.45813	8.90124e-14
Impdh1	0.619397	0.000449215
Ccdc85b	0.706341	0.00132924
Fra10ac1	1.0546	5.95035e-05
A430005L14Rik	0.538487	0.0205457
Heatr3	0.959281	7.88786e-09
Cdk18	0.731631	0.00620971
Ppid	1.12613	8.04246e-15
Eif2b3	1.09576	2.67583e-09
Eefsec	0.761793	0.00203673
Rars	0.925636	1.68905e-07
Syt7	0.791228	0.00010948
Lins	1.36463	1.81861e-09
Ruvbl1	1.67007	5.71584e-27
Wwc1	2.24777	1.56001e-08
Usp10	1.09982	6.51318e-12
Nap1l1	0.706187	5.4396e-05
Papd5	0.637927	4.59159e-05
Tmem20	2.27235	1.32051e-22
Slc2a3	0.592702	0.00881726
Rps8	0.820205	1.89394e-07
Gm9396	1.10089	1.58495e-08
Krr1	0.688083	3.22798e-06
Timm8a1	1.14319	3.71148e-09
Lrrc47	0.606056	7.63317e-05
Hilpda	1.45726	3.04925e-08
Ptpn3	0.535584	0.004749
Fam169a	2.54904	5.39592e-17
Nsa2	0.560527	0.000455187
Tagap1	1.19387	2.47348e-07
Elac2	1.25271	7.0894e-17
Cdk5rap3	0.6713	0.000788787
Cct5	0.84997	7.33e-09
Gm9493	0.855365	3.05226e-07
Noc3l	1.27326	7.69237e-15
Rpl34	0.719552	2.99169e-06
Zc3h8	2.0072	1.74718e-13
1110008L16Rik	0.733286	0.00236196
Rpl36a	1.06231	5.80591e-13
C330021F23Rik	0.597785	0.000289831
Podxl2	0.624233	0.000743962
Rundc3b	1.98974	4.24559e-06
Eef2k	1.09945	3.68119e-13
Mlh1	0.651161	0.00117465
Syncrip	0.879624	1.1296e-08
Nudcd2	0.810333	2.52977e-06
Gm5093	0.70423	0.0145465
Polg2	1.16686	1.79001e-08
Rad50	0.689008	0.000278435
Dctd	4.86947	1.43699e-83
Scrn2	0.845637	6.29682e-06
Polr3e	1.68525	1.84273e-19
Comtd1	1.34631	3.51703e-05
Rgma	0.660838	3.36979e-05
Mcm2	1.18131	0.000232148
Polr1b	2.48591	9.9577e-54
Rapsn	0.534895	0.0113823
Zkscan6	0.671957	0.015817
Pfdn4	0.571394	0.0477594
Nup153	0.580819	0.000281259
Gm17352	1.12649	8.6606e-06
Kpnb1	0.590836	6.08523e-05
Tbc1d15	0.990008	1.44732e-06
Tagap	0.873824	0.00374827
Rpl30	0.523168	0.00697095
Nhlrc1	1.12989	7.03127e-07
Ccne2	1.38287	9.93352e-13
Usp31	1.06902	1.06999e-13
Nup43	0.903982	0.00151514
Cct6a	0.771152	7.65875e-07
Fam123b	0.50626	0.00770649
Ccdc85c	0.999309	7.56564e-07
Slc6a9	1.02595	0.00179538
2610305D13Rik	0.525917	0.0494688
Sox12	1.05152	1.95452e-10
E2f5	1.05233	9.65355e-05
C530008M17Rik	0.798316	0.00679365
Gusb	0.614306	0.00015683
Gstcd	1.69795	5.39472e-07
Mtap9	0.994033	0.00199782
Utp15	1.838	2.68711e-26
Rorc	0.712743	0.00114554
Det1	0.505648	0.0410822
Aen	1.30574	2.85712e-17
Kpna2	0.652955	0.00132924
Ears2	0.635288	0.00143897
Ubfd1	0.724081	6.84477e-06
Yars2	0.861629	3.46402e-06
Chchd6	0.829683	0.00104379
Uxs1	0.758497	0.00225272
Urb1	1.4575	1.39233e-18
Fgfr1op	1.16637	2.18138e-10
Txnrd3	0.887943	1.67922e-08
Rpl7a-ps3	0.701415	0.0026795
E130012A19Rik	2.25825	2.21607e-09
AL807777.1	0.812155	1.62553e-06
Rragb	1.46278	1.33584e-05
Fam53a	0.679024	1.74177e-05
Rcn1	0.627042	0.000157577
Wdr85	0.613122	0.0349541
Dclre1b	0.571197	0.00690705
D930015E06Rik	0.602883	0.000181256
Nol11	0.676411	1.08805e-05
Tyw1	1.04441	5.56802e-09
Pip4k2b	0.949628	3.05095e-07
Rpl35a	0.602018	0.00024732
Pnpla7	0.843956	7.71852e-08
Trim65	0.671271	4.11602e-05
Gm15446	0.896835	0.00318367
Polr1a	0.944148	3.87241e-10
Zfp932	0.690326	0.00211227
Rpl23	0.770072	1.0297e-06
Las1l	0.78147	2.37533e-07
Dph2	1.55573	2.0787e-11
Ppat	2.23342	6.46636e-44
Ung	0.649326	0.000321642
Nop56	3.10929	8.35384e-76
Ythdf2	0.696234	0.000115302
Wdr4	1.21255	5.4457e-13
Gse1	0.562209	0.0187517
Srsf6	0.650403	6.05458e-05
Rps24	0.608612	7.75821e-05
Rrp36	0.756346	0.000605515
Pes1	1.24565	1.7034e-16
Usp39	0.914562	2.78555e-08
Gm4204	0.920416	0.000379119
Rps6	0.79317	5.84505e-08
Gtf2ird2	0.775032	0.000826042
Tex30	1.3207	3.25163e-06
1110004E09Rik	0.508484	0.0160403
Pex11a	0.547107	0.0145334
Adcy3	1.02953	3.32104e-05
Rae1	1.34578	1.76048e-17
Bend3	1.38313	2.83083e-13
Rpl19	0.54734	0.00122103
Slc25a32	0.740234	0.000177175
Dcaf13	0.576077	0.00434607
Prep	0.791746	1.31038e-06
Prps1l3	1.13697	1.35885e-11
Mipol1	0.870967	0.00015191
Rcc1	0.678882	0.013181
Rrs1	1.50107	6.91868e-20
BC088983	0.914702	0.000336203
Tnni1	1.90557	0.0148962
Lad1	0.827235	0.00282268
Rpl7l1	0.634336	0.000165662
Mat2a	0.714662	2.32606e-06
Mrps27	0.536306	0.00109429
Mettl16	0.689571	2.52685e-06
Il17d	0.923224	0.000916435
Whrn	0.528629	0.0334481
Gins2	0.762993	0.00617688
Xpo4	0.508437	0.0110355
Sik1	0.557716	0.0189064
Sms	0.797787	1.47394e-07
Nudcd1	1.70631	4.02009e-18
Rpl26	0.593014	0.00013461
Ppp1r1b	2.05773	0.000561477
Hnrnpf	1.02267	6.00608e-13
Tbcc	0.718876	0.000142162
Xpo6	0.968174	3.31268e-08
Mnt	1.17091	3.63259e-08
Rccd1	0.780781	0.0014724
BC057079	0.602622	0.000777195
Lsm11	0.80054	0.000124375
Gm9797	1.08547	7.30067e-07
Umps	0.872235	5.59947e-05
Thg1l	1.10371	4.07229e-05
Rangrf	0.843395	2.50328e-08
Tsr1	2.09856	4.73744e-45
Rrp1b	1.97997	3.14804e-37
Pfas	0.998472	3.2733e-09
Ndor1	1.01022	1.74292e-06
Galnt7	0.573583	0.022028
Ascc3	0.556077	0.000530831
Nup210	2.32196	2.67057e-35
Pgam5	1.67168	6.40588e-26
Rfx5	1.03284	2.89313e-06
Tprn	1.04378	9.2978e-05
Pdp1	1.11461	1.71952e-11
Blm	0.931749	0.0137314
Noa1	1.39369	1.66437e-12
Ippk	1.04126	8.70821e-09
Smn1	0.874898	0.000420725
Adpgk	2.22594	2.89635e-48
Atf6b	0.996698	1.5692e-07
Taf5l	1.10953	4.09514e-13
Rps3a	0.884725	4.13316e-10
Ydjc	1.80696	2.03771e-10
Urb2	2.24036	3.44558e-53
Ovca2	0.604419	0.0417615
Dph1	0.587743	0.00491807
Wdr73	1.67236	1.36974e-20
Irx5	0.758161	0.00765628
Hdac11	0.544027	0.00397737
Ltv1	1.28741	1.67132e-10
Aldh18a1	1.03546	1.11937e-07
Mrp63	0.594479	0.000227962
Bms1	0.841819	1.71791e-08
Pole	0.610236	0.025301
Gm10020	0.746556	5.82894e-05
Cct2	0.71845	6.09576e-06
Nol8	1.43048	1.21027e-21
Rnf157	0.860075	0.000182965
Mrps26	0.627473	4.57215e-05
Limk1	1.05382	5.39472e-07
Ddit4l	1.31383	0.001449
St7l	0.561441	0.000514279
Iars	1.21319	5.0872e-16
Rpl13-ps3	0.757775	3.21063e-05
Rps17	0.578761	0.000349995
Cpeb1	0.988068	3.83429e-05
Rpl10	0.594627	0.000176804
Exosc10	0.504663	0.00424588
Ubox5	0.581094	0.012168
Mrps10	0.659345	0.000658335
Eda2r	0.994034	9.10157e-07
Ankrd26	0.998293	0.00203152
Alox8	0.65446	0.0424361
Gart	1.31447	5.1917e-17
Deptor	0.866677	2.04578e-08
Tomm34	0.555752	0.0146037
Bola2	1.23742	6.88106e-08
Wbscr22	0.580082	0.00638407
Bbs12	0.992657	0.00987927
Zbtb41	0.537533	0.00113957
Xkr8	1.77755	3.67184e-15
Slc16a6	0.83454	3.14638e-05
Crtap	0.89721	4.96821e-07
Smpdl3b	4.97233	6.40413e-83
Pde12	0.962573	6.76669e-09
Wdr75	1.89528	1.66372e-38
Rpa2	0.588968	0.00347339
Sssca1	0.576217	0.000661124
Spata5	1.81581	4.34721e-30
Mcm9	0.702721	0.0128238
Chchd4	1.00669	9.92853e-13
Dnmt3b	0.997538	0.00201381
Srm	2.91459	5.79294e-55
Xpc	0.715338	1.38955e-05
D19Bwg1357e	1.54802	1.10704e-20
Cep110	0.598246	0.000282199
Tbl2	0.516642	0.00226953
Tmem55a	0.971944	4.02942e-11
Akap8	0.632068	0.000987556
Tardbp	0.596646	0.000362325
Bysl	1.19072	3.3544e-14
Ebna1bp2	1.41051	6.46928e-20
Pdia5	1.05493	0.0257376
Fzd9	4.22569	1.97864e-40
Spry1	0.595136	0.00081458
Slc39a10	0.737658	2.84987e-06
Gm5148	0.700644	3.50731e-06
Gm20517	0.740586	0.0123466
Usp49	0.624496	0.0162237
Tfpi	0.636054	1.72276e-05
Nsun5	1.14499	2.32026e-08
Fbxo31	0.612048	0.00272611
Mtap	1.64638	8.32925e-20
Slc35e3	0.692546	0.00250861
Tubb1	2.09725	3.49481e-08
Pom121	0.739741	0.000612928
Nup107	1.27722	3.32024e-12
9130401M01Rik	0.52869	0.0110355
Wdr77	1.21219	8.41586e-15
Noc4l	1.0759	1.74955e-07
Kctd13	0.782462	0.00566895
Slc2a1	0.731926	0.00952778
Paqr9	0.585739	0.000916235
Pcolce2	0.641277	0.000308609
Ptgds	1.11749	3.618e-08
Nop10	0.766554	2.68588e-07
Gm4540	0.735538	0.0138967
Fam108c	0.578575	0.00151509
Tmem64	0.725611	9.06916e-06
Trp53	1.09846	4.23224e-08
Ddx51	1.24261	6.98516e-06
Maz	0.759159	6.29198e-06
Mvk	0.668772	0.00884085
1810032O08Rik	1.86958	3.92971e-13
Gnb2l1	0.913357	2.07233e-07
Fbxl14	0.933056	3.43761e-08
Atr	1.20727	3.66902e-17
Eif3j1	0.65536	2.25203e-05
Fam84b	0.786305	9.5023e-06
Myc	1.15943	0.00108521
Zfp553	0.677552	0.000209753
Thoc5	0.619098	0.000720291
Dctpp1	0.677873	0.00069425
Sephs2	1.34809	4.75382e-15
Gm17511	1.07158	6.34118e-07
Enoph1	0.741417	0.0022226
Gm14434	0.822101	0.00691154
Aven	0.658708	0.00417028
Gm7536	0.698182	4.12103e-05
Gm10259	0.813323	0.00104684
Srsf2	0.697575	1.99539e-05
Gfra4	1.00122	0.00105984
Rad52	0.651781	0.00398469
Eif4a1	1.17125	8.20651e-16
Sdc1	0.598923	0.00398469
Hsp90aa1	0.925824	6.59285e-10
Slc7a5	2.14139	1.19366e-35
Uba6	1.08948	3.9272e-10
B930041F14Rik	3.01511	1.14718e-16
Nat8l	1.44085	1.6621e-08
Rpl7	0.669668	3.53406e-05
Zfp764	0.62725	0.02211
Rps13-ps2	0.680274	4.79077e-06
Sec31a	0.604376	7.07119e-05
Leprel4	0.541275	0.00026331
Atad3a	1.49027	5.29773e-20
Fam57a	2.26639	2.23257e-27
Rdh10	0.80203	0.000130999
4932415L08RIK	1.83765	2.00579e-07
Gemin4	1.66751	3.8595e-08
Tcp1	0.532643	0.000577435
Klhl22	0.569135	0.00116908
Gls	0.69209	3.46202e-06
Setdb1	0.618726	6.61671e-05
Acly	0.506726	0.00169863
Bmyc	1.89391	1.71267e-05
G3bp1	0.98674	2.73708e-12
Orai2	0.717492	0.00987927
Prkrip1	0.542824	0.00883198
Hdgf	0.537554	0.000900113
Gpr68	1.28967	2.52935e-05
Sh2b2	1.06263	0.0190062
Lass6	0.653663	0.00026611
Rpl36al	0.557846	0.00208687
Isg20l2	0.783352	6.34776e-05
Cacna1d	0.792611	0.00327978
Kat2a	1.91224	6.74611e-23
Sfxn1	1.71835	1.26716e-14
Mgat2	0.796438	6.25301e-06
Dnaaf2	0.913168	0.000217317
Thoc3	0.666452	0.000234107
Cinp	0.983632	1.03214e-08
Lzic	0.659142	6.65526e-05
4732471D19Rik	2.68517	3.48664e-32
AC099934.1	1.74401	5.25475e-11
Crebzf	0.657444	1.86398e-05
Aqr	0.769032	3.6697e-07
Prodh	0.798133	0.000888798
Frat2	0.829343	0.000785783
Rrp12	2.22229	8.331e-49
Slc5a3	0.553982	0.00604403
Wisp1	0.793885	0.0214
Map2k6	0.895424	0.000823313
Prss36	0.703665	0.0284334
Rnf4	0.620683	0.00015427
Rcl1	1.64374	1.93661e-11
Zbtb12	1.57288	1.51025e-07
Ppp1r3d	0.51646	0.00137169
Ranbp1	1.20728	5.12431e-12
9030418K01Rik	0.708109	0.00169015
Gpatch4	2.03818	4.32027e-15
Trmt2a	0.851426	3.96794e-08
Mogs	2.31371	1.78139e-43
Ehmt2	0.573002	0.000629574
Qsox2	1.24342	6.30427e-10
Nln	0.716638	7.23753e-06
Kcne1	0.797932	0.000318024
Tnip2	1.26121	1.35885e-11
Ntpcr	0.63521	0.00101892
Tkt	1.41991	1.14559e-19
Dvl1	0.511016	0.00286614
Atpbd4	0.522181	0.0197856
Spock2	1.02492	3.33857e-07
Ankrd13b	1.99324	9.05154e-18
Exosc1	1.55571	6.25107e-12
Arl10	0.873413	0.00522896
Kbtbd8	1.18112	0.0012395
Dhx9	0.606343	0.000258141
Txlng	0.536909	0.0281709
Nop16	1.82146	3.50732e-25
Suclg2	0.511404	0.0051167
Larp1	1.02968	1.30928e-11
Fam3c	0.71397	7.67585e-05
Eif5a	0.809786	5.04986e-08
Slc10a3	0.592236	0.0264784
Tle1	0.667583	1.48386e-05
Snapc4	1.98184	2.03042e-29
Abhd15	1.23333	0.000342281
Nars2	0.758713	3.08342e-06
Tmem201	0.635575	2.2874e-05
Llph	1.15094	1.18179e-05
Mcm3	0.826884	0.0137314
Gemin5	1.85192	8.10979e-23
Naa15	0.50219	0.00243393
Rps10-ps1	0.688543	0.00234014
Pusl1	1.27451	7.91983e-09
Cct3	0.691687	1.74142e-06
Ints4	0.541862	0.00254731
Znrf3	1.02687	5.84185e-06
Slc25a33	0.843321	8.84001e-05
Gm10123	0.665079	8.06483e-05
Naf1	1.96436	5.58656e-24
Ankrd10	0.858929	3.72819e-07
Tars2	0.568416	0.000449784
Gm17296	1.97588	5.80713e-35
Clns1a	0.956436	5.71621e-10
Nop2	2.22226	6.09654e-32
Tomm20	0.991642	4.72389e-12
Apln	1.28859	6.09778e-09
Naglu	0.856859	2.69539e-05
Ctps	2.00799	7.90773e-37
Rbm34	0.653104	0.00525063
Coasy	0.511959	0.00749777
Kcnq5	0.711988	0.0215607
BC017158	0.977128	3.75481e-06
Comt	0.523908	0.000817483
Zfp692	1.07321	0.000577435
Atxn3	0.571281	0.000925999
Eno1	0.686904	0.000800192
Jrk	0.917931	3.5163e-05
Fam98b	0.750393	0.0215004
L2hgdh	0.899887	1.03467e-07
4930572J05Rik	1.1268	0.000950527
Prpf3	0.82271	0.00190609
Kcnq4	0.688177	0.0470486
Fam175a	0.582879	0.00601503
Ahcy	0.512962	0.012407
AC121580.1	0.761248	0.00216962
Rps12	0.637627	0.000321549
B3galt6	1.64981	5.17827e-15
Sac3d1	1.46921	9.4317e-12
Timm10	0.633343	0.000318385
Xpot	0.992058	7.56503e-10
Rpl38	0.815049	1.80908e-07
Ipo11	0.556396	0.000228115
Ntsr2	2.51976	3.99381e-18
Ampd2	0.840292	8.7609e-05
Sh2d4a	1.45914	2.9373e-20
Top1mt	1.65022	6.11594e-10
Dhrs13	2.82659	2.89264e-34
Nmnat3	0.803362	0.00490029
Tha1	0.788631	0.00131028
Gm129	1.30759	0.000278506
Dimt1	1.41168	2.30212e-08
Rasef	1.72484	2.77744e-10
Gm2000	0.674727	1.62711e-05
Soat1	0.568089	0.00322691
Mthfd2	0.684012	0.0391969
Dut	0.650502	0.000510264
Rftn1	0.751224	2.10947e-06
Gm20532	0.748994	0.00896625
Eef1d	0.689842	1.26853e-06
Gne	1.31847	5.08055e-14
Vars	1.59864	1.4115e-23
Rplp1	0.754105	2.08102e-05
Fam69b	1.08556	7.71852e-08
Ctu2	1.24207	4.42527e-11
9430015G10Rik	0.584033	0.0406969
Traf4	0.94028	1.38884e-05
Eif2ak4	0.608069	0.00200614
Mlana	1.04269	0.0415624
Vamp1	0.571696	0.00195562
Surf6	1.27193	3.53907e-16
Hspd1	0.729699	1.2671e-06
Pycrl	0.630337	0.00460339
Trim11	0.570699	0.000551143
Zfp623	0.673037	0.000859372
Plcl2	0.614999	0.00436649
Amigo1	0.635885	0.00138221
Rpl7a	0.720007	6.19133e-07
Dkc1	1.77736	1.11116e-31
Hspe1	0.575503	0.00109303
Usp36	1.50808	3.43176e-19
Znhit6	1.67437	3.6853e-10
Mfsd10	0.54751	0.0269432
Poglut1	0.578071	0.00310242
Rps3	0.769398	1.43885e-05
Surf2	0.535419	0.0148951
Utp14a	0.875738	1.96342e-09
Fbxl4	0.623927	0.00235253
Mex3a	2.88002	1.64638e-25
Pi4k2a	0.553206	0.0187829
Alox12	0.831875	0.0069364
Rexo4	0.619944	0.00107246
Ssb	0.617714	8.18081e-05
5730494N06Rik	0.552838	0.00398469
Cdt1	1.83346	2.52757e-06
Mars2	1.9869	1.8522e-38
Psme3	0.528151	0.0124971
Zfp2	0.676701	0.039973
Ssrp1	0.923482	2.05243e-09
Slc35c2	1.10145	2.20965e-11
Aoc2	0.951026	0.000408749
Pold2	1.60786	7.29946e-18
Trmt61a	2.33671	9.3969e-36
Ubqln4	0.741133	2.96684e-05
Bag5	0.734813	1.03009e-06
Sf3b4	0.630933	0.0341918
Pcna	0.617914	0.000287998
Nop14	1.45803	2.48827e-12
Exosc8	1.25232	1.93637e-11
Klhl17	0.693889	0.000137871
Aprt	1.7746	4.37089e-26
Lipt2	1.8726	8.65266e-17
Noc2l	2.3101	4.53344e-35
Pgm2l1	0.65527	0.000148429
Samd11	1.88914	3.22718e-11
Rpl27	0.779611	5.36986e-06
Nek6	0.684186	0.00422351
Rps28	0.582691	0.000188497
2310057M21Rik	0.825191	0.00685907
Bola1	0.529872	0.0402087
Alg5	0.941567	7.40724e-06
Klhl21	0.9151	1.80732e-05
Dbr1	0.744038	0.0031223
Pop5	0.938513	8.26317e-08
Gm16477	0.646395	0.000950527
Smad9	0.734215	0.0452152
Paip2b	0.544707	0.000718682
Agxt2l2	0.723479	2.49731e-06
Mcm7	0.74658	5.46086e-05
Pak6	1.05063	1.37303e-06
Cd320	0.531002	0.0219316
Trit1	1.19981	5.48318e-06
Ucp2	0.99789	1.60469e-07
Lhpp	0.82636	0.000172453
Tmem251	0.50362	0.0455365
Slc46a1	1.01597	0.0234124
Fam53b	0.679607	0.000104755
Ppie	0.804321	5.86431e-05
Zfp930	1.06683	4.79077e-06
Nol10	1.04306	5.38238e-08
Lrig3	1.1389	0.00343003
Wdr5	0.813269	1.83107e-08
Celsr2	0.675305	0.00056982
Ankrd34a	1.9343	1.20298e-12
Odc1	1.38217	2.30946e-17
Tmem199	0.638458	0.0129937
Atp13a1	0.83294	5.96471e-07
Shq1	1.74381	1.19386e-12
Gm9000	0.90635	2.54745e-09
Gnl3	2.96198	2.58754e-71
Xrcc6bp1	1.43263	3.08952e-06
Qtrtd1	1.40204	1.37767e-12
Dtwd1	1.44781	2.24662e-08
Zfp280c	0.804943	6.55637e-05
Wdr38	0.921409	0.00178799
Rpf1	0.525911	0.0106049
Slc35c1	1.25995	1.62553e-06
Pdzrn3	0.614536	8.06876e-05
Pabpc4	0.644166	0.000590897
Fdxr	0.682968	0.00237269
Bag2	0.839106	5.2987e-08
Tmem97	1.75723	1.38017e-15
Mettl13	1.68625	5.80599e-22
Utp3	0.51476	0.0108607
Rufy3	0.877867	0.000148489
Trmt6	1.19061	1.75789e-09
Fads6	0.522858	0.015511
Prps2	1.37553	7.29802e-18
1810012P15Rik	0.59158	0.00012637
Zcchc7	0.714966	0.00020001
Rpl35	0.676473	0.00010233
Zfp593	1.61956	3.74556e-06
Eif4a3	0.683179	3.44677e-05
Gm10288	0.713998	2.60665e-05
Msto1	0.726619	4.28003e-05
Mrps2	0.806388	6.0971e-08
Fam203a	2.29432	4.29178e-31
Exog	0.984139	0.0054372
Ralgds	0.581221	0.000748674
Ddx56	0.786263	7.4509e-07
Rpl9-ps6	0.541282	0.00329666
Minpp1	0.869772	3.88636e-07
Mettl1	1.1609	9.79996e-09
Rpusd2	1.34519	1.06509e-08
Rnps1	0.661882	6.44519e-05
Rpsa-ps10	0.6444	4.64063e-05
2810408M09Rik	1.18132	1.77706e-08
Cdk4	0.874587	4.91827e-08
Bop1	1.64818	1.05001e-26
Naa50	0.78056	7.08605e-07
G6pc3	0.555496	0.00104469
Scx	1.23034	3.50731e-06
Gatc	0.548731	0.0157743
Gatad2a	0.698176	6.8415e-05
Cdr2l	0.661656	0.00319753
Fbxl6	1.10809	2.8623e-07
Ece2	1.19577	3.5702e-05
Eif4ebp2	0.676431	0.00983194
Adck5	0.705102	0.0108952
Ccdc115	0.760277	0.000118999
Imp4	1.24014	1.87757e-11
Mettl8	0.788242	9.97516e-05
Utp6	0.834032	4.02465e-08
Gtf3c4	0.726512	2.84243e-06
Polr1e	1.71656	2.89355e-23
Gm5459	0.615701	0.0464575
Nt5dc2	0.950529	4.3513e-05
Fubp1	0.801134	8.88106e-07
Tysnd1	0.898748	2.21525e-08
Ddx31	1.04461	7.73803e-05
Gm10275	1.06316	1.65874e-12
Trmt11	0.532961	0.0402514
Atxn7l3	0.541867	0.000855292
Wdr46	1.57594	6.17952e-14
Slc19a2	0.748549	0.0011332
Nt5c	0.829733	0.000322433
Dpysl4	0.754659	0.0011819
Spr-ps1	0.818664	0.0234759
Blzf1	0.590345	5.13109e-05
3110082I17Rik	2.07457	4.57208e-19
Ubtf	0.610325	4.31796e-05
Gpr30	1.1972	0.00109325
Rps18	0.935701	1.2492e-09
Hn1	0.64118	5.46086e-05
Mfsd3	0.594471	0.0310847
Trnt1	0.952339	5.5648e-10
Smyd5	2.10174	7.34692e-26
Gorasp1	0.87424	3.4577e-08
Hddc2	1.24519	0.000267757
C1qbp	0.883651	9.72967e-09
Gpr89	0.782837	0.00015191
Nup85	1.40497	1.50364e-19
Rpl4	0.77623	7.84064e-06
Ppia	0.672257	0.0001027
Dhx33	1.02869	8.98723e-12
C030006K11Rik	0.541649	0.000356632
Arhgap39	1.12327	7.33897e-10
Ino80	0.883592	9.91397e-08
CR536618.1	0.962662	0.00358992
Mafk	0.58454	0.000377253
Orc2	0.660017	0.00026611
Rpl8	0.704952	8.0599e-05
Zzz3	0.539392	0.00114099
Tomm5	0.565841	0.0033737
Cct7	0.776115	1.54869e-06
Psmg3	1.06479	0.00611016
Frmpd1	2.48143	4.44819e-07
BC027231	0.941707	3.51703e-05
Hs6st1	0.517634	0.00311254
Mdn1	1.6015	4.67551e-21
Cox18	0.674829	0.00120614
Gm10068	0.55528	0.0320581
Snx8	1.08915	2.09618e-10
Eif3b	1.43675	5.91924e-11
Stambpl1	1.11022	1.79582e-05
Timm9	1.30029	5.76868e-12
Acta2	0.621361	0.0123466
Prmt6	1.1571	6.78752e-09
Foxred2	1.32028	0.00105657
Slc25a19	0.56138	0.000690973
Eif3d	0.892132	2.32026e-08
Rpsa	0.688909	2.20051e-05
H2-Ke6	0.50706	0.00278662
Myrip	0.809746	0.000409042
Itga2b	1.52529	1.39669e-07
Smtnl2	1.02352	1.71947e-08
Supv3l1	0.538027	0.00045571
Tprkb	1.13105	9.56201e-13
Mybbp1a	1.33351	3.87517e-13
Armc6	1.07127	1.4709e-07
Itpripl1	0.603574	0.000683926
Exosc3	0.566828	0.025709
Mtg1	0.660296	0.00239813
Tmed9	0.507526	0.0137234
Tasp1	0.668378	0.00625446
Ankrd6	1.68663	2.43266e-17
Azi1	0.567287	0.0429165
Rpl14	0.668305	6.12072e-06
Erlin1	2.07395	1.22143e-23
Foxk1	0.840811	8.8919e-06
Lig3	0.554558	0.000294086
Esf1	0.706154	7.80412e-05
Cnnm3	0.622591	0.00109325
Mfng	0.889227	4.34801e-05
Jag2	1.1428	2.68936e-12
Polr2h	1.25798	4.2933e-08
Aasdhppt	0.624953	7.25954e-05
Sh3bp1	1.71888	2.89217e-12
Eftud2	0.706793	7.50052e-06
Ppbp	2.66195	6.55604e-15
Pf4	0.556429	0.0448742
Ddx27	1.59834	1.59624e-24
Pdxp	3.69198	3.27261e-43
Fam136a	1.90862	5.29203e-31
Nol12	0.624501	0.00728045
Ldlrad3	0.893966	3.08952e-06
Ddx49	0.507157	0.00623101
L3hypdh	1.32429	2.01868e-06
Tsen54	0.866562	8.0816e-05
Macrod2	0.609641	0.0232269
Ddx21	2.17944	3.40572e-42
Aldh1b1	0.67427	0.00581621
Nle1	1.25648	7.51375e-09
Ddx50	0.510741	0.000910037
Igfbpl1	1.06351	0.0486311
Trim44	0.556517	0.00150915
Dusp2	2.55318	1.09872e-09
Fjx1	2.22834	4.13316e-10
Pdk1	0.914433	2.21607e-09
Rbak	0.840584	3.70278e-05
1500012F01Rik	1.0007	1.02727e-05
Wdr34	0.767262	0.00187091
Dph5	1.3129	1.97414e-12
Set	1.12628	5.76105e-14
E130309D02Rik	0.556523	0.0165887
Rpl12-ps1	0.964034	0.000315737
Ptplad1	0.766189	2.26263e-06
Rps7	0.815808	2.66758e-07
Rnaseh1	1.49103	9.11302e-09
B4galt5	0.576527	0.00143526
Fzd7	0.637541	0.00117725
RP24-170A20.3	0.709077	0.0135336
Adi1	0.768335	2.4732e-05
Mga	0.547867	0.00113117
Hus1	0.530762	0.00327123
Nop58	2.15103	9.37427e-47
Pm20d2	0.556025	0.00100863
Srsf10	0.600879	0.0002405
Daglb	0.774178	2.32087e-05
Wdr3	1.62893	3.92997e-28
Wdr12	1.54611	5.50364e-23
Igdcc4	1.25972	3.69478e-14
C87436	0.874029	5.48318e-06
Tmem41a	1.30712	3.92308e-08
Pcbp1	1.11756	2.7395e-08
Plcxd2	2.17165	2.5527e-08
Rpf2	1.58384	3.57798e-16
Map3k14	0.65945	0.0104618
Gm4737	0.6383	0.00274408
Cks1b	1.1652	0.000565265
Aimp2	0.845504	2.22392e-07
Shmt2	0.815477	2.72121e-07
Fig4	1.01466	2.39687e-11
Crtc1	0.676476	0.00160042
Rnd3	0.599123	0.000107476
Cyp20a1	0.795939	7.01232e-06
Heatr6	0.578041	0.00171827
Pcnxl4	0.6084	0.0153649
Nup188	0.654003	3.51703e-05
Snx5	0.505948	0.00157939
Bahcc1	0.537879	0.0213186
Vwc2	0.977967	0.0278784
Hprt	0.501561	0.00235079
Cdca7	3.69416	7.96472e-65
8430406I07Rik	0.742897	0.0027366
Ncbp1	1.22797	7.78379e-17
Kbtbd13	1.03713	0.0092715
Rpl11	0.609637	0.000217127
Rif1	1.00039	2.69628e-08
Lipt1	1.30707	6.01604e-09
Tada2a	1.38028	1.42637e-09
2310003H01Rik	0.844692	3.27523e-06
Frrs1	1.00774	0.0199049
Acaca	1.11656	4.51098e-15
Six4	0.615123	0.00806671
Ift57	0.901156	0.000124598
4632404H12Rik	0.594935	0.0404176
Mocs3	1.06423	6.86808e-06
Itgb3	0.777123	0.0195244
Galk1	0.866546	3.75247e-07
Aatf	1.61509	1.10841e-18
Mettl2	0.532119	0.0228022
Ntmt1	1.19938	1.54983e-13
Mrm1	0.809752	7.902e-05
Gtdc2	1.90737	1.24995e-26
Ccdc137	1.22939	1.79491e-12
Rev1	0.755569	0.000204549
Znf512b	0.827548	1.37926e-07
Isyna1	1.30929	1.0444e-13
Hnrnpr	0.762583	4.09827e-07
Ssbp4	0.727282	1.11666e-05
Tor1b	0.581403	0.000419266
Pigw	1.59164	1.07172e-07
Myo19	0.587346	0.012402
Cobl	0.521288	0.0272861
Gpr155	0.958152	7.72825e-08
Lonrf2	1.45147	5.6483e-15
Car4	0.854603	1.71407e-06
Dtd1	0.882927	0.000107747
Nmd3	1.39596	9.90303e-23
Nat10	1.27377	1.02004e-15
Tcea2	1.99408	6.80799e-18
Rab3a	0.646316	1.27869e-05
Eef1b2	0.523108	0.000561465
Rnf149	0.730574	0.00327978
Rgs19	1.49195	3.32724e-09
Mthfd1l	3.18502	5.25871e-40
Zfp263	0.747555	1.09776e-05
Zfp174	0.874038	0.00781924
Rpl21	0.607908	0.000469136
Gtf3a	0.937795	8.8401e-06
Plek	0.791482	0.0120247
Nxpe3	1.90021	1.96598e-09
Rnft1	0.647374	1.03389e-05
Cluap1	0.685933	0.0012664
Gm10709	0.592768	0.0308261
Abca4	0.916395	0.000104239
Polr1d	0.931679	6.21997e-09
Ncs1	1.43997	2.10096e-12
Ado	0.667809	0.000300191
Ftsj3	1.19878	2.35389e-16
Pan3	0.70118	5.90546e-05
Trmt10c	1.44172	2.2026e-21
Prpf40a	0.521743	0.00151751
Slx4	0.629768	0.00511385
Ptrh2	1.09219	3.96302e-10
Xrn2	0.635376	4.47753e-05
Dnase1	1.06314	0.00384731
AK129341	1.09281	5.57865e-05
Slc7a1	1.10246	1.79299e-12
Dnttip2	0.525251	0.000803683
Trim37	0.688222	2.0425e-05
Tomm70a	0.657803	4.8875e-06
Uspl1	0.722748	1.34646e-05
Exosc2	1.05726	2.48751e-07
Tfap4	3.29091	6.23592e-42
Nit2	0.566643	0.0024281
Hsph1	0.818187	0.000122541
Brca2	0.54439	0.0490613
Aif1l	1.0454	0.000110035
Lgalsl	0.947375	6.81497e-10
Nmral1	0.601908	0.0205824
Mina	0.996624	5.00387e-08
Srsf1	0.856997	2.3677e-09
Lsg1	1.10419	1.21851e-13
Rogdi	0.502234	0.0251022
AI480653	0.520376	0.0143851
Akap1	0.564486	0.00058577
Coil	0.786592	0.00542575
Trim25	0.557965	0.00134662
Pctp	0.633334	0.0212507
Hlf	0.98837	2.3573e-07
Fam86	1.33045	8.23721e-16
Pomt1	0.764346	6.75165e-06
Utp18	1.67414	5.10396e-23
Tmem186	0.76063	5.31708e-07
Cct4	0.543541	0.000294626
Ncbp2	0.564409	0.0033854
Nme1	1.08833	6.48188e-11
0610010F05Rik	0.509147	0.00438166
Rsad1	1.29383	1.23846e-13
Lrrc59	0.761337	3.45942e-05
Akr7a5	0.528677	0.000927434
Mrto4	1.5847	1.5327e-26
Rsl1d1	1.16655	2.5797e-13
Bcl11a	1.11008	8.90691e-05
Parn	0.607853	0.00264499
St6galnac4	1.90861	1.43158e-33
Rrn3	0.732168	5.68596e-06
Iffo2	0.933824	1.15213e-06
Fpgs	1.93198	4.52849e-20
Rcc2	2.41985	1.6934e-38
Abcc1	0.688826	5.97361e-06
Rps27a	0.502876	0.0135964
Rpl12	1.10083	9.92523e-14
mt-Nd6	-0.548306	0.0343679
Smcr7	-0.865514	6.20392e-08
Kcnj12	-0.506706	0.0073767
Aldh3a2	-0.567643	0.000180685
Epha4	-0.678791	2.00159e-05
Idh1	-1.09535	5.18561e-09
Fn1	-0.91062	7.9038e-06
Serpine2	-0.512438	0.0394534
Igfbp5	-0.633126	0.000391798
Kansl1l	-0.866424	1.15782e-06
Myl1	-0.998138	0.000391675
Ikzf2	-0.741458	0.00806625
Cdh19	-0.953524	0.00180716
Mfap4	-0.965877	0.00106671
Adamts15	-1.02873	9.52824e-08
Plag1	-1.01056	0.000208588
Cfd	-5.23177	2.98918e-05
S100pbp	-0.651511	0.000589228
C77080	-0.695855	0.0160206
Cnn2	-0.853013	2.57399e-07
Sync	-1.39015	2.26323e-11
Skil	-0.776297	1.32736e-06
Ccdc28b	-0.655026	0.00792667
Kank2	-0.586812	0.000114591
Bace2	-0.573712	0.00704532
Zfp810	-0.811295	0.00161428
Gpx8	-0.544426	0.00779383
Icosl	-1.17655	0.000382676
Itga1	-0.576724	0.00294706
Ilvbl	-0.533662	0.00201857
2610008E11Rik	-0.731115	0.00128176
Slco2a1	-0.560438	0.039102
Trf	-0.611092	0.03197
Arhgef10	-0.664579	3.5794e-05
Hcn2	-0.534794	0.00089611
Vstm4	-0.840814	7.90784e-05
Ccrl1	-0.916329	0.000232148
Plvap	-0.561628	0.0387701
Sftpa1	-2.9086	0.0122025
B3gnt3	-0.771065	0.00681535
Fpgt	-0.562612	0.0144409
Dlgap4	-0.541849	0.0123198
Gng11	-0.583391	0.000779423
Wls	-0.581097	0.000225355
Nudt7	-0.790786	2.56036e-05
Src	-0.77452	0.0097885
Blcap	-0.689347	8.22717e-06
Nnat	-1.63592	0.00896625
Sgce	-0.666383	0.000886713
Maf	-0.547866	0.0044821
Lbp	-0.708706	0.0211345
Rnf185	-0.836122	1.36507e-06
Inpp5j	-0.575429	0.0269182
Selm	-0.844109	3.02727e-05
Aldh1a2	-0.716792	0.0103191
Art1	-0.863035	1.26669e-06
Stim1	-0.593501	0.0180124
Slc12a7	-0.61255	0.000111055
Trim30a	-0.932139	2.35283e-05
Tppp	-0.50627	0.00279833
Smpd1	-0.639314	4.20524e-05
Cast	-0.51045	0.00260303
Dchs1	-0.694739	0.00470888
Ell2	-1.01804	8.03763e-06
Glrx	-0.522716	0.042928
Ppfibp2	-0.657309	0.0037881
Nlrp10	-0.632643	0.000547923
Scube2	-1.32747	1.31273e-08
Tmem41b	-0.566618	0.000697868
Ampd3	-0.600781	6.08523e-05
Rnf141	-0.565158	0.000266099
Lyve1	-0.549721	0.00511972
Lysmd3	-1.0352	8.90491e-08
Gsta4	-0.514003	0.00679365
Arntl	-1.54501	8.04767e-06
Btbd10	-0.530128	0.0218498
Col12a1	-0.643198	0.0303338
Zfyve16	-0.532487	0.00806671
Myo6	-0.699644	6.34352e-05
Gm8113	-0.696029	0.000324914
Rab8a	-0.508041	0.000785783
Klf2	-0.520451	0.0086812
Cgrrf1	-0.557246	0.0178805
Myadm	-0.813082	1.99578e-08
Lgals3	-0.94974	0.00856532
Hmox1	-0.922975	0.000904181
Mboat7	-0.581738	0.00262536
Nr3c2	-0.536089	0.0089168
Eps8l1	-1.69891	0.00144641
Crip1	-0.634688	0.0042202
Scd1	-1.95077	0.000294395
Klhl33	-1.38796	5.08435e-07
A930018M24Rik	-0.949512	8.90691e-05
Rnf150	-0.675051	4.39437e-05
Peg3	-0.604199	0.00374845
Gm9747	-0.52813	0.0109772
Pnp	-0.511103	0.0126873
Col4a4	-0.558581	0.00910539
Ucp1	-2.02847	0.00668253
Col4a3	-0.584172	0.00265385
Zfp110	-0.552556	0.00628383
Wdr1	-0.508712	0.000473608
Zfp128	-0.540817	0.0437041
Arhgef40	-0.576011	0.000477957
Pid1	-0.573329	0.0113014
Efcab4a	-0.5795	0.0114424
Plxna4	-0.546613	0.000786434
Synpo	-1.13541	4.48174e-09
Cpeb2	-0.673825	0.00159336
Dusp8	-1.28861	3.00637e-13
C1qtnf7	-0.649631	0.00806625
Rfx1	-0.714463	0.00129815
Dcaf15	-0.593704	0.020693
Zswim4	-1.15201	1.68699e-08
Leprot	-0.58627	0.000109785
Lepr	-0.680133	0.00625454
Prkd2	-0.769297	0.000417225
Atp8b1	-0.850876	3.79471e-05
Sp4	-0.723792	0.000132369
Prom1	-0.788937	0.0312971
Cdkn1c	-0.710701	2.79784e-05
Itgb8	-0.961395	0.000548462
Gpr137b	-0.762528	0.00181238
Cidea	-0.659389	0.000335195
Nadsyn1	-0.740135	0.0210909
Mll1	-0.622002	0.00493092
D18Ertd653e	-0.626034	0.0114424
Vasp	-0.691952	7.77209e-06
Arl4c	-0.676174	0.00581621
Ppp1r13l	-0.581941	0.018947
Asb18	-0.828283	0.0144139
Taf9b	-0.589922	0.0162405
Msrb1	-0.74158	8.91012e-06
Mapk4	-1.24098	0.0156444
Hdac4	-0.62396	0.00670937
Mbd1	-0.538457	0.00523849
Glt8d2	-0.72956	0.0422954
Myo5b	-0.687449	0.00105982
Scn4b	-1.90438	5.38788e-06
Chrm2	-0.668883	5.17949e-05
Spsb3	-0.662785	5.46086e-05
Kif1a	-0.849892	0.0237382
Fxyd6	-0.970694	3.60764e-07
Setbp1	-0.894421	4.32185e-08
Nuak1	-0.788239	6.14298e-06
Cyb5	-0.67333	0.000118678
Mterfd3	-0.80111	0.000774542
Sepp1	-0.515021	0.00131449
Ghr	-0.598953	0.000276722
Yipf7	-0.600072	0.00174891
Dab2	-0.715528	8.67786e-05
Skap2	-0.804993	0.00523413
Ip6k3	-1.21184	2.28988e-05
Hist1h1c	-0.689036	0.00024961
Nnmt	-1.01514	0.0065315
Igf1	-0.898841	6.76432e-07
Wipf3	-0.729024	0.000128572
Scrn1	-1.08408	5.6928e-07
Fkbp14	-0.550693	0.0181104
Sycp3	-0.692721	0.00987927
Crhr2	-0.578741	0.00693193
Inmt	-1.59457	0.0353159
Gmnn	-1.22109	2.58564e-07
Dcun1d4	-0.644868	0.00887497
Tenc1	-0.728937	0.000107053
Igfbp6	-1.07058	5.23248e-05
Rarg	-1.01683	4.97313e-07
Prr13	-0.565659	0.0272412
Mmrn1	-0.625941	0.00785347
Cdkn1a	-1.31471	1.01122e-11
Nckap1l	-0.624812	0.0139942
Ndnf	-1.23238	8.12133e-05
Pdgfra	-0.612477	0.00088073
Ildr2	-1.03827	0.00182837
Mdga1	-0.504088	0.0328436
Phyh	-0.614951	0.00028115
Ddr2	-0.627024	0.000368505
Plekho2	-0.839326	4.1956e-05
Optn	-0.736664	4.79303e-05
Olfml2b	-0.94084	5.45734e-07
Oaz2	-0.50247	0.00319556
Nab2	-0.621307	0.0146812
Fcgr3	-0.522845	0.0171955
Mpz	-2.90742	0.00457288
Pcp4l1	-0.815431	1.52138e-08
Pvrl2	-0.93001	8.53099e-08
Igsf23	-1.3315	0.000566623
Zfp438	-0.613935	0.0329647
Arhgap12	-0.581749	0.0001916
Pea15a	-1.0703	7.48266e-11
Casq1	-1.27421	2.70272e-10
Plxdc2	-0.623461	0.00384382
Lipe	-0.591771	0.00305974
Rgs7	-0.940628	0.013181
Ndufaf3	-0.618429	0.0014777
Wdr6	-0.677906	6.42507e-05
Apaf1	-0.774215	9.88165e-06
Cep170	-0.703559	0.000151011
Etl4	-0.572645	0.00743814
Layn	-1.16543	0.000903737
Ip6k2	-0.641839	0.0169598
Kctd1	-0.613938	0.0284272
Efcab2	-0.775633	5.87701e-05
Esyt1	-0.696934	1.59456e-06
Ppp1r3b	-0.951708	3.17769e-08
Trappc8	-0.546477	0.000705368
Acbd5	-0.566603	0.000382532
Flnb	-0.526666	0.00148199
Sertad1	-1.1448	1.24307e-05
Erbb3	-0.51594	0.00760679
Dtna	-0.549891	0.00125291
Gm5069	-0.578876	0.020654
Suox	-0.533803	0.00842851
Tmem63a	-0.61902	0.00223522
Anxa2	-0.772417	6.73754e-07
Ephx1	-0.575398	0.00652042
Ntn4	-0.519851	0.0084964
Dgka	-0.787733	0.000133031
Mmp19	-0.784318	0.0185877
Tmem198b	-0.676489	0.0175351
Plekhg2	-0.75919	0.000531107
Zfp36	-0.94954	1.68063e-05
Samd4b	-0.530994	0.00410967
Pak4	-0.600061	0.0444934
Fam81a	-1.04533	4.89079e-07
Serpinb9	-0.835749	0.000263579
Myo1e	-0.692348	0.000501582
Dusp10	-0.681575	0.0362331
D0H4S114	-0.808543	0.000654545
Pkd2l2	-0.778113	0.015759
Fam13b	-0.526578	0.0451248
Fam63b	-0.685669	1.8815e-05
Gm10642	-0.847156	0.0268847
Cradd	-0.593192	0.0429626
Prox1	-0.54748	0.00656779
Tubb2a	-0.748501	2.07822e-06
Tubb2b	-0.911082	3.81495e-05
Slc22a23	-0.682753	0.00244319
Tmem173	-0.680022	0.0481362
Zfp790	-0.511088	0.0180982
Pxdc1	-0.81582	0.000255661
Zfp27	-0.648324	0.00635082
Dcn	-0.567443	0.00176638
Zfp260	-0.681158	2.84283e-06
Lum	-0.548026	0.000521586
Atf3	-1.05754	0.00916933
Rarb	-0.631826	0.000285714
Thrb	-0.523809	0.00106071
Irf6	-0.940843	0.00161095
Pcdhb14	-1.02708	0.00454417
Pcdhb19	-0.612894	0.037912
Pcdhb22	-1.18424	0.00169084
Taf7	-0.631728	0.00219461
G0s2	-1.399	1.80246e-08
Rreb1	-0.729535	0.000855338
Ddx58	-0.542806	0.00541936
Plin4	-0.562438	0.0184767
Cd34	-0.502673	0.00244593
Fundc1	-0.548084	0.00402988
Kdm6a	-0.689108	0.0090131
Lrg1	-0.762322	0.00211153
Gpr22	-1.07313	7.08706e-13
Pcdh12	-0.564327	0.00128409
Trafd1	-0.639903	1.64112e-05
Gnpda1	-0.54521	0.0110789
Fgf1	-0.999477	6.63103e-11
Ticam1	-0.818002	0.000349995
Plin3	-0.572202	0.00272993
Snx33	-0.797126	0.000140791
Lbh	-0.550686	0.00127268
Sod3	-0.793249	0.000710251
Pi4k2b	-0.757684	0.0369986
Midn	-0.666236	1.25912e-05
Bloc1s5	-0.543843	0.0185167
Usp54	-0.591577	0.00155774
Clip3	-1.24391	0.000782265
Col6a5	-1.797	0.00233082
Gcnt2	-0.755021	0.000329985
Pla2g15	-0.615326	0.0463669
Slc37a2	-0.713926	0.0118346
Nme3	-0.583324	0.0310455
Aplp1	-1.3053	0.000269206
Elf1	-0.631397	0.000136355
Ppm1m	-0.581116	0.0353699
Cdo1	-2.97754	2.97164e-07
Ap3s1	-0.602015	0.048198
Nedd9	-0.684065	1.97709e-06
Plau	-0.967488	0.00987028
Tnrc6b	-0.576964	0.00107927
Hivep1	-0.619142	0.000328454
Pcdh9	-0.812747	0.0298477
Tnfaip8	-0.90521	1.68472e-08
AI316807	-0.566905	0.0181551
Mkl1	-0.539052	0.0431826
Parp3	-0.717226	0.000172926
Adamtsl5	-0.744422	0.000685744
Lox	-0.865433	6.81653e-06
Numb	-0.550664	0.00221185
Ep300	-0.746202	1.83053e-05
Ifltd1	-0.700789	0.0489827
Klf12	-0.803441	0.0412741
Vwa5a	-0.673771	0.000237269
Zfp608	-0.504728	0.0174199
Plat	-0.765208	4.19238e-05
Ap3m2	-1.02404	0.00292348
Snx13	-0.54823	0.00218119
Spata13	-0.537326	0.000190332
Csdc2	-0.633115	0.000333201
Usp11	-0.750982	0.00555211
Lsr	-0.701369	0.0221979
Mospd1	-0.65335	0.000152263
Rell1	-0.763191	0.0149841
Scn1b	-1.40905	2.76981e-08
Gramd1b	-0.572062	0.0102472
Nqo1	-0.640615	0.00518664
Cacna1h	-1.46682	0.0016331
Ankmy2	-0.95204	2.00456e-07
Lpar1	-0.650337	0.00218156
Ubap1	-0.520315	0.000978157
Arfgap3	-1.10633	2.2951e-07
Cbr2	-0.646104	0.0279905
Kcnk3	-0.5864	0.000343935
Mob3a	-0.647078	0.0369351
Cenpa	-0.569451	0.00633366
Rspry1	-0.597276	0.00371605
C3	-1.63892	8.42224e-08
Fam114a1	-1.00278	3.64338e-06
Nudt22	-0.891602	0.000653026
AI464131	-0.966313	0.00574718
Sorl1	-0.554117	0.0145465
Hp	-4.03753	0.000209112
Ctsb	-0.510703	0.00257737
Hspb8	-0.515691	0.0032464
Fam161b	-0.998909	8.90276e-06
Zfp182	-0.7978	0.0036663
Zfp449	-0.526298	0.0399601
Mapre3	-0.627616	0.0175858
Srrm4	-1.38793	0.00013461
Pnpla3	-1.2128	0.000142621
Ptpn12	-0.564039	0.00861015
Cux2	-0.605497	0.00259683
Ddx26b	-0.602778	0.00065351
2310028H24Rik	-0.992519	0.00024689
Tceal1	-0.703442	0.0330292
Sema3b	-0.540592	0.0123336
Etv1	-0.531292	0.0212866
Msln	-0.746748	0.00947856
Osbpl9	-0.57597	0.000155279
Zfp536	-0.620965	0.0390163
Syne2	-0.58324	0.0015046
Ppara	-0.597718	9.76661e-05
Enho	-2.6903	3.46843e-08
Ccdc102a	-0.535738	0.0364331
Plekhf1	-1.04823	1.2356e-06
Sema3f	-0.592576	0.0124023
Zfp821	-0.584355	0.0316894
Wdr44	-0.814133	0.000217391
Rbm5	-0.663612	3.70171e-05
Cerk	-0.543896	0.00128864
Ndfip2	-0.502849	0.00704532
Plekha2	-0.761744	2.95657e-07
Dct	-1.3342	0.000132444
Ltbp2	-1.05261	2.7234e-05
Vsig10	-0.741385	0.00109629
Lrrc17	-0.646963	0.0192277
Fgfr1	-0.574208	0.000265422
Oaf	-0.685445	0.000195346
Fam115a	-0.811175	1.04102e-06
Gm889	-0.849749	0.00138221
Gm20683	-0.649598	0.0122851
Dusp16	-0.539762	0.00488959
Dnajc3	-0.531474	0.00175676
Arhgef5	-0.532477	0.00128499
Adora2a	-0.54387	0.0362772
Rod1	-0.547991	0.00201686
Ugdh	-0.594779	0.00380116
Ssh3	-0.591947	0.0193385
Ip6k1	-0.639473	2.1827e-05
1110003E01Rik	-0.623985	0.000217127
Cdkn1b	-0.825213	6.03923e-07
Apold1	-0.57212	0.0150323
Rap2a	-0.56374	0.00113062
Ccl27a	-1.00523	0.00275858
Fer	-0.542159	0.00452839
Cdkn2c	-0.626329	0.012309
Ephx2	-0.61165	0.00290291
C1qtnf5	-0.844104	0.0138454
AI846148	-0.614099	0.00383318
Ndrg4	-0.764074	0.00226247
Tesc	-1.3374	6.12072e-06
Rnf128	-0.687892	6.76893e-05
Chrna2	-1.36751	0.000555699
Tbc1d8b	-0.646836	0.0089168
Emp1	-0.784303	8.457e-06
Tmtc1	-0.515196	0.00102632
Reln	-0.656054	0.00721058
[truncated: 737 more rows]
