# Supplementary material for: Reactivation of Myc transcription in the mouse heart unlocks its proliferative capacity
Source: Nat Commun. 2020 Apr 14;11:1827. doi: 10.1038/s41467-020-15552-x (PMC7156407; doi:10.1038/s41467-020-15552-x)
Supplement: Supplementary file 8 — Supplementary Data 4 [file 41467_2020_15552_MOESM8_ESM.xlsx]

## Sheet: Sheet1
Data S4: Differentially expressed genes in the heart of adult mice, 4 weeks post AAV-CCNT1 infection, Myh6-cre;R26-LSL-CMER/+ mice in comparison to; R26-LSL-CMER/+ , as determined by RNA sequencing (adjp <0.05 and abs (log2FC)>0.5) at 4 hours post administration of 4-OHT.
Adult heart
GeneSymbol	log2FoldChange	padj
Gm15066	-3.32568	0.000649107
AI593442	-2.96285	8.55582e-13
Ano5	-2.85946	0.000592963
Gm11627	-2.77823	0.00893952
Gypa	-2.31915	0.0143137
Aldob	-2.29458	9.16355e-06
Mettl11b	-2.27592	0.00282432
Pacsin1	-2.27506	0.00437667
BC100451	-2.21527	0.00986831
Scn4b	-2.1199	0.000205436
Igsf23	-2.01601	0.00342544
Tmem171	-1.97572	5.19384e-05
Fut2	-1.92529	2.67641e-05
Myot	-1.82991	1.21814e-05
Ephb1	-1.76847	0.00019862
Trp63	-1.70018	0.0213689
Dcdc2b	-1.68541	0.0275333
Cnksr2	-1.66726	0.0145097
Rhbdl3	-1.66479	6.58341e-10
C430049B03Rik	-1.65775	0.033087
Nr4a3	-1.64644	0.00443398
Grhl2	-1.63243	0.000262022
Dbp	-1.62707	0.00257842
Ctla4	-1.54906	0.0343682
Bex1	-1.53655	0.0407985
Cngb3	-1.52028	0.000866844
Slc22a1	-1.48235	0.00986831
Lilra6	-1.47761	0.00841059
Poln	-1.47495	0.00365319
Amot	-1.46239	1.37029e-10
A930017K11Rik	-1.45924	0.0466904
Hcn4	-1.45314	6.27372e-06
Per2	-1.44526	0.0247171
Epor	-1.43956	0.0242268
Fam46b	-1.41378	0.0222037
Ppbp	-1.39769	0.0249305
Pira2	-1.36644	0.0111185
Cacna1s	-1.35734	1.9096e-09
Trim30d	-1.33784	0.00350951
Prune2	-1.33526	2.49256e-07
Ryr3	-1.33232	0.0337662
Pnmal2	-1.32338	1.54034e-07
Klhl34	-1.30406	0.00275024
Kcne4	-1.27126	0.0128551
AC166773.1	-1.24201	0.000403249
Best3	-1.23603	0.00140187
Endou	-1.23142	0.0105534
Mapk4	-1.22325	1.6935e-06
2210407C18Rik	-1.21488	0.00422607
Fgf18	-1.21337	0.0164961
Il18bp	-1.20355	2.78133e-06
Gm11868	-1.20041	0.000165355
Sertad1	-1.1918	8.39443e-05
Hbb-b2	-1.16508	2.06554e-07
Gm12840	-1.14925	0.0293947
Tbxa2r	-1.14651	0.0448751
Kcnv2	-1.13952	0.00015511
Slc4a1	-1.1301	0.00951504
1500009L16Rik	-1.09369	0.0393334
Gm12473	-1.08333	0.0130212
2810474O19Rik	-1.07603	4.9179e-06
Tmem100	-1.0629	0.00570248
Cideb	-1.06135	0.0219445
Grrp1	-1.05999	0.0112462
Ifi205	-1.05739	0.0372278
Alox12	-1.04755	0.0228158
Mgat3	-1.0382	0.00758231
Per3	-1.03638	0.0414282
Abcb4	-1.03247	1.86592e-05
Lin9	-1.0289	0.000766163
Tmem150c	-1.01809	0.00279849
Gbp10	-1.01331	0.000266706
Hrasls	-1.00894	2.8289e-05
U3	-1.00771	0.0418528
Hcn1	-1.00682	0.0234984
Nrn1	-1.00549	0.0323511
N28178	-0.99793	2.24279e-05
Gm12505	-0.997646	0.0230759
Lgi1	-0.991964	0.0485148
Mir22hg	-0.990945	0.000509018
Shisa4	-0.988803	0.00535783
Coq10b	-0.986003	2.1371e-06
Nrarp	-0.982098	0.00153285
Agt	-0.977887	0.0285903
AC136215.1	-0.975951	0.0405907
Gm9845	-0.973428	0.0403315
Mtap4	-0.961209	3.22551e-11
Mfsd7c	-0.960618	7.55214e-05
Gmnn	-0.960021	0.00309679
Pde8a	-0.958082	1.06911e-10
Hba-a2	-0.952133	0.00189138
Gimap9	-0.946135	0.0351719
Adra1d	-0.94112	0.0104575
Scube2	-0.938939	0.000133369
Spsb4	-0.934445	0.0295977
Lix1	-0.922195	0.000350994
Hba-a1	-0.921175	0.00327808
Gbp6	-0.919594	0.000409679
Alas2	-0.914061	0.000242985
Rab4a	-0.909054	0.0089542
AI464131	-0.901863	2.06602e-08
Tmem56	-0.897089	0.0166087
Mamstr	-0.881737	0.00353987
Gm20619	-0.881573	0.0180284
6530402F18Rik	-0.880341	0.00168581
Stx11	-0.876777	0.0474454
Cdc42ep2	-0.875811	7.2086e-05
Rom1	-0.875556	0.000274944
AL662835.3	-0.869945	0.0304903
Srrm4	-0.869286	0.00020571
Gm13410	-0.864604	0.00232744
Ccnjl	-0.862168	0.0130631
Cryba4	-0.85175	0.0447255
Enho	-0.848129	0.0368448
BC021891	-0.841881	0.0403315
Nkx6-2	-0.841709	0.0250346
BC037032	-0.841566	0.000567962
Camk2n1	-0.840696	2.1669e-06
Msr1	-0.83944	0.0136731
Fam81a	-0.839132	0.00266651
Lgi3	-0.837611	0.0417002
Nab2	-0.836203	0.01301
Ppp1r3c	-0.835125	4.77007e-05
Gm13601	-0.833829	0.00123622
Sync	-0.830489	6.04859e-05
Colq	-0.829	0.0279654
Myo5b	-0.828612	3.69112e-12
P2ry1	-0.827941	4.9523e-07
Osgin1	-0.82487	0.0462231
Gpr22	-0.817012	0.000124092
Habp2	-0.81596	0.00570286
Mndal	-0.811905	0.0451885
Gsg1l	-0.811151	0.000204847
Mis18a	-0.807289	0.0375143
H19	-0.804459	0.0275333
Irx3	-0.803699	0.0129946
Paqr4	-0.797238	3.97142e-06
Sema3f	-0.796273	4.82129e-07
Bai2	-0.795873	0.0475529
Farp1	-0.795831	2.03287e-05
Pnp2	-0.789161	0.0456671
Xirp2	-0.7883	0.0211013
Scn4a	-0.784753	0.000253088
Camk2b	-0.780441	0.00370975
Gda	-0.780211	0.000917772
Tmem82	-0.776696	0.000138394
Sez6l2	-0.775845	0.0360202
Emp3	-0.775152	0.000196686
Dct	-0.773243	0.0355363
Cygb	-0.766593	0.000340463
2310010M20Rik	-0.766548	9.38948e-06
Fam46c	-0.764871	0.00264257
Mbd1	-0.764354	0.00364223
Slc37a1	-0.754352	0.000235243
Cep128	-0.753439	0.00476831
Lmcd1	-0.747138	0.00285411
Hbb-b1	-0.744127	0.0189804
Ier5	-0.743594	0.000585159
Ntn1	-0.741003	0.000126427
Rhoc	-0.740975	3.23688e-07
Trim12a	-0.738375	0.0134667
Mmp24	-0.736386	0.00858245
Ccnd1	-0.723479	0.000343606
Phf13	-0.717707	0.00328596
Sertad3	-0.717461	0.0176261
Prrt4	-0.715173	0.0399139
Arhgap19	-0.712244	0.0452316
Tmem22	-0.709528	0.0290743
Slitrk4	-0.698885	0.0180113
Alox5	-0.692754	0.00775245
Tnnt1	-0.688012	0.0305605
Fxyd6	-0.684873	0.0123976
Pla1a	-0.684745	0.00476395
Atp8b1	-0.681121	0.0102846
BC029722	-0.677275	9.60657e-05
Stk40	-0.676707	0.000101606
Pkia	-0.675462	0.00105005
Icosl	-0.67428	0.027445
AC159308.1	-0.673868	0.0119989
Gm15587	-0.67035	0.0464075
AI317395	-0.668752	0.0400805
Runx1	-0.665828	0.0386953
Zfp536	-0.663448	0.00698617
Scn1b	-0.660127	0.00666648
Slc46a3	-0.660067	0.0010704
Hey1	-0.657391	0.00481546
Vwa7	-0.654999	0.000335437
Mxra7	-0.652163	0.0367167
Snx33	-0.649328	0.000750955
G630090E17Rik	-0.644763	0.0446541
Zfp467	-0.641688	0.009353
Kctd1	-0.639551	0.00084469
Neu3	-0.639512	0.0119989
Mgst1	-0.639178	0.00503183
Mark1	-0.638127	0.0288419
Rab2b	-0.637867	0.00556981
Atp9a	-0.630071	0.000421056
Lynx1	-0.626489	0.00489682
Bhlhe40	-0.625504	0.0152566
Fhl3	-0.625079	0.0262881
Ugp2	-0.622266	0.0222473
Rnf122	-0.618529	0.00876907
Zrsr1	-0.618251	0.0018254
Rasl10b	-0.617649	0.000358096
Plekho1	-0.616605	0.00045333
Cbx4	-0.61613	0.00608774
Clmp	-0.615906	0.0108776
Snrpn	-0.615011	2.19755e-05
Clic5	-0.612948	0.0185065
1700025G04Rik	-0.611828	2.7476e-05
Egln3	-0.611237	0.0317258
Etv5	-0.610223	0.0349599
Fam122b	-0.609229	0.0425791
Ctso	-0.607468	0.00163694
Slco2b1	-0.607333	0.000951764
Mad2l1bp	-0.606792	0.0441725
Hmcn2	-0.604794	0.00143863
Tal1	-0.604706	0.0417002
Zswim4	-0.60402	0.000903348
Zfp52	-0.603678	0.0430139
Ccl6	-0.601579	0.0321385
Tesc	-0.600245	0.0112635
Pgm1	-0.598451	0.0232325
Dusp8	-0.595525	0.00758387
Mrps36-ps1	-0.593894	0.0279252
Phf1	-0.592336	0.0036075
Pkn3	-0.591935	0.0236234
Itga1	-0.591411	0.00185001
Lgals1	-0.591002	0.000101409
Tlr4	-0.590925	0.00870959
Arl4c	-0.588958	0.0401911
Bcl3	-0.588341	0.0458177
Tmem88	-0.588027	0.00758645
Ppp2r3a	-0.5838	0.0284437
Cnn2	-0.582958	0.000649107
Zmat1	-0.582889	0.0415953
Zfp703	-0.582238	0.000935694
Parm1	-0.581543	0.00166435
Lrrc14b	-0.580197	0.00060575
Robo4	-0.57992	6.59664e-05
Smcr7	-0.579484	0.00164369
Ecscr	-0.579326	0.0153813
Mafb	-0.579022	0.00431
Sp4	-0.578518	0.000205436
Trim72	-0.578244	0.00169762
2310035K24Rik	-0.57571	0.000198701
Hmgb3	-0.574232	3.95712e-05
Pdlim7	-0.574147	0.000536153
Gm10282	-0.574138	0.0159729
Plekhf1	-0.573229	0.0370484
Synpo	-0.570944	0.00596841
Sorl1	-0.570225	0.0119428
Tlr3	-0.569759	0.00859601
Tnfaip2	-0.568102	0.00792094
Zfp182	-0.566086	0.0453088
Tmem144	-0.565544	0.0364266
Arid4a	-0.565154	0.000258176
Camk1	-0.563988	2.52393e-06
Gm14492	-0.563828	0.0105397
Clec1a	-0.561623	0.0445695
C1qb	-0.561585	0.0023942
Zfp462	-0.561391	0.001769
Chmp4c	-0.559124	0.00613969
Qsox1	-0.558966	0.00179843
Jak3	-0.557883	0.000903348
Ier3	-0.557639	0.0096721
Meox1	-0.554382	0.0481256
Nuak1	-0.553335	0.00123622
Midn	-0.553182	0.0071864
Sox18	-0.553085	0.00748012
Icam2	-0.552454	0.0357168
Cd200	-0.552276	0.000811647
Dll4	-0.551214	0.00220072
Gfpt2	-0.550142	0.0264932
Nudt18	-0.548569	0.0214615
1700020I14Rik	-0.546624	0.0489812
Lrg1	-0.546238	0.00114219
Adcy4	-0.544376	0.00080879
Pde4d	-0.542724	0.00122497
Pacsin3	-0.542353	0.000193383
Cyb561d1	-0.541701	0.0219557
Arhgef17	-0.541231	0.000328512
Armcx4	-0.539698	0.0302844
Col8a1	-0.539667	0.00365372
Thbd	-0.536018	0.00107942
Zfp110	-0.535307	0.000330009
Ccdc23	-0.534992	0.0236195
Rbm5	-0.533628	0.00291461
Ppip5k1	-0.533239	0.00310318
Arhgef9	-0.532263	0.000599894
2610029I01Rik	-0.53093	0.0127946
Clic1	-0.529833	0.00113208
Tspan9	-0.525858	0.00171939
Mgat5	-0.524789	0.0119786
Mn1	-0.524195	0.000131175
Gpr182	-0.52043	0.043917
Limch1	-0.520017	0.0146001
Trim54	-0.517753	0.0101642
Plcg2	-0.517285	0.00859601
Rasip1	-0.516373	0.0022817
Tle2	-0.51454	0.0312031
Osmr	-0.514489	0.0403178
1810013L24Rik	-0.511077	0.00231514
Sdc4	-0.510766	0.0277576
Zfp46	-0.510615	0.000554304
Egfl7	-0.509714	0.00286718
F13a1	-0.509536	0.00570248
Dnajb5	-0.508946	0.0351661
Zfp189	-0.508045	0.0306223
Emp1	-0.507909	0.00144866
Itga6	-0.506665	0.023612
Tmem126b	-0.505895	0.00129878
Optn	-0.505467	0.0107572
Kctd9	-0.505397	0.000899091
Rbfox1	-0.503166	0.0047787
Pdgfd	-0.501851	0.0127219
Pcp4l1	-0.501718	0.0151389
Adrbk2	-0.501458	0.00792754
Elf4	-0.501244	0.0253207
Tmem179b	-0.501033	0.03795
Tmem53	-0.500145	0.0366451
Caskin2	-0.499655	0.000471139
Tcta	-0.497403	0.000935694
Kansl1l	-0.497384	8.35221e-05
Dcakd	-0.49597	0.000610535
Heatr5b	-0.495894	0.000734404
Med12l	-0.494926	0.0225633
Asb5	-0.49479	0.0194169
Rnf115	-0.494693	0.0119989
Ska2	-0.493605	0.0184491
Slc43a3	-0.492175	0.0169382
Akirin1	-0.492139	0.00416424
AI846148	-0.491725	0.0433864
Dmd	-0.490473	0.0219159
Rbpms2	-0.490317	0.000315389
Bves	-0.489958	0.0057352
Ppp1r18	-0.489675	0.0106021
Cxadr	-0.485835	0.00280943
Arhgap32	-0.485332	0.00416182
Atp1b1	-0.483648	0.0283159
Acy3	-0.482838	0.0113145
Nqo1	-0.482829	0.0185888
Tecrl	-0.482435	0.0108413
Zfp229	-0.482299	0.0311254
Chd3	-0.480821	0.0203424
Gpc4	-0.47831	0.000928025
Fam161b	-0.4759	0.0303861
Rgs4	-0.475129	0.0382889
Ankrd32	-0.474956	0.00939981
Vamp5	-0.474444	0.041789
Prkch	-0.474034	0.0104026
Phc1	-0.472008	0.033579
Cox7a1	-0.471118	0.0282016
Spred1	-0.469885	0.00571095
Nlrp10	-0.469747	0.00285474
Esrrb	-0.468647	0.00300521
Helb	-0.4669	0.0157901
Podxl	-0.46648	0.0298084
Myo1b	-0.466334	0.00612628
Wipf3	-0.465916	0.00893952
Mmrn2	-0.465554	0.00483247
Hmgn2	-0.465019	0.00342635
Alpk3	-0.461979	0.038309
Ticam1	-0.461317	0.0113676
Tmem2	-0.458329	0.021525
Fnbp1l	-0.458263	0.00310318
Gm12824	-0.456041	0.0212459
Zfp180	-0.455167	0.0388406
Kctd12b	-0.455036	0.0380832
Notch4	-0.454779	0.00254199
Sox7	-0.453392	0.0142873
Evi5l	-0.453149	0.0232145
Arpc1b	-0.452977	0.00464322
Myh9	-0.450452	0.0231255
Rasgrp3	-0.450346	0.00820664
Col4a5	-0.444849	0.00161567
Cwc25	-0.443779	0.0464075
8430410K20Rik	-0.443222	0.00405024
1110058L19Rik	-0.442343	0.0316137
Gm3470	-0.44133	0.0283425
4632419I22Rik	-0.440478	0.0115761
Ankmy2	-0.439353	0.0232145
Flnb	-0.439141	0.0213602
Nos3	-0.43806	0.00859209
Card10	-0.437567	0.0381463
Mapk12	-0.4374	0.0471623
Zswim6	-0.436662	0.0283425
Cd97	-0.436006	0.00202938
Gm14290	-0.435397	0.0183099
Map3k11	-0.435343	0.00482514
Casp9	-0.434891	0.0475529
Tax1bp3	-0.43031	0.0154853
Pnrc1	-0.429381	0.0139171
Kcnj12	-0.427574	0.0115623
Pdcl	-0.426696	0.0119989
Pvrl3	-0.426325	0.0402964
Uba5	-0.426005	0.0303981
Tgfb1	-0.425038	0.0160809
Ndufb3	-0.424807	0.00858245
Pdgfb	-0.423381	0.0116513
Gpr146	-0.422983	0.00847972
Plekha2	-0.422704	0.015525
Fam13a	-0.422674	0.015525
Nudt13	-0.422105	0.049352
Emcn	-0.421645	0.03473
Tmx1	-0.420333	0.0103694
Hist1h1c	-0.420087	0.0096721
Zfpm1	-0.419653	0.00935836
Cav2	-0.418574	0.00433042
Kitl	-0.417715	0.014278
C1qc	-0.416738	0.0116404
Prr14	-0.414867	0.00586248
Tnks1bp1	-0.412663	0.00334062
Ankrd12	-0.412372	0.0277227
Msn	-0.411813	0.0254146
Tagln2	-0.410021	0.0135426
Ralb	-0.407858	0.0202772
Vwa5a	-0.406525	0.0022549
BC005537	-0.40603	0.0484953
Gm20683	-0.405589	0.0237207
Id3	-0.404293	0.0338439
Dock6	-0.403318	0.0169382
Lama2	-0.403195	0.0475529
Notch1	-0.402983	0.0183601
Arhgef2	-0.401914	0.0045017
Mpp5	-0.401431	0.00723389
H3f3b	-0.400225	0.0110849
Ppap2b	-0.399619	0.0154853
Pmp22	-0.399525	0.016923
Plekhg2	-0.399006	0.049171
Spns2	-0.398876	0.0475529
Hand2	-0.396498	0.0236234
Atf5	-0.39558	0.0216095
Rab28	-0.395524	0.0126704
Gpr153	-0.395214	0.0430983
Gab2	-0.393235	0.00321472
Htra1	-0.393125	0.0198957
Stab1	-0.392032	0.0220515
Aktip	-0.391358	0.0417253
Atg12	-0.390733	0.0116131
Psme1	-0.390394	0.0082528
Itpripl2	-0.390138	0.00821125
Ablim3	-0.388242	0.0214935
Trim56	-0.387647	0.0380832
Pla2g16	-0.386604	0.0160424
Cyyr1	-0.385381	0.0469688
Ppara	-0.384622	0.00933701
Shank3	-0.384467	0.0163725
Tek	-0.384217	0.0178244
Pea15a	-0.382359	0.0143137
Atg4d	-0.379572	0.0423373
Dtna	-0.378894	0.0320398
Armcx3	-0.378579	0.0266329
Ece1	-0.378456	0.0444783
Cdc42ep1	-0.377414	0.0151265
Gm20412	-0.376502	0.0393728
Phospho2	-0.376291	0.0206817
Maob	-0.376163	0.0212641
Ubap1	-0.3743	0.012914
Arap3	-0.374138	0.0129476
Ostm1	-0.373529	0.0339983
Fam76a	-0.373507	0.0114302
Asb14	-0.368725	0.0324113
Cap1	-0.367216	0.0473693
Acvrl1	-0.366039	0.018577
Entpd1	-0.365971	0.0223851
Syk	-0.365829	0.0215157
Lima1	-0.362359	0.0409723
Tacc1	-0.362079	0.047018
Sri	-0.358816	0.0316343
Slc9a1	-0.358365	0.00937975
Anxa7	-0.358225	0.0452912
B230312A22Rik	-0.358109	0.0184491
Parp4	-0.358069	0.018839
Akirin2	-0.355246	0.0358949
Rnf19a	-0.35475	0.0422637
Rab22a	-0.354483	0.0218025
Tmem134	-0.353876	0.0159125
Apmap	-0.353074	0.0288812
Zfp319	-0.35301	0.038213
Lyz2	-0.352509	0.0308478
Ttbk2	-0.350276	0.0120095
Kalrn	-0.349586	0.028708
Krcc1	-0.347365	0.0395114
Crkl	-0.345891	0.0278849
Ip6k1	-0.345071	0.0263138
Itgb1bp2	-0.34435	0.0494399
App	-0.342938	0.0497517
1300018I17Rik	-0.340347	0.0148805
Cd300lg	-0.339066	0.0448751
Gm1614	-0.336232	0.0355363
Arrb1	-0.335422	0.0489807
Arhgap23	-0.334964	0.0266101
Efcab2	-0.334156	0.0473693
Tmem188	-0.332898	0.0387541
Cog4	-0.327333	0.0442488
Tie1	-0.325098	0.0474454
Idh1	-0.324206	0.0363351
Spred2	-0.322407	0.042587
1110038D17Rik	-0.32169	0.0360766
Scmh1	-0.320302	0.0298145
Cep350	-0.319067	0.0496519
Wsb2	-0.318791	0.0411337
Zfp260	-0.316041	0.0299725
Inpp4a	-0.313936	0.044426
Dram2	-0.311715	0.0446746
Fis1	-0.30867	0.0372114
Hcfc2	-0.308355	0.0387541
Gosr1	-0.304552	0.0475529
Aars	-0.297811	0.0498319
Blcap	-0.295921	0.0475529
Stard8	-0.281716	0.0417253
Rbm25	0.296065	0.0392787
Mcmbp	0.296338	0.0389108
Srebf2	0.296396	0.0373338
Cherp	0.303657	0.0356158
Zdhhc6	0.304337	0.0466975
Paxip1	0.30612	0.0417002
Acot11	0.307101	0.0488415
Phf17	0.307762	0.0487529
Tbc1d15	0.309727	0.0349957
Sugp2	0.309967	0.0371644
Atg2b	0.313984	0.0199347
Cisd3	0.320549	0.0469049
Rev3l	0.321658	0.047863
Bms1	0.322105	0.0412413
Tmem57	0.322413	0.0304105
3110002H16Rik	0.323975	0.0218597
Cstf1	0.324216	0.0208905
Nupl1	0.324881	0.0392293
Rabep1	0.325123	0.0315452
Foxk2	0.325269	0.0305022
Lass2	0.32545	0.0163949
Nup153	0.325531	0.0407211
Rcor1	0.325688	0.0386091
Clns1a	0.32583	0.0344287
Dars	0.326128	0.0417002
Atxn7l3	0.326588	0.0351862
Exoc8	0.328208	0.0313754
Nup188	0.328799	0.0333558
Trim44	0.32939	0.0456671
Scap	0.329527	0.0297553
Prpf4b	0.330521	0.022728
Trappc12	0.330808	0.0380832
Gm15163	0.33083	0.0271865
Dhdh	0.330835	0.0338439
Degs1	0.332049	0.0429861
Xrn2	0.332696	0.0265065
Gm9769	0.334131	0.0471623
Hs6st1	0.334178	0.0417642
Drg2	0.334229	0.0387541
Ss18	0.334991	0.0220515
Ikbkap	0.335044	0.0288419
Syncrip	0.335329	0.0466738
Lrrc59	0.335521	0.0160166
Rpl37a	0.335933	0.034212
Csrp2bp	0.336099	0.0172862
Supt16h	0.336651	0.0129476
Rpl31	0.33729	0.0339812
Eif2a	0.339498	0.0237207
Nutf2-ps1	0.340383	0.0476615
Las1l	0.341198	0.0233686
Kdm4b	0.341712	0.0167841
Mpnd	0.341759	0.0448885
Exoc4	0.341785	0.0425297
Amigo1	0.342269	0.0265545
Phrf1	0.342698	0.014909
Mrpl19	0.342995	0.0418547
Usp46	0.345066	0.0163949
Adhfe1	0.345163	0.0237644
E130309D02Rik	0.3452	0.049655
Ipo11	0.345636	0.0314643
Tbc1d14	0.346276	0.0364897
Prpf4	0.34655	0.0156441
Rps21	0.348427	0.0200977
Rps25-ps1	0.348447	0.0279654
Top2b	0.349447	0.0338439
Mlh3	0.350246	0.049241
Vps13a	0.350495	0.0293237
Smarca4	0.351633	0.0451348
Cox6a1	0.351723	0.0480755
Prdm16	0.351948	0.0249533
Slc30a4	0.353032	0.034854
Srr	0.353054	0.0212607
9130011E15Rik	0.353235	0.0293237
Tbc1d24	0.353592	0.0194603
Camsap1	0.353724	0.02453
Fam3c	0.354425	0.0489812
Eif3g	0.355805	0.0312444
Rpl28-ps1	0.3565	0.0308478
Prkag2	0.356667	0.0403032
Gid4	0.357199	0.0460657
Papd5	0.357307	0.0266915
Utp6	0.357619	0.00787395
Pi4k2a	0.357674	0.0136076
Gpr89	0.358117	0.0296183
Slc25a23	0.358439	0.0358949
Dnajc25	0.358732	0.0154596
Fam123b	0.358862	0.0272113
Scaf11	0.359261	0.0280649
Ttll4	0.359624	0.0441917
Gorasp1	0.36023	0.0117779
Psme3	0.361814	0.0351719
Gars	0.362374	0.0224024
Ncln	0.364424	0.0218091
Fam120c	0.364768	0.00914274
Rtn2	0.364804	0.0417002
Glrx3	0.364947	0.0292095
Hus1	0.365612	0.026024
Vav2	0.366086	0.0337355
Nsa2	0.3674	0.0143137
Sssca1	0.367577	0.0498207
Eef1b2	0.368116	0.0123602
Ran	0.368705	0.0293237
Rpl13a	0.369164	0.0430139
Abcf1	0.369797	0.0270181
Lrrfip1	0.369889	0.032027
Cln6	0.370209	0.0220515
Fdft1	0.370461	0.0307731
Adi1	0.370604	0.0176193
Banf1	0.370651	0.0230823
Mreg	0.370865	0.0164852
Nprl3	0.371527	0.0251522
Imp4	0.372386	0.0321525
Zfp317	0.372881	0.0218091
Ints4	0.373122	0.0152535
Seh1l	0.374074	0.0078842
Rps24	0.374117	0.0170025
Mllt1	0.374894	0.00610111
Chd1	0.375214	0.00527442
Prickle1	0.375934	0.0110234
Rps27a	0.376778	0.033627
Ddi2	0.376981	0.0147955
Ino80	0.377204	0.00758645
Ascc3	0.378368	0.00696647
Usp16	0.378398	0.014992
Isg20l2	0.378556	0.0329805
Gtf3c4	0.378762	0.00758082
D10Wsu52e	0.38007	0.0153549
Yars2	0.380432	0.0207445
Thap4	0.381029	0.0155137
Arhgap20	0.38107	0.0439105
Rps20	0.381932	0.014227
Prps1	0.382997	0.00829506
Atxn3	0.383362	0.0432102
Gm10051	0.383624	0.0129946
Cdk7	0.384209	0.00503174
Mettl22	0.384411	0.0450338
Anp32b	0.384569	0.00712361
Gm13050	0.384571	0.0255195
Lancl1	0.385107	0.0338407
Hn1	0.385201	0.020503
Rbck1	0.386585	0.00472281
Kcnd3	0.38685	0.0070042
Zfp422	0.387164	0.0135426
Gm10110	0.387375	0.0418528
Mgat2	0.388725	0.0341572
Lig3	0.390258	0.00608937
Secisbp2	0.390516	0.0176193
Rif1	0.390745	0.008223
Cct6a	0.391263	0.0228261
Eif4enif1	0.391291	0.00396853
Ndst1	0.391561	0.0319152
St7	0.39158	0.0330561
Ttc7	0.39194	0.0219701
Suclg2	0.392453	0.0156672
Mbtps2	0.392479	0.00654481
Tbl3	0.393444	0.0448315
Tfdp1	0.393444	0.0181946
F3	0.393627	0.0291881
0610007P08Rik	0.393975	0.0442474
Tmem115	0.394914	0.0249034
Zbtb1	0.39499	0.0118497
Mrpl36	0.395498	0.020947
Blmh	0.395922	0.0112635
Mga	0.396817	0.0208767
Ptdss2	0.397929	0.00933701
Zdhhc9	0.398451	0.00531466
Eif3j2	0.398726	0.017335
Gnl2	0.399141	0.00796899
Eef1d	0.399654	0.0106139
Tmem186	0.400495	0.038213
Cct4	0.401312	0.0279654
Thtpa	0.401349	0.0288805
Gm10132	0.401574	0.0185888
Chd7	0.40158	0.0131469
Rpl7a-ps11	0.401836	0.00824699
Trnt1	0.401899	0.00427832
Zxdc	0.402309	0.00642516
Krr1	0.402482	0.00648239
Akap8	0.402711	0.00908035
Trim25	0.402848	0.0141947
Lcor	0.403105	0.0178244
Fat1	0.403522	0.0358949
Gm10335	0.403948	0.0463723
Sf3b4	0.404064	0.0427224
Mafk	0.404623	0.0173409
AI480653	0.404719	0.0250346
Hnrnpu	0.404734	0.0316343
1700017B05Rik	0.404905	0.0202233
Tbl1x	0.404988	0.00820152
Farsb	0.404993	0.00777113
Gfod1	0.405191	0.0258074
Rpl28-ps3	0.405485	0.0459837
Nap1l1	0.406118	0.00596841
Orc2	0.406158	0.0304503
Ak2	0.407066	0.00672436
Gramd4	0.407095	0.0216692
Rpl21	0.407111	0.0136809
Zbtb44	0.407349	0.00471548
Paqr9	0.407676	0.00445107
Fam108c	0.407908	0.00342544
Setd7	0.408136	0.0321652
Dvl1	0.408189	0.00711401
Rogdi	0.40855	0.0438923
Gfer	0.40934	0.0243964
Rpl26	0.409567	0.0156079
Jmjd6	0.409984	0.0392787
Nfrkb	0.410454	0.0224932
Slc30a1	0.410617	0.00497005
Eri1	0.410803	0.0299725
Mtg1	0.411273	0.0209178
Gm14698	0.411484	0.00325023
Cct8	0.412705	0.0266018
Limk2	0.413566	0.00278673
RP23-463F7.8	0.413864	0.019683
Eif2ak4	0.414359	0.0439003
Eid1	0.415185	0.00367403
Zmat3	0.415264	0.00274073
Rpl31-ps8	0.415448	0.0227283
Bcor	0.415972	0.00621718
Hnrnpr	0.415979	0.00185746
Rpl18	0.416032	0.00871592
Rpl28	0.416852	0.0140393
Blzf1	0.417031	0.00379045
Rps13-ps2	0.417209	0.0273287
Serbp1	0.417589	0.0159125
Jmy	0.417796	0.024193
Rpl14	0.419131	0.00824511
Ammecr1	0.419317	0.0092397
Zfp275	0.419356	0.0407211
Dcaf4	0.419382	0.0116329
Gm12174	0.419432	0.0227944
Fnbp4	0.419489	0.0496519
Rabggta	0.419698	0.00960927
Srpk1	0.420177	0.000958784
Rps27l	0.420426	0.00391878
Cct3	0.421039	0.0122483
Dcaf13	0.421075	0.0308478
Ibtk	0.423113	0.00463762
Msto1	0.423589	0.0112292
Loh12cr1	0.424402	0.0406602
Zfp251	0.425123	0.0242565
Mtap1s	0.42515	0.0321652
Rpl35	0.425256	0.00544855
Ruvbl2	0.425659	0.0168524
Tomm5	0.425672	0.0215494
Csnk1e	0.426136	0.0191588
Parp1	0.426393	0.00491002
Rpl23a	0.426505	0.0025935
Bzw2	0.42715	0.0217776
Mina	0.4276	0.0293237
Srsf6	0.42779	0.00238555
Llgl2	0.428064	0.0425297
Msh2	0.428297	0.0188168
Sgpp1	0.428757	0.00100843
Tysnd1	0.428847	0.0185065
Cdk4	0.429026	0.00302404
Eif3e	0.429659	0.0106022
Gse1	0.429867	0.00409917
Tomm70a	0.430693	0.0196189
Asb13	0.430882	0.0180298
Pak1ip1	0.431344	0.022794
Lrfn4	0.431894	0.0279608
Dgke	0.432109	0.0140098
Raver1	0.432272	0.00144866
Gatc	0.433284	0.00199099
Dnajc2	0.433571	0.0163147
Tmem86a	0.43376	0.0296711
Sulf2	0.433883	0.0209688
Tuba1c	0.434212	0.019887
Dpy19l1	0.434892	0.0339396
Rnf4	0.435176	0.000365013
Wrb	0.435227	0.0299047
Sacs	0.43537	0.0281647
Nudt5	0.43546	0.0124132
Prmt1	0.435642	0.00342088
Snrpd3	0.436602	0.0279444
Acat3	0.437253	0.0438548
Imp3	0.438778	0.0334873
5730469M10Rik	0.438928	0.038309
Rrn3	0.438974	0.0028961
Tfb2m	0.440101	0.00322908
Dhodh	0.440644	0.0454674
Nol3	0.440709	0.0162895
Tmem185b	0.441772	0.037148
Zfp960	0.442589	0.00998721
Ddx20	0.44299	0.0170355
Eif2s1	0.44314	0.00489682
Gga2	0.443364	0.000618861
Foxk1	0.444023	0.00121967
Sec31a	0.444537	0.0248936
Tcof1	0.444558	0.00096824
Notch2	0.444778	0.0208645
Txlng	0.445206	0.00829506
Ilf3	0.445358	0.0025109
Eif3j1	0.445666	0.00589879
B4galt7	0.446316	0.0470084
Lsm11	0.44759	0.0293346
Ipo7	0.44803	0.0281146
Mrps30	0.448122	0.00620665
Plxna1	0.448884	0.00923765
Khsrp	0.44937	0.00124029
C130039O16Rik	0.449481	0.0011564
Atp13a1	0.449489	0.000645715
Rps13-ps5	0.450867	0.0378252
Naa10	0.45095	0.00951622
Ccdc85c	0.451376	0.019887
Gm10269	0.451849	0.0141038
Farp2	0.452271	0.00287084
Lsm4	0.452669	0.0304105
Rpl14-ps1	0.453172	0.00371823
Gm5844	0.453524	0.0365622
Pex26	0.453951	0.0293237
Dclre1a	0.453998	0.019162
Rapgef4	0.454219	0.0130738
Rpl10-ps3	0.454397	0.00163021
Ttc12	0.456129	0.00414056
Ero1l	0.45615	0.00209632
Rsc1a1	0.456417	0.00166667
Gm5805	0.457338	0.0323511
Uxs1	0.457857	0.0197979
Snd1	0.457865	0.00329653
Lrrc47	0.458077	0.000914826
Uhrf1bp1	0.458277	0.00135458
Gm1818	0.458577	0.0188118
Smad3	0.458934	0.0128303
Rps6-ps4	0.459003	0.00125847
Gm10020	0.460559	0.0229767
Rnps1	0.460686	0.0028945
Usp53	0.461263	0.00630647
Rpl10	0.461545	0.0187298
Ky	0.462737	0.019561
Pabpc1	0.463507	0.0163969
Ado	0.463644	0.00111741
Fkbp7	0.463857	0.021098
Rpl10-ps1	0.4639	0.00924161
Gm8172	0.464134	0.0453051
9630033F20Rik	0.464338	0.00301954
Ick	0.464359	0.00270012
Nupl2	0.465509	0.0468474
Polr1a	0.466936	0.00148805
Ndor1	0.467187	0.00551522
Rpl36al	0.468034	0.0387541
Fam126a	0.468173	0.00124213
Scaf8	0.468445	0.000796724
Maz	0.468532	0.00478714
Rpl32	0.468593	0.00813562
Grk5	0.469236	0.0113566
Gm15772	0.469307	0.0105534
Rsl24d1	0.469378	0.0051277
Fbxl6	0.470143	0.0297179
Cinp	0.470287	0.0116131
Zbtb41	0.470518	0.000365013
Ccbl2	0.470571	0.00638656
Rars	0.471382	0.000656455
Agxt2l2	0.47189	0.000167765
Slc25a5	0.471891	0.0398217
Papd7	0.47195	0.00228241
Gm12918	0.472257	0.00145001
BC026585	0.472333	0.043917
Rpl7a	0.472762	0.00341861
Rps3	0.472785	0.00795355
Sepw1	0.472885	0.00363568
Epb4.1l4a	0.473103	0.0417002
Polr1d	0.473349	0.0121987
Rph3al	0.473562	0.0487162
Setdb1	0.474282	0.00195152
Cstf2	0.474419	0.0015069
Rps10-ps2	0.475384	0.00157813
Gm5620	0.475603	0.00232744
1110002L01Rik	0.476532	0.0476971
Six5	0.477419	0.0259779
Mios	0.477527	0.00170549
Xrcc5	0.477543	0.00243044
D930015E06Rik	0.477752	0.000734404
Rev1	0.477827	0.00321224
Daglb	0.478623	0.0160166
Otud4	0.478645	0.00565618
Fxn	0.4797	0.0171092
Rpl22	0.479926	0.00263458
Ralgps2	0.480366	0.0160166
Scamp4	0.480708	0.0330866
Nme1	0.480748	0.0150741
Gm13461	0.480955	0.00342544
Ppie	0.481029	0.0256276
Crtc1	0.481101	0.0035876
Atmin	0.481538	0.000146211
Kctd13	0.4818	0.0417642
Gm15500	0.481814	0.00420323
Erh	0.482287	0.0446482
Rps13	0.483037	0.0151389
Cand1	0.483428	0.000591168
Rpl23a-ps3	0.483469	0.0107572
G3bp1	0.483914	0.00358595
Gm4737	0.484302	0.00243044
Jagn1	0.485697	0.0106022
Thada	0.485872	0.00279314
Hmgxb3	0.486785	0.00047504
Hiat1	0.488041	0.000171495
Glt25d1	0.488165	0.000303163
Gm10224	0.48844	0.0433857
Tmem209	0.488754	0.00263298
Hnrnpf	0.489122	0.000677645
Rpsa-ps12	0.490074	0.0267034
Tnip1	0.49067	0.000385663
Repin1	0.491075	0.000824873
Lhpp	0.49187	0.0122919
Fam134b	0.492081	0.0497517
Set	0.492485	0.00310318
Psip1	0.492679	0.00135457
Ralgds	0.493494	0.00596841
Srsf7	0.494151	0.00711401
Gmfb	0.494862	0.000718567
Pom121	0.49537	0.000317366
Nol11	0.495784	0.000138394
Ppa1	0.496172	0.000198555
Fbxl14	0.496929	0.00173976
Hps3	0.497874	0.028374
Erf	0.498027	0.00102445
Rpl17-ps5	0.498138	0.000382622
Trim65	0.498207	0.00342544
Nup93	0.498291	0.000860054
Rpl18a	0.498293	0.0036075
Gdpd1	0.499043	0.0144534
Heatr6	0.499303	0.0025818
Prep	0.500756	0.000839157
Trmt6	0.501914	0.036679
Eif5a	0.501974	0.0316343
Rpsa-ps4	0.502307	0.00508696
Coasy	0.502578	0.00776216
Mat2a	0.50288	0.0167089
Nup85	0.502904	0.00274073
Kansl2	0.503134	0.00109017
Tmem8	0.503358	0.0281642
Hbegf	0.503508	0.00660196
Usp20	0.503838	0.000518833
Gm14934	0.504894	0.00311051
Tomm20	0.505128	0.000925994
Rps23	0.505376	0.0425769
Hspd1	0.506222	0.0130631
E130308A19Rik	0.506399	0.00570248
Rpl18a-ps1	0.507789	0.00118737
Rps16	0.507918	0.00204424
Zfp553	0.50822	0.00511063
Slx4	0.508378	0.012461
Rpl5-ps1	0.508939	0.0181595
Abhd11	0.50924	0.00102687
Gm8730	0.50941	0.00201551
Luc7l	0.509998	0.00133585
Eif4b	0.510149	0.0180284
Rpl27	0.510242	0.00162952
Dhx15	0.510474	0.000533335
Ahcy	0.510742	0.00109373
Gm12141	0.510831	0.00478804
AU019823	0.510933	0.00198339
Uspl1	0.511334	0.000766467
Ubfd1	0.512063	0.000216838
AC162391.1	0.512488	0.0092889
Nom1	0.512527	0.000673736
6030458C11Rik	0.513344	9.60657e-05
Rps17	0.513858	0.000591647
Mybbp1a	0.514003	0.00140232
Fam53a	0.514484	0.0045938
Nup54	0.514587	0.0116329
Trp53	0.515293	0.00172783
Gm14150	0.515689	0.000949986
Gm8292	0.515757	0.00559852
Gm15427	0.515854	0.00283602
Chst15	0.516657	0.0176193
Gm13456	0.516793	0.0425769
Mrps18b	0.516843	0.00290446
Gm16580	0.517578	0.00222833
Tgs1	0.517748	0.00146356
Nars2	0.518007	0.00615076
Rps10	0.518861	0.00269382
Bri3bp	0.519346	0.000939923
Eif2b1	0.519437	0.000102137
Bcat2	0.519557	0.000706236
Dmxl2	0.521131	0.00195152
Zbed4	0.524005	0.00629506
Rpl3	0.524636	0.000882506
Zfp623	0.525166	0.0380832
Snx24	0.525431	0.0106021
Wdr5	0.525461	0.00027424
Rps15	0.525517	0.00854239
Ptplad1	0.525601	8.67693e-05
Dhcr7	0.525895	0.0105606
Tmem11	0.525956	0.0207675
BC032203	0.526367	0.000262022
Fkbp1a	0.526762	0.00124939
Gm14217	0.526792	0.0099817
Usp49	0.5276	0.0115796
Nup62	0.527734	0.000191057
Orc5	0.528499	0.00300757
Smarcc1	0.528549	2.19551e-05
RP23-223E24.1	0.529081	0.0150741
Eif4ebp1	0.529667	0.00038722
Elp3	0.530576	1.17198e-05
Slc10a3	0.530967	0.0266411
Gm16409	0.531059	0.033235
Naglu	0.531523	0.00394736
Gm6286	0.533011	0.0471792
Rpl38-ps2	0.533443	0.0476615
Zfp397	0.533669	2.25702e-05
Rps6	0.534041	0.000372345
St7l	0.534127	0.0389108
P2ry2	0.5347	0.028507
Slc35c2	0.534936	0.000432367
Rai1	0.535085	0.000396144
Rps15a	0.53573	6.86137e-05
Zfp280c	0.536368	0.00720085
Gsr	0.536936	0.000126589
Slc38a3	0.537114	0.00447273
Eif3d	0.537742	1.80139e-05
Ecd	0.538157	1.60249e-05
Rpl39	0.538199	0.0467808
Gtf3a	0.538199	0.000982353
Tcerg1	0.538719	2.24328e-05
Pgam1	0.538888	0.00165899
Gls	0.539567	0.000346905
Fig4	0.539581	0.00164468
Ncdn	0.539903	4.67899e-05
Sephs1	0.540418	0.00124072
Rpl23	0.540632	0.000409973
Fam98a	0.541089	1.3008e-05
Nop10	0.541206	0.00103887
RPL7A	0.541285	0.00622117
Ptch1	0.542195	0.0135378
Fra10ac1	0.544149	0.0172862
Rgma	0.544475	0.0285427
Alg5	0.544699	0.0315761
Ncbp1	0.544709	1.53745e-05
Gm2000	0.545265	0.000215248
Rps16-ps2	0.545776	0.00074342
Eif3a	0.54581	0.00389779
Fbxo21	0.546319	4.12329e-05
BC026590	0.546681	0.0412301
Trmt1	0.546899	6.22926e-05
Hnrnpab	0.546949	0.000426034
Ergic1	0.546965	5.97925e-05
Rpl13-ps3	0.547433	0.030882
BC057079	0.547692	0.000195957
Gm15710	0.547733	8.76561e-05
E2f5	0.547826	0.0393476
Usp10	0.548935	0.000114713
Sepsecs	0.549249	0.00388963
1110008J03Rik	0.549798	0.0191518
Ptbp2	0.549864	0.000487366
Lzic	0.550828	0.010899
Gpr155	0.550834	3.13457e-05
Rpl17-ps4	0.551521	0.00265118
Polr2e	0.551638	0.000400036
Ttc37	0.551726	3.83671e-05
Pigl	0.551876	0.0473693
Prmt7	0.551946	0.000877608
Rps28	0.552283	0.000274944
Ak4	0.553422	0.00489513
Tsr2	0.553614	0.00155358
Gm5879	0.553963	0.0177606
Nmnat3	0.554307	0.00453341
Xpo6	0.554851	0.00114675
Slc25a32	0.556275	0.00768852
Sms	0.556508	0.00219788
Gm10294	0.556594	0.0107572
Atm	0.557006	0.000509971
Rpsa	0.557839	0.00117898
Uck2	0.559096	0.00227637
Mcm2	0.559233	0.0142187
Rpl18-ps1	0.559309	2.8289e-05
Abcb6	0.559845	0.00129733
Gart	0.559942	4.67899e-05
Gm6136	0.560321	5.94823e-05
Gm13864	0.560561	0.0496519
Atr	0.560605	3.75081e-05
Tuba1b	0.560859	0.00304149
Gm14586	0.562485	0.00575001
Gm10163	0.563542	0.0359454
Exosc5	0.564204	0.0479836
Gm8692	0.564537	0.0261521
Ccdc115	0.564917	0.0119989
Gm4342	0.565118	0.00627312
Xpo5	0.566824	6.34989e-06
Prss36	0.567151	0.0271153
Eef2k	0.567447	1.92697e-05
Ppp1r3d	0.56762	0.000148216
AW555464	0.567909	0.000145505
Rps4x	0.567922	0.00279314
Tmem64	0.568118	5.94076e-05
Rpl4	0.569095	0.0149264
Atp6v0e2	0.569578	0.0418547
Rpsa-ps10	0.569646	0.000466682
Ranbp1	0.569714	7.26049e-05
Gatad2a	0.570561	4.50976e-06
Rpl5	0.571274	0.000269799
Zdhhc13	0.571448	0.00015511
Chsy1	0.571842	0.000258237
Tlcd1	0.57385	0.000732016
Cecr2	0.574484	0.000533335
Tst	0.574644	0.039849
Eif2s3x	0.574856	0.0233787
Nol10	0.575341	0.00220345
Larp1	0.575387	0.000899785
Rpl15	0.575727	0.000404624
Nek4	0.57586	0.0266019
Rpl13	0.575925	0.000120469
Zfp498	0.576122	0.0055353
Gnb2l1	0.577037	0.020503
1110008L16Rik	0.57714	0.00796899
Dhx30	0.578181	1.83221e-05
Ruvbl1	0.57837	0.0137243
Tyw1	0.578865	0.00964119
Ddr1	0.578961	0.000545493
Pvr	0.579539	6.14106e-06
Gm4294	0.580761	0.00460719
Adprhl2	0.581002	0.0355363
Dtd1	0.581171	0.0307731
Pop5	0.581476	0.0200996
C1qbp	0.58333	0.00117341
Fgfr1op	0.584079	0.000894724
Syt7	0.58429	0.000154536
Gm10068	0.58476	0.0243964
Gm11841	0.58489	0.036679
Gm5560	0.585319	0.00117137
C87436	0.586152	0.00140246
Tarsl2	0.58622	0.000132927
Gm10166	0.586223	0.000173758
9030418K01Rik	0.587499	1.70851e-06
Zfp598	0.587555	1.75958e-05
Bscl2	0.58802	1.98753e-05
Rab3a	0.588195	0.000165355
Sik1	0.588226	0.000518048
Rnft1	0.588394	1.54008e-06
Gm10071	0.588968	0.00315225
Gm12346	0.589013	0.000545493
Polh	0.590103	0.0185888
Rpl6	0.59097	0.000366785
Rpsa-ps2	0.590977	2.46238e-05
Ippk	0.591555	0.00398939
Tagap	0.591722	0.0285985
AY036118	0.592009	0.0328517
Dph1	0.592789	0.028374
Gm5529	0.593162	0.00107313
Gm5428	0.59349	5.24825e-05
Cct2	0.593726	0.000317361
Gclc	0.594094	0.000287277
Vrk1	0.594397	0.0206579
Eprs	0.594743	0.000693328
Eif3b	0.59491	0.000179037
Gm9000	0.595385	3.51308e-06
Eif2b3	0.596508	0.0324494
Gm16477	0.596845	0.00304149
Gm10712	0.596915	0.0343286
Nup107	0.596941	0.00796899
Rhou	0.597225	0.0145002
mmu-mir-703	0.597228	0.0330179
Zfp263	0.597482	0.000962035
Rpl31-ps9	0.598056	0.00919353
Zfp507	0.598818	1.33225e-05
Rpl17	0.599732	4.73144e-05
L2hgdh	0.599732	1.19168e-05
Zfp655	0.599999	2.622e-06
Bcl11b	0.600051	0.0337204
Mnt	0.601313	0.00162286
Pctp	0.601454	0.0342397
Nbeal2	0.601755	1.23554e-05
Rfx7	0.601816	2.1586e-05
Cep78	0.602127	0.0248936
Hsp90aa1	0.602132	0.00320026
Rpsa-ps11	0.603322	0.00103509
Gm6807	0.60335	0.00188664
Gm14373	0.603432	0.00333978
Exosc7	0.60406	0.0116801
Rpl37	0.604804	5.94229e-05
Psmg1	0.605172	0.000408726
Whrn	0.605249	0.00271272
Gm9294	0.605622	0.000163404
Zcchc2	0.606216	3.75958e-06
1700030K09Rik	0.606671	0.029916
Rps13-ps4	0.607012	0.00154111
4632404H12Rik	0.607822	0.0372278
Abcc1	0.608134	2.24279e-05
Naa16	0.608331	0.00817066
Gm16286	0.608581	4.96716e-06
Pisd	0.608749	1.15807e-06
Mpp6	0.608995	2.7561e-06
1810012P15Rik	0.610493	7.98166e-06
Ide	0.610616	0.0145002
Slc52a2	0.61067	0.00703807
Rps19	0.611069	1.06124e-05
Elac2	0.612246	5.66011e-06
Asxl1	0.612937	0.000111089
Rpl15-ps3	0.61294	0.000108566
Txnrd3	0.613484	0.0036075
Rps3a	0.615389	0.000122871
Snx8	0.617474	0.00545758
Gm10119	0.617962	6.00029e-05
Klhl21	0.618196	0.000150426
Ppid	0.618887	0.000102137
Rps15a-ps5	0.618959	0.001769
Zcchc7	0.619767	0.000693328
Ptrh2	0.620675	0.000404163
Epdr1	0.621301	0.000228116
Umps	0.621332	0.00216258
Gm13680	0.621571	3.89054e-05
Prps1l3	0.621974	0.000632614
Pcbp1	0.622013	9.2789e-05
Sppl2b	0.622769	2.8289e-05
Trim28	0.623516	7.91396e-06
Bpnt1	0.625296	0.000169368
Tfpi	0.625683	0.00278453
Rps8	0.625841	2.20667e-05
Rars2	0.626917	3.83671e-05
1700037H04Rik	0.626945	0.00933701
Thg1l	0.62704	0.0473693
Pnpla7	0.628862	6.06369e-06
Gm10073	0.629319	0.00010881
Slc38a1	0.629624	0.00155187
Atg4c	0.630671	0.0096721
BC017158	0.631452	0.0114209
Zfp72	0.632749	0.026851
Ece2	0.632778	0.00773564
Gm15501	0.633071	0.00439603
Pgam1-ps2	0.6339	8.45458e-06
Farsa	0.634409	0.000146949
Fam108b	0.635901	0.00228007
Phlda3	0.636391	0.0298232
Fam69b	0.636502	0.0115761
Slc7a2	0.637179	0.0285059
Yipf2	0.637486	4.90813e-05
Gm12734	0.637631	0.0265748
Nol6	0.638509	2.96194e-08
Gm15483	0.638749	0.00141833
Zfp141	0.639394	0.00135314
Rangrf	0.639431	0.00388106
Chchd4	0.63985	0.00153439
2610021A01Rik	0.640482	0.000302917
Gm5459	0.640696	0.0316343
Lmnb2	0.641495	0.0111647
Adra1a	0.643409	6.58118e-05
Gcat	0.643476	0.0112934
Ppargc1b	0.644114	0.00187266
Gm11353	0.644759	0.00202938
Syngap1	0.645589	0.0343005
Mvd	0.646469	0.019683
Twistnb	0.646885	0.00143889
Utp20	0.64776	1.62233e-07
Npm1	0.648652	7.62831e-06
Eif4a1	0.648974	9.2789e-05
Ythdf2	0.649182	1.5872e-07
Ubox5	0.649447	0.000180813
AC121580.1	0.649479	0.0077706
Rps15-ps2	0.649521	0.000219786
Stap2	0.650392	0.00294074
Comt	0.651928	0.00289646
Rpl12	0.652358	1.01123e-06
Gnptab	0.652856	3.39644e-06
Gm13408	0.653374	3.1461e-06
Pgm2l1	0.6536	0.000302917
Ddx51	0.653666	1.85461e-05
Ccbe1	0.655094	0.00141291
Entpd6	0.655139	5.94076e-05
Rpsa-ps9	0.655162	3.68464e-06
Gm11824	0.656395	0.000849151
Dact3	0.657117	0.00370975
Pkdrej	0.657759	7.32724e-05
Slc25a22	0.658268	2.11779e-05
Prmt6	0.658351	0.00325023
Tagap1	0.658672	9.60657e-05
Rrp7a	0.660951	4.58165e-05
Rnd3	0.66102	3.73322e-05
Gm6654	0.661791	0.0123375
Tmeff1	0.662447	0.00511885
Ftsj3	0.662685	1.3403e-05
Timm10	0.663448	0.000401174
Xpot	0.665714	2.35709e-05
Rplp1	0.666483	6.0233e-05
Rapsn	0.667636	0.000146949
Tmem231	0.668023	0.0456671
Heatr3	0.668079	1.37914e-05
Dis3	0.668128	1.73849e-05
Pnpo	0.668592	2.20619e-05
Cyp51	0.669582	0.00089852
Rps26	0.669611	1.47126e-05
Rps8-ps2	0.66963	0.0403315
Slc46a1	0.670326	0.0203861
Lgalsl	0.670824	4.89572e-06
Uchl4	0.670879	0.0291841
Tmem55a	0.67123	1.35483e-06
Mrps2	0.671328	1.24039e-06
Mblac2	0.67173	0.000236696
Gtf2e2	0.673917	0.0209724
Cmtm7	0.674642	0.0075675
Prkci	0.674766	7.65295e-06
Klhdc5	0.674795	2.13289e-05
Cyp20a1	0.675247	0.0233686
AC127595.1	0.675556	0.00570248
Pde12	0.675787	0.000168163
Rpl3-ps2	0.675934	0.00221921
Znf512b	0.677431	4.15016e-06
Gm13826	0.678112	1.25643e-05
Bag2	0.678607	1.05413e-06
4930420K17Rik	0.679127	0.0366325
Cdkl2	0.680268	0.00728936
Taf5l	0.680343	6.96017e-07
Gng12	0.680567	9.82194e-08
Btc	0.681309	0.0451134
Net1	0.682456	0.0027522
Pus3	0.682562	0.0163969
Nol12	0.684051	0.000464594
Carns1	0.68414	0.000559422
Dyrk2	0.685099	3.73359e-05
Slc4a7	0.685407	2.37794e-08
Nsun5	0.686119	0.00124072
Gm14323	0.686481	0.00787395
Pelo	0.68662	0.0001036
Cct5	0.686825	3.95883e-05
Gm5611	0.687178	0.00409917
Pusl1	0.687777	0.0159729
Pes1	0.688717	7.96832e-09
Trim37	0.688728	3.74566e-05
Xrcc6	0.689784	3.24381e-05
Tsen2	0.689814	0.00879134
Frrs1	0.690854	0.0330087
Larp4	0.691153	1.53745e-05
Angel1	0.691473	0.000693328
Utp15	0.691507	4.04855e-05
D10Wsu102e	0.69203	0.000274209
Vars	0.692289	4.09679e-07
Rsl1d1	0.692491	2.06412e-07
Eif4a-ps4	0.692982	1.62442e-07
Gm2223	0.693502	0.0017033
Ercc2	0.693625	0.00153928
Rpl38	0.694669	9.82016e-05
Gm10268	0.695795	0.000952811
Pdk1	0.697517	0.00438276
Noc4l	0.698597	0.000114467
Dcxr	0.698922	0.01012
Zfp930	0.699023	0.00804572
Gas5	0.699263	0.000818042
Gm7027	0.70003	1.08424e-06
Fam86	0.700346	0.000163587
Ddx31	0.700661	0.00879911
Abce1	0.701106	1.22959e-05
Gm5806	0.702122	0.042719
Pdxk	0.70244	1.19211e-06
Pdp1	0.702809	2.4547e-05
Pou1f1	0.703196	0.020658
Rufy3	0.703324	0.00526892
Lss	0.705084	0.0118071
Mxi1	0.706979	6.72163e-07
Scarna13	0.711448	0.0093153
Zfp112	0.711674	0.0119384
Tut1	0.712242	0.000205436
Nat10	0.712302	2.03259e-05
Exosc1	0.712327	0.000534826
Ltv1	0.712477	2.41448e-07
Insig1	0.712712	6.94446e-05
Pak6	0.713038	8.18665e-07
Gm20671	0.713496	0.00630647
Rps26-ps1	0.713947	1.73088e-06
Phyhip	0.714071	2.20341e-05
BC016423	0.715068	3.07489e-10
Zfp174	0.717155	0.00138195
Rcc1	0.717278	0.00328096
Uba6	0.717464	5.78374e-07
Zfp259	0.717647	2.47006e-08
BC027231	0.719077	0.000738867
Rpl3-ps1	0.719195	5.84718e-08
Nln	0.719545	7.78384e-08
Cdk18	0.720007	6.00029e-05
Gm9493	0.720229	1.34959e-07
Dus4l	0.720636	0.00919106
Nol8	0.721068	4.32634e-08
Fam189b	0.721204	0.00792094
Ddx18	0.724235	1.13545e-05
Bysl	0.724563	3.00692e-06
Gtpbp4	0.724896	1.59992e-07
Pter	0.725921	0.00146476
Surf6	0.726425	0.000715318
Prodh	0.727147	0.000260886
Gm16585	0.727469	0.0135361
Aimp2	0.730047	2.59898e-07
Utp14a	0.732444	5.14966e-07
Cebpz	0.733531	4.74438e-08
Qsox2	0.733628	6.5253e-08
Abat	0.735124	0.00583775
Cdk6	0.736136	0.000289993
Dclre1b	0.736186	0.00154281
Trmt2a	0.736657	6.75261e-06
Aatf	0.73733	1.69739e-05
Agpat5	0.739133	2.4603e-08
Ddx27	0.739261	1.84878e-06
Cobl	0.739389	4.96822e-05
Gstcd	0.739447	0.0119523
Harbi1	0.740718	0.000581633
Spock2	0.741582	0.0159785
Impdh1	0.74255	1.68848e-07
Pa2g4	0.744034	2.03519e-09
Usp31	0.746947	1.52109e-08
Gm11531	0.748693	0.0142408
BC046404	0.749297	0.00407166
Lrrc15	0.749945	0.00998721
Rpl29	0.749948	0.000281981
Nkrf	0.750115	0.000738867
Ncl	0.750231	1.55415e-05
Pwp1	0.751659	2.4461e-06
Odc1	0.752094	1.56055e-06
Nip7	0.753211	1.55034e-05
Srfbp1	0.755024	0.00622117
Nlgn2	0.755937	0.00257842
Stard3	0.756419	3.75958e-06
Ifrd2	0.756933	6.34368e-06
AL807777.1	0.758764	3.06471e-08
Car11	0.759417	0.0254758
Rps13-ps1	0.759857	0.00025385
Gm8129	0.760501	0.00242518
Carm1	0.760555	2.95753e-08
Lancl3	0.760721	0.00988024
Rpp40	0.761223	0.0104078
A130010J15Rik	0.76433	0.000105895
Lsp1	0.766764	0.000150426
Bdnf	0.767221	0.00122506
Stmn1	0.76861	0.0360766
Rpl36a	0.770198	0.000208383
Naa25	0.770631	6.74612e-11
Znrf3	0.770998	1.13809e-07
Gm12816	0.771096	0.000315028
Rpp14	0.771135	4.07811e-06
Pgam5	0.771705	2.27623e-08
Arhgap39	0.773194	9.83207e-06
Rps7	0.773588	2.05547e-08
E2f3	0.773689	2.10485e-07
Gm6133	0.779574	0.00986831
Gm15793	0.779731	0.0321607
Bmp7	0.782273	0.0263226
Gm10275	0.78518	1.45436e-05
Slc29a2	0.786984	0.0131698
Gm9115	0.787955	0.0072242
Hilpda	0.788504	0.0373144
Pus1	0.789668	6.91794e-06
Nnt	0.790771	0.00293747
Serf1	0.792839	0.0498319
Kdm2b	0.793166	1.4761e-08
Ddx10	0.794095	0.00026846
Gm17484	0.794404	0.017272
Wdr4	0.795212	0.00164922
Sco2	0.795277	0.000343606
Fzd3	0.795646	0.0027479
Gm7117	0.796002	0.0142079
Hn1l	0.799339	8.81802e-05
Ttf2	0.800028	0.0014719
Rgs7bp	0.800051	4.05149e-05
Tmem107	0.802418	0.0063838
Mtap	0.804119	1.12207e-07
Ntmt1	0.806449	0.000257954
Rfx5	0.806722	0.000328916
Ss18l1	0.807311	0.000603669
Gm14165	0.807485	1.86592e-05
Gm16433	0.809268	0.00260089
Ly75	0.809435	0.0150284
Mcph1	0.810678	7.89919e-06
Utp18	0.811063	4.19894e-06
Lass6	0.811458	3.33497e-05
Ttc27	0.81146	4.48496e-06
Sh3bp1	0.811677	0.00893952
Gm10709	0.812139	5.37557e-05
Rpl10a-ps1	0.8144	1.98715e-10
Lsg1	0.816477	1.8267e-06
Iffo2	0.817979	6.98055e-06
Gpn2	0.818715	0.029916
Tada2a	0.820363	0.000968658
Zfp593	0.821865	0.044426
3110082I17Rik	0.823449	0.00446514
Nop14	0.823727	2.63341e-09
Gm14681	0.823966	0.000840251
Sdad1	0.82844	3.03055e-10
Ebna1bp2	0.828827	3.00064e-08
Brix1	0.828872	7.04004e-09
Sdc1	0.830462	0.00876907
Gm17709	0.830922	0.000715318
Rae1	0.835533	3.69112e-12
Gm12469	0.836124	0.00447273
Slc16a6	0.836414	2.60895e-05
Rsad1	0.836928	5.02187e-08
Wdr46	0.837445	2.44322e-05
Uchl3	0.839338	1.51633e-07
Npm3	0.839451	0.000365863
Wdr12	0.841428	1.1156e-07
Kdsr	0.843417	1.39878e-05
Polr3h	0.84398	0.000138394
Slc35c1	0.844893	2.59898e-07
Ankrd13b	0.844983	8.09648e-09
Ctu1	0.84592	0.0295927
Gm9797	0.846506	0.000409973
Pold2	0.846995	4.51211e-10
Rpl10a	0.847445	4.87344e-08
Jrk	0.847858	3.57279e-06
Noc3l	0.848494	2.9847e-07
Wdr77	0.848501	9.25715e-12
Rps19bp1	0.84886	0.00101156
AC118260.1	0.849218	0.000188545
Mrm1	0.849859	0.000147908
Celsr2	0.851327	2.10686e-07
Lamb3	0.852521	0.000252465
Tymp	0.85328	0.000237764
Rnf126	0.857882	4.22894e-07
Ccne2	0.858002	0.00908322
Prmt5	0.85802	2.08913e-11
Morc2a	0.86002	8.81911e-13
Timm9	0.860261	0.000350994
Qtrtd1	0.86205	4.27901e-06
Lyrm4	0.863373	1.06451e-07
Pigw	0.863695	0.000294544
Mif	0.864394	1.04969e-09
Nufip1	0.864707	2.44727e-05
2310003H01Rik	0.864849	1.45532e-07
Ncs1	0.864892	5.91064e-08
Bmyc	0.866521	6.04478e-06
Uck2	0.866946	0.0027862
Ipmk	0.866961	5.40069e-10
Shc4	0.869625	0.0111085
Gm15210	0.869944	3.10924e-10
Fam132a	0.870639	3.89054e-05
Ampd2	0.870916	0.000715318
Psmg2	0.872075	5.08929e-09
Lap3	0.872844	1.37618e-10
Bop1	0.873049	8.81722e-12
2310008H09Rik	0.873734	2.95753e-08
Scrn2	0.873934	2.35709e-05
Ankrd49	0.874179	1.2023e-05
Tmem206	0.874726	3.04242e-05
Rpl21-ps10	0.875518	0.0267034
Cx3cl1	0.876173	0.000300864
Gm10169	0.876511	3.61781e-10
CR536618.1	0.877154	0.0293005
D19Bwg1357e	0.881153	0.0221369
D1Ertd622e	0.881493	0.000761277
D030028A08Rik	0.88484	0.0355363
Wdr72	0.886574	0.0296711
Diexf	0.887807	9.10878e-06
Alkbh1	0.889106	2.1669e-06
Ahctf1	0.889764	3.95994e-12
Rangap1	0.890614	1.00238e-07
Gm13573	0.890895	6.75261e-06
Hmgcs2	0.89149	0.00875329
Gm16379	0.892003	0.000715318
Polr3e	0.893139	3.85903e-06
Gne	0.895795	2.28116e-08
Fam53b	0.897904	1.15884e-12
Dkc1	0.898027	3.35962e-12
Aldh18a1	0.89955	6.86137e-05
Ntsr2	0.900605	0.00399407
Trim27	0.901099	2.3977e-10
Tprkb	0.901456	5.47049e-10
Fgd3	0.902654	0.0445813
Slc7a4	0.903044	0.0338957
Nle1	0.905979	2.46238e-05
A630052C17Rik	0.906794	0.0295927
Ccdc86	0.907775	7.89919e-06
Rorb	0.909138	0.0119989
Slc19a2	0.909631	6.96826e-07
Stambpl1	0.910184	0.00142984
Cdt1	0.910564	0.0343005
Limk1	0.911038	1.32061e-05
Deptor	0.911448	1.12235e-09
Mrto4	0.913799	1.61418e-05
Ears2	0.916631	3.57429e-06
Klhdc7a	0.918609	0.0357168
Slc7a1	0.92049	4.50976e-06
Dph2	0.920622	0.000343606
2410006H16Rik	0.920641	0.000591168
Tex30	0.92143	0.000410494
Iars	0.921809	3.7151e-09
Ica1	0.922069	0.000204882
Nrg4	0.92471	0.0295441
Timm8a1	0.925736	1.02239e-05
Mdn1	0.926838	4.2461e-13
Mmgt2	0.927513	3.59914e-05
Tmem238	0.93007	0.0155969
Prr5	0.930371	0.000345402
Gm2735	0.932285	0.00537258
Yrdc	0.93275	1.9096e-09
Lipt2	0.934133	0.000157846
Ubxn10	0.934135	0.000627133
Zc3h8	0.934473	0.00135801
Thumpd3	0.936243	5.84718e-08
Impdh2	0.936391	5.9225e-10
Pclo	0.937722	0.0413658
Prss57	0.941385	0.00321472
Gm13316	0.941517	0.014278
Ydjc	0.943918	5.92011e-05
Fam83h	0.944381	0.0125469
Car2	0.945903	3.53183e-05
Sigmar1	0.947857	8.75797e-12
Tbcc	0.948399	6.27372e-06
Dimt1	0.953352	2.92702e-05
Wdr36	0.95377	7.47276e-14
Aldh1l2	0.954619	0.000240441
Amt	0.956169	0.010399
AC099934.1	0.956663	0.000560428
Nudcd1	0.95716	3.38833e-06
Gm14438	0.957447	0.0116131
Lipt1	0.958822	3.10811e-08
Rrs1	0.959247	5.80601e-07
Ept1	0.960653	1.28571e-17
Impa2	0.961103	1.03719e-05
Tprn	0.961889	2.7933e-05
Adck5	0.964912	0.0043166
Rrp9	0.965605	4.47889e-08
Lingo3	0.966531	1.46249e-09
Lrp2bp	0.966928	0.000478212
Aqp11	0.967212	0.00383413
AC025794.1	0.968806	0.000130438
Abhd15	0.969807	0.00284911
Lonrf1	0.972285	7.86318e-06
Rnmt	0.972562	1.23446e-07
Tex10	0.975825	9.4214e-11
Pwp2	0.977379	7.47139e-09
Bcl11a	0.97795	0.000313553
Slc7a6	0.978523	1.34603e-09
Rrp15	0.978777	0.000401174
Ninl	0.979945	0.00834335
Ldlr	0.980035	1.02874e-06
AC126552.1	0.983105	0.0357168
Nhlrc1	0.983811	1.24323e-05
Gm5580	0.985093	0.0119989
Pdia5	0.985193	7.26049e-05
Gm15470	0.985445	4.13738e-05
6330403A02Rik	0.985451	0.00235583
Gemin5	0.98575	2.61699e-12
Tspan33	0.985885	0.000897239
Abhd14a	0.987774	6.67742e-08
Sec14l5	0.990144	0.0490608
Psat1	0.991796	0.0252454
Scx	0.994549	0.00989723
2410002F23Rik	0.998702	2.75226e-07
Cdc25a	0.999623	5.01137e-08
Sephs2	1.00054	2.96194e-08
BC048403	1.0013	9.20737e-06
Nob1	1.00176	2.60615e-11
Asns	1.002	0.00279314
Rpf2	1.00313	7.60438e-08
Top1mt	1.00336	0.00109138
Prps2	1.00363	3.61781e-10
Trmt10c	1.00639	1.46596e-10
Gm6823	1.00677	0.00450881
Sox4	1.00702	0.000451754
Ipo4	1.00767	1.14661e-13
Rrp8	1.00888	4.86177e-11
Zfp493	1.01197	0.000462335
Pdcd11	1.01257	1.33862e-14
Mthfd1	1.01609	1.99928e-15
Kif6	1.0213	0.0123602
Rpusd2	1.02271	2.05202e-06
Nsun2	1.0229	3.36422e-11
Arntl2	1.02663	0.0355226
Zscan20	1.02908	1.35273e-09
Gnai1	1.03138	1.32061e-05
ERDR1	1.03401	0.0237285
Zfp94	1.03697	0.0146161
Mtrr	1.03859	2.98848e-13
Fstl3	1.04021	9.38948e-06
Hpdl	1.04224	0.000302917
C80913	1.0425	1.44817e-09
Spire1	1.04298	9.34914e-08
Traf4	1.04695	7.70773e-06
Vdr	1.04747	0.0199432
Dfna5	1.0475	1.60427e-10
Rwdd3	1.05007	0.0218597
Asl	1.05174	0.000192941
Wdr3	1.05192	8.92095e-11
Apln	1.05223	6.67718e-09
Mettl1	1.05435	6.96967e-13
Usp36	1.05452	2.42748e-18
AL606528.1	1.05697	6.13089e-05
Wdr74	1.05701	1.81548e-09
Xrcc6bp1	1.05996	0.0104365
Dhx33	1.06108	5.21759e-18
Foxred2	1.06327	0.0274197
Dtwd1	1.06464	3.18211e-06
Samd1	1.06673	1.29252e-16
Sac3d1	1.06675	6.91794e-06
Josd1	1.07175	2.56913e-15
Lrrc51	1.076	0.00109373
Rcl1	1.07867	6.04478e-06
Fut4	1.08223	0.00829843
Lonrf2	1.08285	2.83982e-10
Gm14412	1.08373	8.59192e-05
Fancf	1.08832	0.00324203
0610040J01Rik	1.10279	0.000281981
Smad9	1.10689	1.86667e-06
Fads6	1.1069	2.03259e-05
Pcolce2	1.11394	3.76462e-14
Rrp12	1.11562	1.33697e-10
Pemt	1.1166	0.0218597
Znhit6	1.11841	2.1371e-06
Gm12418	1.11918	0.00443398
Tcea2	1.11967	4.72018e-05
Thop1	1.12025	3.63369e-14
Isyna1	1.12495	1.51423e-14
Pdcd2	1.12764	1.45103e-06
Fbl	1.12798	4.94831e-07
Irak1bp1	1.12857	0.000386673
Urb1	1.12905	5.19685e-13
Mast1	1.12929	0.0171382
Nmd3	1.12974	5.94381e-13
Bend6	1.13003	0.00781073
Spata5	1.13106	6.7857e-10
Erlin1	1.13259	1.36832e-13
Gpatch4	1.13317	4.69337e-07
Prrg4	1.13797	0.00478917
Bend3	1.14044	1.07603e-14
Wdr73	1.142	1.27201e-08
4932415L08RIK	1.14873	0.000979118
Rgs19	1.14887	2.89285e-08
Gm5812	1.15078	5.04965e-08
Smyd5	1.15607	2.34001e-17
D7Ertd443e	1.15813	4.13738e-05
Eda2r	1.1592	6.31492e-05
Telo2	1.16193	2.27276e-11
Mak16	1.16337	8.43228e-16
Sfxn1	1.16362	9.08488e-07
Aen	1.16387	2.09615e-13
St6galnac4	1.16415	4.4475e-21
Naf1	1.16452	3.94025e-16
Klf16	1.16508	1.16938e-05
A730015C16Rik	1.16596	0.000951764
Mars2	1.17149	8.81911e-13
Trub1	1.17367	7.91133e-10
Plk5	1.17414	0.00700806
Igdcc4	1.17513	1.09915e-17
Cd3eap	1.17527	1.26567e-10
4632434I11Rik	1.17539	0.0448885
AW209491	1.17594	3.12079e-11
Snai3	1.17778	0.00187223
Pcsk4	1.17892	0.00028789
Arxes2	1.1819	0.0488686
Gtdc2	1.18266	1.16159e-12
Fam136a	1.18369	1.77845e-19
Eif1a	1.18654	3.56655e-12
Comtd1	1.18847	0.000117385
Mettl8	1.19149	1.03441e-09
Cirh1a	1.19193	1.08554e-22
Gm17296	1.1935	1.69278e-07
Zbtb12	1.19574	3.35361e-07
Zc3hav1l	1.19844	8.44155e-07
Taf1d	1.2017	0.00125755
Esrp2	1.20448	0.00260108
Gm10059	1.20961	0.0366325
Apex1	1.21032	3.28446e-11
Tsr1	1.21034	1.86217e-19
Sox12	1.21522	4.86573e-22
Nop16	1.21659	1.19556e-08
Kat2a	1.21709	1.87793e-26
Eml4	1.21906	2.44145e-12
Peo1	1.22018	1.17329e-18
Smtnl2	1.22156	3.84819e-08
Mpv17l	1.22187	1.32307e-06
Kcnc3	1.22191	3.61781e-10
Gemin4	1.22482	1.87931e-05
Noa1	1.22703	3.09193e-16
Foxn2	1.22728	3.1576e-19
Slc38a4	1.2293	7.29391e-12
Shq1	1.2314	7.89919e-06
Nme4	1.23211	1.11469e-07
Gm10651	1.23911	0.000133353
1810032O08Rik	1.24413	0.00109138
Atad3a	1.24423	1.11988e-21
GM7120	1.24597	2.44727e-05
Lins	1.24613	8.14398e-09
Lyplal1	1.24764	0.0141526
Wdr55	1.24816	5.92109e-07
Ftsjd1	1.24971	2.2647e-08
Dph5	1.25517	1.85877e-07
D630045J12Rik	1.25694	1.58752e-06
Wdr75	1.25698	3.63072e-13
Sertad4	1.25821	0.000409973
Slc35f1	1.25824	7.48528e-05
Zfp566	1.25978	0.0133113
1700019L03Rik	1.26688	0.0497517
AC117663.1	1.2721	0.0296726
Mri1	1.27332	3.81907e-07
Mki67ip	1.2738	2.7159e-22
Pdzrn4	1.28031	0.00179488
Sh2d4a	1.287	1.02807e-09
C78197	1.2914	0.014072
1600002K03Rik	1.29688	0.033087
Ptrh1	1.30016	0.0283425
Rpp38	1.30047	2.64297e-06
2410016O06Rik	1.30325	9.43091e-08
Ddx21	1.31273	4.06456e-25
Prmt3	1.31325	3.61892e-20
B3galt6	1.31441	8.27465e-06
Dhx37	1.31521	1.39318e-22
1110038B12Rik	1.31569	0.000645715
Fam185a	1.31579	2.26703e-17
Gm5228	1.31629	0.0317466
Ctps	1.31987	9.89776e-22
Smpdl3b	1.32387	0.0171881
Shisa3	1.32721	5.78501e-06
Rimkla	1.33714	0.0373852
Ppap2c	1.34049	7.0587e-05
9430008C03Rik	1.34758	0.000102137
Rundc3b	1.3491	0.0391816
Gm10749	1.35004	0.00876428
Aprt	1.35013	1.11601e-13
Oprd1	1.35285	0.00108174
Tbx1	1.36427	0.00215196
Slc19a1	1.36622	6.88227e-10
Pde3b	1.36684	6.05368e-07
Gm5809	1.36762	0.00521353
Zdhhc23	1.37521	0.0400805
Nol9	1.37798	1.62253e-29
Tmem41a	1.37811	5.52131e-11
AC164597.1	1.38223	4.78301e-05
Efcab4b	1.38309	0.0221284
Rcor2	1.38454	9.17667e-05
AC100730.1	1.38798	1.21814e-05
Gm7120	1.39239	9.62992e-06
Wisp1	1.39255	2.03984e-08
Polr1e	1.40255	5.28411e-28
Mettl13	1.40354	3.55832e-15
Gm11974	1.40386	0.000739702
Noc2l	1.40414	2.42748e-18
Snapc4	1.40526	6.20783e-15
Gls2	1.40737	0.00746205
2010001K21Rik	1.41189	0.0295977
Gng7	1.41338	0.000559636
Tnfrsf19	1.41361	1.051e-10
Atic	1.41825	2.22486e-29
Kti12	1.41913	8.73978e-28
Pcyox1l	1.42122	3.24594e-06
Eef1e1	1.42238	2.61583e-17
Tnni1	1.42535	0.0330087
Grwd1	1.42588	2.34399e-16
Lif	1.42626	0.047018
Stc2	1.42665	8.62274e-16
Gm10097	1.42699	0.00346715
Nop58	1.42778	2.63397e-16
Nolc1	1.44682	7.10224e-26
Rrp1b	1.44706	2.95092e-20
Asb16	1.4472	0.00121276
Heatr1	1.44766	3.65085e-31
6230409E13Rik	1.4498	0.000513752
Pus7	1.44999	1.34135e-20
Ppat	1.45752	9.10622e-20
Adat1	1.45794	1.11367e-11
Mogs	1.46344	2.80396e-22
Nhp2	1.46595	2.44145e-12
L3hypdh	1.4719	2.0281e-13
Tmem97	1.47216	1.07573e-13
Kbtbd11	1.47349	7.23804e-08
Baz1a	1.47865	4.23127e-18
AC121821.1	1.48126	0.000110774
Nxpe3	1.48219	3.60621e-07
Gar1	1.48532	1.68651e-10
Fpgs	1.48554	1.44418e-09
Gm16516	1.4859	3.02245e-09
Kcne1	1.49073	7.70643e-09
Acot6	1.49074	4.68616e-10
Rragb	1.49426	2.41588e-08
Zmynd19	1.50122	3.3684e-22
Hddc3	1.50287	0.00521885
Wdr43	1.50486	4.83399e-37
Pprc1	1.50519	3.10569e-28
2410004N09Rik	1.51702	0.000990342
Srd5a1	1.52108	0.00113827
Tbc1d30	1.52566	2.31855e-05
Tmem184a	1.52624	0.0010704
Acta2	1.54067	3.54178e-05
Rtn4r	1.54764	3.48204e-05
Rps6ka6	1.54835	0.0372924
Pcgf6	1.54927	2.48223e-11
Rab40b	1.55301	6.04859e-05
Urb2	1.58931	6.75324e-24
Angptl4	1.59218	0.000123789
Cyp2b10	1.59232	0.00933701
B930041F14Rik	1.59814	4.73144e-05
Fam203a	1.60153	1.57404e-08
Ankrd34a	1.60555	6.02665e-07
Trmt61a	1.6095	1.83687e-17
Psma8	1.61171	0.0304116
Ankrd6	1.6145	6.76492e-10
Rplp0-ps1	1.62304	0.00033972
Polr1b	1.62781	3.00254e-33
Gm11992	1.63211	0.000944633
Ddit4l	1.63364	0.00263308
Pus7l	1.63418	2.27637e-09
Wwc1	1.63997	0.00724623
Prkag3	1.64208	1.89322e-08
Mphosph10	1.64526	1.20112e-24
Crocc	1.65254	2.41422e-08
Fam129c	1.67137	0.0180284
Cad	1.6751	1.48354e-45
Phex	1.68512	2.63337e-06
Spnb4	1.68751	0.0140117
Nop2	1.68757	5.87693e-35
Rcc2	1.69419	1.61289e-40
Gm12967	1.7057	0.00699613
Gamt	1.70703	5.36569e-06
Ush1c	1.71372	1.03561e-05
Adpgk	1.72035	2.78626e-24
Ncrna00086	1.72486	0.0108334
Xkr8	1.73352	2.2228e-09
BC048355	1.74129	2.7049e-05
Gm15706	1.74731	0.000798312
Poli	1.75312	8.55582e-13
Rnf208	1.76956	0.00309679
Dhrs13	1.77662	3.80312e-15
Kcnq5	1.77709	8.03233e-10
Ube2cbp	1.78102	2.49978e-07
Samd11	1.79797	1.22017e-09
Fam57a	1.81932	8.0207e-20
Dusp2	1.84993	0.00125641
Gm15787	1.85026	9.13617e-13
Lad1	1.86417	6.21754e-11
Gm1976	1.90136	0.000768529
B930041F14Rik	1.90509	3.95816e-06
Taf4b	1.91686	2.17726e-28
Zfp296	1.91898	0.000405834
Gnl3	1.91946	1.61289e-40
Tmem20	1.93431	1.89279e-23
Rhebl1	1.96352	1.91164e-06
A230005M16Rik	1.97744	5.94851e-14
Lingo1	1.98617	0.00715562
Nop56	1.98818	1.46997e-61
Dixdc1	2.00126	1.82804e-32
Nup210	2.00158	4.34035e-27
E2f8	2.02075	2.31478e-13
Rec8	2.02118	0.000337037
Rasd2	2.05711	8.79863e-19
St8sia5	2.0582	0.00151805
Polr3g	2.07237	3.89761e-27
Fam169a	2.07429	2.41206e-14
Ucp2	2.09623	3.13592e-14
Srm	2.11089	6.15496e-42
Ppan	2.11592	1.21101e-30
Cdca7	2.12259	1.98715e-10
Reep6	2.14271	3.55277e-28
Plcxd2	2.21045	8.99749e-09
Cdca7l	2.21829	0.00219444
Shmt1	2.2411	2.24074e-40
Tfap4	2.24559	4.22243e-19
Gabrg3	2.26331	0.00201585
Lrfn1	2.27957	0.000656975
Cnnm1	2.36057	0.00199693
Gnmt	2.36346	1.06039e-05
Mir17hg	2.3699	4.39777e-13
Frmpd1	2.37488	0.0108197
Rpp25	2.41764	9.86822e-14
Slc7a5	2.42281	1.79672e-42
Onecut3	2.43332	0.000173758
Ighm	2.45304	0.0217654
Atg9b	2.45987	5.49927e-20
Smc1b	2.48422	0.0304791
4732471D19Rik	2.50933	4.72033e-38
3010003L21Rik	2.56935	1.48251e-06
Rasef	2.60439	1.80437e-13
Spib	2.61955	0.0408419
Jph4	2.68304	2.97487e-05
Fam60a	2.7878	1.09225e-38
Esr1	2.79275	3.57312e-20
Gpr68	2.86008	9.40594e-18
Gm9027	2.87278	3.967e-05
AI848285	2.88547	1.41516e-05
Dgki	2.89696	8.31381e-05
Mex3a	2.95384	3.3684e-22
Slc46a2	2.96791	0.000123789
Myc	3.04477	2.43127e-113
Dyrk3	3.08467	4.47885e-05
Pdxp	3.09826	4.23127e-18
Uts2r	3.2348	5.51222e-13
Fzd9	3.37242	3.15744e-18
Cspg5	3.54695	1.76036e-07
2010204K13Rik	3.79906	8.45748e-15
Arhgdig	4.06255	2.70658e-15
Kcnj14	4.26908	1.6889e-06
Htr3a	4.27985	0.000452589
Nkpd1	4.36946	4.22741e-10
Tsix	4.44208	0.00161567
Igkc	4.93311	0.0123375
Dctd	5.05269	2.01687e-59
Gm14094	7.01671	0.00637081
Xist	7.47606	1.32061e-05
