# Supplementary material for: Reactivation of Myc transcription in the mouse heart unlocks its proliferative capacity
Source: Nat Commun. 2020 Apr 14;11:1827. doi: 10.1038/s41467-020-15552-x (PMC7156407; doi:10.1038/s41467-020-15552-x)
Supplement: Supplementary file 9 — Supplementary Data 5 [file 41467_2020_15552_MOESM9_ESM.xlsx]

## Sheet: Sheet1
Data S5: Differentially expressed genes in purified cardiomyocytes of adult mice, 4 weeks post AAV-CCNT1 infection, Myh6-cre;R26-LSL-CMER/+ (n=3) mice in comparison to; R26-LSL-CMER/+ (n=3), as determined by RNA sequencing (adjp <0.05 and abs (log2FC)>0.5) at 4 hours post administration of 4-OHT.
Adult Cardiomyocytes
GeneSymbol	log2FoldChange	padj
AI593442	-3.89955	5.27708e-21
Epor	-3.89379	2.51701e-06
Pacsin1	-3.68012	3.75455e-05
Mid1	-3.60625	2.93627e-06
Mtap1a	-3.37883	0.00318513
Tmem171	-3.36815	6.82299e-08
Zdhhc15	-3.3071	0.000316665
Trp63	-3.18366	3.41694e-09
Edn3	-3.14875	3.80182e-09
Cbr2	-2.97462	0.00216346
Olfr1034	-2.92539	0.00446979
Myl1	-2.65872	4.59274e-09
Scn4b	-2.56759	1.3868e-26
Kcnj4	-2.41582	0.00371624
Arntl	-2.34752	2.62496e-05
Pianp	-2.30639	0.0106642
Amot	-2.29794	1.07623e-24
Agt	-2.29784	1.98217e-14
Igf1	-2.27734	5.34206e-07
Fxyd6	-2.25243	1.02646e-07
Cd109	-2.24245	0.00312342
Mki67	-2.22691	0.00283976
Mfap4	-2.19311	0.00318453
Smoc2	-2.18489	2.2541e-09
Gm2178	-2.16421	0.00344735
Col6a3	-2.1419	0.000317046
Fah	-2.13535	8.02829e-14
Myot	-2.13532	1.14905e-31
Mboat1	-2.11161	0.000264612
Tmem119	-2.10393	0.0147207
Hcn4	-2.08593	4.20025e-12
Slc35f4	-2.06206	0.00245183
Hpgd	-2.0567	0.000349639
Pcdhb21	-2.02044	0.00033907
Rhbdl3	-2.00974	1.32391e-18
Ano5	-1.99833	0.000487011
Gm12250	-1.96943	0.00229066
Chd3	-1.92533	9.25868e-11
Col3a1	-1.89621	6.96091e-07
Cacna1s	-1.89178	9.97812e-13
Mir22hg	-1.88218	2.53982e-07
Mapk4	-1.87008	4.80143e-13
Ccnjl	-1.84365	9.88368e-07
Klhl6	-1.83205	0.000231704
Prune2	-1.82671	1.87504e-17
Fam81a	-1.82062	1.02983e-11
Cxcr4	-1.80896	0.0138307
Mfsd9	-1.80806	0.00238719
Thy1	-1.78802	0.00318522
Gbp8	-1.78626	0.00590981
Astn2	-1.78489	0.00075513
Col5a2	-1.78068	0.000625854
Igsf23	-1.77976	0.00785996
Dbn1	-1.77272	0.0133669
1500009L16Rik	-1.77271	0.00688096
Rgs13	-1.77172	0.0384668
Fam46b	-1.76717	0.000320611
Cyp4v3	-1.76368	0.00523425
Cmtm3	-1.75652	0.00317046
Kit	-1.75434	0.0185987
Cnrip1	-1.75136	0.0201084
Msx1	-1.73991	0.00348179
Ccdc68	-1.73857	8.90783e-05
G0s2	-1.73736	3.444e-07
Nppb	-1.72532	1.63644e-06
Meis3	-1.72106	0.00121321
Gbp6	-1.71938	1.65909e-17
Col1a1	-1.71542	0.000350918
Thsd7a	-1.71514	5.13442e-08
Foxm1	-1.71498	0.0210955
Colq	-1.71179	1.03781e-05
Efhd1	-1.71056	0.0180274
Gbp10	-1.71052	1.03769e-12
Col15a1	-1.70802	0.00199421
Sypl2	-1.70415	0.00394937
Cdc42ep2	-1.70177	3.88756e-07
Postn	-1.70022	0.0147188
Wnt11	-1.68778	2.31462e-06
Fbn2	-1.68562	0.0108096
Gfpt2	-1.67966	0.000115402
Fut2	-1.67516	0.00429856
A1bg	-1.67254	0.00114068
Nyap1	-1.67217	0.0025124
Col6a2	-1.67007	0.000136586
Klhl34	-1.66748	2.14314e-08
Ifi27l1	-1.66128	9.67685e-05
Shisa6	-1.65971	0.00521289
Mgat3	-1.65963	8.16974e-05
Zim1	-1.65919	6.57322e-05
Cngb3	-1.64864	3.10121e-08
Rtp4	-1.64439	0.00264025
Poln	-1.63132	0.00075513
Cd82	-1.62187	2.53877e-08
Msln	-1.61795	0.0254688
Aplnr	-1.60328	0.00461575
Tmem150c	-1.60219	3.31903e-06
Megf6	-1.59949	0.0170623
Mfap5	-1.59496	0.00166929
Best3	-1.59417	5.92837e-11
Slc41a3	-1.59361	7.11335e-12
Ddi1	-1.58673	0.0236509
A930011G23Rik	-1.58317	0.0386951
Mmp2	-1.57815	0.00265586
Lcn2	-1.57324	0.000673579
2210407C18Rik	-1.57112	4.32393e-07
Fmod	-1.5694	0.0175245
Hcn1	-1.56883	0.00682879
Olfr1033	-1.56409	0.000287848
Hmcn2	-1.55879	0.0206327
Olfml2b	-1.55826	0.0115015
Mfsd7c	-1.55058	1.81103e-08
Anxa1	-1.54906	0.00939677
Amigo2	-1.54744	0.00252031
Gm684	-1.54066	0.00633096
2610203C20Rik	-1.53878	0.000592192
Neb	-1.53834	5.13866e-13
Mettl11b	-1.53753	0.0303809
Itk	-1.53649	0.00997035
Farp1	-1.53423	4.70725e-07
Plat	-1.53415	0.0198161
Arl4c	-1.52944	3.63832e-08
C1qa	-1.52444	0.0103606
Ldb2	-1.5216	0.0147983
Ctla4	-1.52088	0.00202351
Camk2n1	-1.51794	1.41566e-07
Elfn2	-1.51784	0.0370922
Ifi44	-1.5168	0.0171898
Vim	-1.51478	0.000138216
Plac9	-1.50864	0.0260693
Sparc	-1.50737	4.01839e-05
Usp43	-1.49316	0.033536
Gas7	-1.49248	0.00471436
2810055G20Rik	-1.48574	4.5733e-05
Usp18	-1.48259	0.00443838
Meox1	-1.4819	0.0325041
Adamtsl2	-1.47921	0.0112719
Bmper	-1.47438	0.0254688
C1rl	-1.47423	0.000545682
Lzts1	-1.47401	0.00176826
Slco2a1	-1.47206	0.0111806
Rell1	-1.46952	0.0178616
Cd248	-1.46752	0.0373931
Col8a1	-1.46035	0.0180255
Col1a2	-1.45995	6.96492e-05
Fbn1	-1.45975	0.002882
Mmp14	-1.4561	0.00179909
Slc9a5	-1.44856	0.0214535
Gpr153	-1.44689	0.000749502
Wdr5b	-1.44471	0.000781859
Cnksr2	-1.44082	0.00164969
Dpt	-1.43841	0.00415984
Lmcd1	-1.43759	2.69525e-11
Col5a1	-1.43658	6.7804e-05
Sertad3	-1.43086	0.000430042
Islr	-1.42822	0.00438543
Hs3st5	-1.42668	0.000391868
Gbp11	-1.42582	0.00765055
Pcdhb22	-1.42054	0.00289873
Fbxl8	-1.41665	0.000587772
Gm1305	-1.41605	0.00315596
Slc12a5	-1.41583	0.0165617
Pde8a	-1.41479	1.10072e-16
Fn1	-1.41157	0.00186405
Slc24a2	-1.40776	0.00095911
Rtl1	-1.40088	0.0183058
Prnd	-1.39977	0.000824578
Sult1a1	-1.39974	5.9841e-06
Igtp	-1.39779	1.56633e-05
Fscn1	-1.38954	0.0137205
Nynrin	-1.38919	0.00868947
Col6a1	-1.38868	0.0056262
6530402F18Rik	-1.38775	0.000659429
Phlda1	-1.38143	0.000417685
Qpct	-1.37869	0.0422152
Anpep	-1.37513	0.0221312
Nab2	-1.37507	0.000170612
Sdc4	-1.37386	1.24473e-05
5031414D18Rik	-1.37271	0.00911997
Exoc3l4	-1.36965	0.000285987
Cldn5	-1.36865	0.0267519
Col14a1	-1.36809	0.0436965
Itgb3	-1.36667	0.0373353
Podn	-1.36631	2.6535e-09
S100a10	-1.36581	0.00495692
Col5a3	-1.36541	0.0189766
Ly96	-1.36455	0.0136104
Mov10	-1.36238	0.000336283
Cideb	-1.35766	0.000171081
H19	-1.35727	0.0424937
Aldh1a1	-1.35588	0.0102789
Card10	-1.35483	4.146e-06
Cnn2	-1.35419	3.71545e-08
Bgn	-1.34881	1.52551e-06
Rasgrp3	-1.34714	6.28172e-08
Ndn	-1.34374	0.0450852
Adamts1	-1.34335	0.000490406
Plekhg2	-1.34212	0.000138041
Scube2	-1.33742	3.72514e-12
Plvap	-1.33577	0.00868947
Crispld2	-1.33509	0.00175522
Zfp36	-1.33403	0.000221692
Igfbp6	-1.33308	0.0484785
Gm10115	-1.3286	0.0381384
Kcp	-1.3282	0.0492027
Tmem51	-1.32502	0.0319561
Sh3d19	-1.32218	2.15184e-06
Cep128	-1.32145	6.54276e-09
Abca1	-1.32132	2.78229e-10
Tpm3-rs7	-1.32087	0.00822351
Col4a3	-1.32074	0.0279021
Ptprf	-1.31932	9.5476e-09
Clic1	-1.31797	9.14831e-06
Ptpro	-1.31787	0.0165424
Gmnn	-1.31539	9.9159e-05
Vangl2	-1.31439	0.00277156
Serpinf1	-1.30974	0.00352676
Hlx	-1.30915	0.0379348
Efemp2	-1.30854	0.00571696
Mocos	-1.30849	2.16047e-05
Phf1	-1.30701	3.27318e-10
Pde10a	-1.3061	0.0490826
C1qc	-1.30366	0.0292717
Col18a1	-1.30295	0.0200334
AI464131	-1.30208	7.22442e-12
Adm	-1.30116	0.00245155
Il2rg	-1.30058	0.0176968
Plekhh2	-1.29945	0.0450889
Il18bp	-1.2985	2.50176e-06
Capn3	-1.29789	0.000469319
Icam2	-1.29729	0.00929873
Tmem82	-1.29632	3.07272e-10
AI507597	-1.29625	0.00533803
Heyl	-1.29485	0.00831021
Aspn	-1.29435	0.0256936
Mgst1	-1.28754	0.000129587
Lum	-1.28728	0.0126948
Tnfaip2	-1.28517	3.92082e-08
Zrsr1	-1.28395	1.77215e-10
Paqr4	-1.28315	2.5985e-07
Nid1	-1.28272	0.00318453
Cd55	-1.28262	0.0188277
Fndc1	-1.28058	0.00874969
Pdgfra	-1.27973	0.000474717
Fes	-1.27684	0.0160717
Pdpn	-1.27324	0.0193448
Wnt9a	-1.27237	9.67198e-05
Cd34	-1.2684	0.00294208
Slfn5	-1.26429	0.00120035
Phldb2	-1.26404	0.000187087
Snx33	-1.26147	3.23651e-08
Rnf122	-1.26122	5.52488e-06
S1pr2	-1.26092	0.0184954
Hist1h2ag	-1.25975	0.0221847
Tg	-1.25808	0.00155407
Irf7	-1.25806	0.0132014
Mest	-1.25804	0.0463501
N4bp3	-1.25547	0.00809559
Phf13	-1.2543	1.39917e-07
N28178	-1.25394	1.71363e-06
Spsb4	-1.24886	0.000261145
Vasp	-1.24825	2.34904e-05
Meg3	-1.24794	0.0102122
Crybb1	-1.24735	0.0405363
Hunk	-1.24602	0.0387828
Lbp	-1.24505	0.0101947
Ptk2b	-1.24372	1.37799e-07
Usp35	-1.24182	0.0452115
Armcx2	-1.24029	0.00331083
2810474O19Rik	-1.23714	6.91267e-06
3222401L13Rik	-1.23598	6.41422e-05
Kcnt2	-1.23544	0.0320163
Fhl3	-1.23412	1.23279e-06
Zfp462	-1.23284	2.9638e-07
Clip2	-1.23202	0.0385329
Itih5	-1.23148	0.0319304
Hsd11b1	-1.22456	0.0231935
Dlg3	-1.22156	0.00263438
Pmp22	-1.2202	2.99448e-08
Adam19	-1.21921	0.00190364
Emp1	-1.21724	0.0222835
Sez6l2	-1.21706	0.0493229
Ppp1r3c	-1.21673	3.38875e-07
Tpm2	-1.21496	0.0134256
Slc16a2	-1.20997	0.0111609
Tlr4	-1.20995	1.44618e-07
Dpep1	-1.20909	0.0422541
Gsg1l	-1.20699	6.81968e-06
Vash1	-1.20682	0.000698764
Cryba4	-1.20584	0.0028077
Rhoc	-1.20381	1.00965e-08
Pou5f2	-1.20215	0.0485934
Zfp90	-1.20184	0.039712
Pcdhb20	-1.19941	0.00278394
Wt1	-1.19694	0.0345341
Cebpd	-1.19595	0.00318578
Cd74	-1.19549	0.022936
4632428N05Rik	-1.19277	0.0196457
Cubn	-1.19274	2.4096e-05
S1pr3	-1.19212	0.0319298
Ppp4r1l-ps	-1.1894	4.16043e-05
Tnxb	-1.18939	0.0256207
Cd93	-1.18909	0.00277504
Csrnp1	-1.18553	3.26959e-05
Irgm2	-1.18506	8.89187e-05
Rgl3	-1.18469	1.7811e-07
Fzd1	-1.18414	1.58877e-05
Bcl6b	-1.18161	0.0476774
Prelp	-1.17749	0.000567938
Creb3l1	-1.17552	0.0381486
Rsad2	-1.17518	0.00685465
Sema3d	-1.17464	0.0278986
Gpc6	-1.17086	0.00875665
Papln	-1.16623	0.00734202
Zmat1	-1.1639	6.02744e-07
Slc37a1	-1.16162	6.40756e-06
Alox12	-1.16033	0.0201995
Ccdc80	-1.15985	4.15065e-06
Sema4c	-1.15979	0.000251205
Vtn	-1.15719	0.040075
Ifit1	-1.15714	0.048664
Ctso	-1.15693	1.47652e-05
Vcam1	-1.15499	0.0439623
Fam124a	-1.15302	9.61537e-05
Gm10118	-1.15185	0.00352676
Ip6k3	-1.1512	6.76448e-06
Tmem100	-1.1499	6.29232e-06
Chst11	-1.14911	0.0145966
Mxra8	-1.14815	0.0211557
Epha4	-1.14782	4.19569e-08
Anxa2	-1.14165	0.0103147
Tmprss13	-1.13931	0.0213988
Kifc2	-1.13839	0.000163986
Pvrl2	-1.13641	1.95607e-05
Aldob	-1.1363	0.0350527
G630090E17Rik	-1.13524	0.00022933
Gpr133	-1.13484	0.00382247
Itga1	-1.13444	0.00136284
Lgi1	-1.13437	5.57522e-06
Tesc	-1.1335	1.31758e-05
Nedd9	-1.13076	0.000864824
Ccdc84	-1.13074	0.009947
Dennd3	-1.12938	0.0270913
Aatk	-1.12836	0.0476887
Vwa3a	-1.12826	0.00199549
Lgals9	-1.12818	0.0401655
Clrn1	-1.12337	0.0436965
Nap1l3	-1.12202	0.043324
Tpmt	-1.11981	0.039252
Hmgb2	-1.11942	0.00226612
Elf4	-1.11858	0.00612291
Mark1	-1.11846	3.98336e-06
Adcy8	-1.11834	0.00796973
Fam65b	-1.11783	6.91264e-07
Nuak1	-1.11562	4.15541e-13
Zswim4	-1.11481	1.12444e-08
Gng11	-1.11479	0.0175241
Pcdhb19	-1.11399	0.00312342
Stat2	-1.11391	0.00032912
Cmpk2	-1.11188	0.0338842
Plekha2	-1.11045	1.21286e-09
Mgat5	-1.10684	1.26265e-06
Cdkn1a	-1.10663	0.000152347
Lgals1	-1.10623	1.80661e-06
Ntn1	-1.10536	4.00089e-12
Unc93b1	-1.10472	0.0436965
Prkcd	-1.10352	0.000532205
Ccng2	-1.10241	2.88669e-08
Armcx4	-1.10105	5.19789e-06
Myo1e	-1.10056	0.0117652
Fzd2	-1.09745	0.00715127
Dchs1	-1.09531	0.0304987
Amph	-1.09486	0.0418249
Tor3a	-1.09298	0.000282309
Adra1d	-1.08973	0.00068128
Prrg3	-1.08764	0.0275339
Ets1	-1.08707	0.0112848
Pvrl1	-1.08696	0.0167877
Klhdc8a	-1.08658	9.59649e-06
Mgp	-1.08536	0.00974929
Aoc3	-1.08457	0.0431451
Tceal1	-1.08348	0.00113187
F13a1	-1.0822	0.0384352
Wsb1	-1.08196	0.000548665
Vstm4	-1.08193	9.83774e-05
Nes	-1.07999	0.0309953
Tmc8	-1.0798	0.0234325
P2ry14	-1.07722	0.0254159
Pcdhb17	-1.07534	0.0112431
Ddah2	-1.07384	0.0302439
Trpv4	-1.07352	0.0381384
Mafb	-1.07171	0.000266371
Dpyd	-1.07115	1.98102e-05
Cfh	-1.07004	9.71863e-05
Htra3	-1.06981	0.0110574
Ddx60	-1.06911	0.0204864
Sat1	-1.06795	5.08439e-05
Arhgap18	-1.06341	0.0327457
Srrm4	-1.06292	2.04017e-07
Rnase4	-1.06285	0.015543
Usp11	-1.06236	8.66741e-05
Lims2	-1.0619	0.026122
Ankrd44	-1.06178	0.000584857
Tlr3	-1.0616	2.07483e-05
Elk3	-1.06052	0.0177464
Cntn5	-1.06	0.0052547
Zfp760	-1.05909	0.0452075
Purg	-1.05571	0.00541464
Dcn	-1.05268	0.00017373
Myadm	-1.05198	1.76562e-12
Mrc1	-1.05067	0.0347566
Pcdhb18	-1.04992	0.0407451
2004-09-01	-1.04912	0.00171999
Med12l	-1.04812	4.09231e-10
Adrbk2	-1.04776	7.08422e-08
1700084E18Rik	-1.04721	0.0479663
Habp2	-1.04512	9.74674e-05
Ccdc82	-1.04511	0.0100894
Fancg	-1.04419	0.0476617
Glt28d2	-1.0439	0.000112067
Trp53i11	-1.04346	0.0112784
Smagp	-1.04337	0.0452075
Plekho1	-1.04255	2.40357e-07
Arhgef40	-1.03885	1.40952e-05
Pdgfrb	-1.03829	0.0420258
Igfbp7	-1.03622	0.0228524
Slc16a9	-1.03574	0.00878877
Src	-1.03516	0.00650501
Sh3bgrl3	-1.03294	0.0177416
Serping1	-1.03255	0.00035428
Mtl5	-1.03145	0.0121757
Cyb5r2	-1.03131	2.75105e-05
Cav1	-1.03004	0.01533
Tenc1	-1.02625	1.2037e-08
Ska2	-1.02411	1.52659e-06
Irx3	-1.02338	4.112e-06
Robo4	-1.02312	0.0122021
Gm10855	-1.022	0.0347448
Sync	-1.02182	0.000659429
Mmp28	-1.02113	0.0183829
Rtn4rl1	-1.01821	0.00374699
Ptgs1	-1.01757	0.0143051
Fgf11	-1.01648	0.0221294
Tmem88	-1.0164	0.0189186
Asf1b	-1.01628	0.0488243
Prrg1	-1.01602	5.98327e-09
3110003A17Rik	-1.01586	0.00167705
Sri	-1.01452	3.31424e-07
Plekhf1	-1.01277	7.2402e-07
Mme	-1.00917	0.000194602
Pld1	-1.00845	2.72408e-06
Tnnt1	-1.00712	0.0164673
Fbln2	-1.00677	0.00520865
Fam114a1	-1.00535	0.0290824
Adamts15	-1.00502	0.000174553
Spry4	-1.00329	0.0176722
Myo1d	-1.00182	0.0314644
Lyz2	-1.001	0.0395041
Alas2	-0.999838	0.0462768
Fam20a	-0.999059	0.025617
Uchl1	-0.998774	0.00406842
Rom1	-0.998644	0.000349543
Rhoj	-0.998396	0.0143595
Scn4a	-0.99755	4.08667e-09
Mpp2	-0.993239	0.0219748
Myd88	-0.993088	0.00021503
Scarf1	-0.992641	0.00873494
Fbxl19	-0.991307	0.00302044
Lysmd3	-0.991251	9.34111e-07
Pak4	-0.991111	0.000104742
Maml2	-0.99101	0.016234
Tmem53	-0.99031	0.000195645
Pcdhb14	-0.989753	0.011256
Pdlim4	-0.989518	0.000586589
1700025G04Rik	-0.988823	3.44672e-10
Pros1	-0.984444	0.0267603
Mad2l1bp	-0.983475	0.00027471
Srgap1	-0.981619	0.0380985
Zfp810	-0.980823	0.000174553
Zfp467	-0.979189	0.0265264
Tmod4	-0.979049	0.000107728
Crip1	-0.9782	0.0449315
Rab43	-0.977889	0.000121595
Myom3	-0.974938	0.0253118
Frs3	-0.97373	0.00702196
Csf2ra	-0.973568	0.00634608
Tmsb4x	-0.973246	0.00018024
Thbs4	-0.972677	0.008762
Cald1	-0.971821	0.0136321
Dnaic1	-0.971604	0.0350828
Tmem151a	-0.970287	0.0367807
Nqo1	-0.969446	3.87697e-09
Efr3b	-0.968798	0.0157131
Ppap2b	-0.967519	9.5858e-14
Jrkl	-0.967303	0.000624239
Pld2	-0.966467	0.000275967
Igfals	-0.963984	0.0134139
Ophn1	-0.963592	0.00104582
Btd	-0.963366	0.000176682
Tubb2b	-0.963026	0.0170631
Chst3	-0.962132	0.007787
Dach1	-0.961814	0.00924465
Laptm5	-0.96169	0.0248167
Esam	-0.961344	0.0415497
Ccdc102a	-0.960648	0.029672
Myo5b	-0.960519	9.07409e-12
Wdr62	-0.95974	0.033934
Sp4	-0.959125	6.30393e-06
Pea15a	-0.959105	0.00155191
Itpripl2	-0.957577	0.0207942
Fam161b	-0.957146	5.47594e-08
Tmsb10	-0.95618	0.0461699
Fads3	-0.955736	1.50978e-10
Mgat4a	-0.953998	0.00388644
Tcf7l1	-0.952603	2.28606e-05
Gab2	-0.952359	2.50243e-06
Dct	-0.952231	0.0248998
Nuak2	-0.951449	0.0259577
Cmklr1	-0.950679	0.021696
Pcdh1	-0.949622	0.0335826
Tspan9	-0.949369	9.50556e-05
Scd4	-0.949184	0.00914735
Jak3	-0.948701	0.00145593
Arhgef10	-0.948125	4.85666e-05
Arhgef2	-0.947844	8.3261e-06
Zfp784	-0.947698	0.00443838
Il1r1	-0.946961	0.0393045
Emcn	-0.94656	0.0296461
Ldlrap1	-0.945132	6.99149e-06
Shisa4	-0.94298	0.0469154
Pitpnm3	-0.940408	0.00587335
2810055G20Rik	-0.939571	0.0165617
8430408G22Rik	-0.937982	0.000137632
Pfkfb1	-0.937333	0.00541734
Tnfrsf23	-0.936988	0.00923109
Armc2	-0.936403	8.47942e-08
Alox5	-0.935485	0.0138202
Uba7	-0.934836	0.00738081
Tpm4	-0.933356	0.0208799
Maf	-0.932863	0.000492349
Prex1	-0.932308	0.0431928
Fabp4	-0.931931	0.0221312
Cdkn2d	-0.930602	0.0146855
Cdh5	-0.930377	0.039454
Sh3tc1	-0.930251	0.0325743
BC021891	-0.930225	0.00437701
Abcb4	-0.930122	1.94888e-07
Zfp536	-0.930021	9.19894e-06
Tax1bp3	-0.930008	1.80087e-06
Tagln2	-0.929708	0.00790427
Axl	-0.929579	0.0367947
Hdac7	-0.92799	0.00423278
Trim21	-0.925513	0.032934
Rarg	-0.922714	0.0112601
Gm826	-0.920481	0.00519238
Vsig10	-0.9177	0.0309484
Zmym3	-0.917276	4.74039e-09
Gm10345	-0.916984	0.0295157
Dmd	-0.916614	1.31908e-05
Cbx4	-0.916068	4.17163e-05
C1ra	-0.915897	0.0283799
Brpf3	-0.914871	1.74353e-05
Tnks1bp1	-0.914389	0.00019951
C330011M18Rik	-0.913376	0.00877606
Dpysl2	-0.912499	0.00566271
Fam19a3	-0.909022	0.00380974
Cd28	-0.90685	8.04236e-05
Neu3	-0.906848	0.000115243
Plekhg1	-0.905812	0.00329315
P2rx6	-0.902751	0.0169155
Wipf1	-0.902402	0.0299851
Vwa7	-0.901945	4.93945e-05
Xirp2	-0.900539	1.99939e-07
Slc22a15	-0.898508	0.0131611
Tmem170	-0.898381	0.0283574
Arhgef19	-0.897304	0.0165617
Rod1	-0.896143	0.00186904
Tgfb1	-0.895892	0.000388232
Parm1	-0.895308	1.19248e-05
App	-0.891785	0.00247938
Mcam	-0.890825	0.0478061
Gm8113	-0.890823	8.8885e-07
Clic5	-0.890771	5.93691e-05
AI846148	-0.890036	0.000213902
Arhgap23	-0.88915	2.24933e-06
Lrp1	-0.888165	0.0111348
Arf2	-0.887728	9.43004e-05
2008-09-01	-0.887596	1.57152e-05
Tspan18	-0.887348	0.00949312
Zfp641	-0.886494	4.96931e-05
Lgals3bp	-0.884472	0.0180734
Trim72	-0.884376	2.67024e-09
Evi5l	-0.884067	3.25871e-06
Rhog	-0.882967	0.00543662
Ankmy2	-0.882695	2.63071e-05
Mamld1	-0.882586	3.08162e-07
Upp1	-0.882381	0.0492027
Igf2	-0.880739	0.0362414
Plcg2	-0.880305	5.05208e-05
Wbscr17	-0.87878	0.000230115
Sulf1	-0.878558	0.0438038
1810037I17Rik	-0.877074	0.00779461
Nrp2	-0.87518	0.0380926
Gpr146	-0.875076	2.62623e-06
Bnc2	-0.874586	0.0394539
Grm1	-0.87424	5.17966e-08
Etv5	-0.87422	0.0187086
Ddit4	-0.873303	0.0226262
Nos3	-0.872957	0.0226209
Xkrx	-0.871495	0.0102345
Ltbp4	-0.871146	0.0237449
C1qtnf1	-0.870544	0.0164216
Ppip5k1	-0.869584	2.02451e-06
Trim56	-0.869094	0.000145147
Fam13b	-0.866265	0.00389566
Zfp449	-0.866236	0.00157962
Col4a5	-0.865341	8.17119e-08
Trim7	-0.864742	0.000277632
Tmem2	-0.861966	0.00946816
Stard9	-0.861517	0.0284187
Lrrc56	-0.861472	0.00387162
Casp9	-0.860655	9.86232e-05
Rasl10b	-0.860415	2.2376e-08
Dab2	-0.859178	0.0255075
Bcmo1	-0.857531	0.0313949
Iqgap1	-0.855744	0.00926583
Bbs1	-0.853494	0.000875583
Wrap53	-0.853425	0.00169856
2900026A02Rik	-0.853039	8.19762e-06
Cybasc3	-0.852947	0.00849798
Atp9a	-0.852504	4.24716e-07
Arhgap32	-0.852453	2.46801e-05
Tnik	-0.851874	1.7751e-09
9030612E09Rik	-0.851452	0.0195603
Flna	-0.850195	0.0152555
Thbd	-0.848246	0.00710807
Stk40	-0.847782	6.24932e-09
Mal	-0.847773	0.00533999
Kctd7	-0.847717	0.0207163
Zfp110	-0.844832	2.20993e-05
AI317395	-0.84403	0.0034527
Ecm1	-0.842565	0.0121577
Pi16	-0.842506	0.044228
Enpep	-0.84164	0.0298874
BC037032	-0.838815	3.47619e-05
A530016L24Rik	-0.838658	5.67985e-07
Tsc22d1	-0.838056	3.18212e-07
Hmgn2	-0.837342	2.50243e-06
Ppfibp2	-0.837183	3.1637e-06
Adcy1	-0.836616	0.00627057
Zfp52	-0.83596	0.0156627
Cyth3	-0.835815	0.000136079
Cspg4	-0.834999	0.00581614
2310035K24Rik	-0.834424	1.31932e-05
Parp4	-0.833954	2.34086e-09
4933433P14Rik	-0.832817	0.00623826
Gcnt2	-0.832448	0.0188016
Tmem179	-0.831379	0.016234
Fam129a	-0.830826	0.0181266
Wbp5	-0.830144	0.0293072
Dapp1	-0.828639	0.0105614
Fnbp1l	-0.828541	0.00965432
2610029I01Rik	-0.828324	0.0007468
Parp9	-0.827314	0.00121606
Hist2h3c2	-0.827014	0.0455312
Rnf115	-0.826694	4.7251e-06
Slc46a3	-0.825293	0.000139699
Ptpre	-0.825227	0.00813407
Rfx1	-0.822484	2.68153e-05
Fhod1	-0.822021	0.0147446
S1pr1	-0.821478	0.0449669
Lyn	-0.821274	0.0373793
Rnf144a	-0.820313	0.0117525
Zfp563	-0.820282	0.0324901
Creld2	-0.818343	0.0304179
Ccnd1	-0.817615	0.0139354
Ankrd23	-0.817188	0.000144116
Gm10282	-0.816898	0.00197102
Stk10	-0.816173	0.0496516
Lsm3	-0.815448	0.000173631
Cxadr	-0.815321	0.0125011
Dcaf15	-0.81306	0.00633489
Atf5	-0.812561	4.5733e-05
Rpa3	-0.811479	0.0461699
Lhfp	-0.811248	0.000960891
Zfp703	-0.808351	0.000310511
Nrp1	-0.808218	0.00453829
Taf7	-0.806416	0.00219062
Rnf19a	-0.805875	4.73558e-07
Cd97	-0.805081	1.72017e-05
Msn	-0.804983	1.88489e-09
Hspa1l	-0.802956	0.0134139
Pdgfd	-0.802422	0.0165624
Abcb1a	-0.801229	0.0334473
Hjurp	-0.799561	0.0212638
Frmd4b	-0.79892	0.0107962
Arid5a	-0.798584	0.0198608
Itpr2	-0.798469	0.0247584
Myh9	-0.798399	0.0270124
Pgrmc1	-0.797501	0.00430089
Arid4a	-0.796891	4.45159e-05
Tubb2a	-0.795774	0.0119361
Ctdspl	-0.794429	0.0433535
Lynx1	-0.794306	6.91773e-07
Tmem18	-0.794106	0.00498066
Mamstr	-0.794005	0.0255075
Mast2	-0.793533	3.13216e-07
Itga6	-0.793503	1.01193e-05
Dlgap4	-0.792496	1.15467e-07
Hrasls	-0.791817	0.0251477
Ddx58	-0.791486	0.0319304
Ifitm2	-0.791307	0.0406065
Myo6	-0.79128	0.0273744
Ntn4	-0.790889	0.0213475
Kctd1	-0.790374	0.000126369
Sdr42e1	-0.789617	0.0130336
Qsox1	-0.789592	3.25343e-05
Prkch	-0.789138	0.0330427
Scn1b	-0.78739	0.00180835
Zbtb7b	-0.787278	1.76407e-05
Synpo	-0.787152	1.37799e-07
Lrg1	-0.787117	2.70821e-05
Nrap	-0.785232	9.82171e-06
2410018L13Rik	-0.78507	0.0108216
Wwtr1	-0.785012	7.78375e-09
Ttbk2	-0.784178	1.41004e-06
Irx5	-0.784127	0.00484371
Ccdc23	-0.783842	0.0197412
Fuca2	-0.783604	4.47019e-05
Tmem128	-0.782785	0.0159254
Lrif1	-0.782327	0.000412603
Mbd1	-0.782289	0.000350918
Cep70	-0.782035	0.0347448
Mcm4	-0.781851	0.00235768
Ccdc8	-0.781591	0.00748779
B2m	-0.781217	0.0475451
Cyr61	-0.781035	0.0133889
Bcl6	-0.780486	0.00167705
Smox	-0.780099	0.00195812
Col4a1	-0.779912	0.00145593
Igsf1	-0.779811	0.0181661
2310010M20Rik	-0.77955	1.773e-05
Rbfox1	-0.779428	1.24707e-05
Plin2	-0.778396	1.52887e-06
Dnajb5	-0.77771	7.2402e-07
Asb5	-0.775113	0.000887968
Smtn	-0.774921	0.000957937
Otud1	-0.77424	0.0364444
Abca12	-0.773881	0.00279701
Fkbp14	-0.772306	0.00593999
Gpr22	-0.772294	7.45176e-06
Cep135	-0.770968	0.019512
Tpm3	-0.769134	0.0215743
Dnahc7b	-0.768153	0.0363595
Syk	-0.767218	2.88385e-06
Dolpp1	-0.765805	0.00139376
Xiap	-0.765547	1.41308e-06
Il28ra	-0.765341	0.00624123
Tacc1	-0.765188	8.14976e-08
Parp14	-0.764654	0.0436252
9830001H06Rik	-0.763577	0.0436306
Kctd21	-0.763145	0.00878544
Tacc2	-0.76304	0.00426197
Dusp8	-0.762234	1.11074e-06
Akirin1	-0.762039	0.000256273
Nr1d1	-0.761869	2.79776e-05
Zfp189	-0.756745	0.0107935
Fas	-0.756725	0.00633489
Gpx8	-0.756572	0.0461349
Hist2h2be	-0.755799	0.000702008
Pfn2	-0.75447	0.000192296
Tnrc18	-0.754035	4.4609e-05
Hfe2	-0.753747	2.11139e-06
Klhl18	-0.753226	0.000610199
Slitrk4	-0.752898	0.0254728
Tinagl1	-0.751866	0.0451142
Mapk12	-0.750557	0.00174117
Rttn	-0.750327	0.00482716
Dok4	-0.749474	0.0436316
Wls	-0.749131	0.000268575
Lix1	-0.748968	0.00984315
Pkia	-0.747263	2.87311e-06
Rfesd	-0.746992	0.0109147
Cd276	-0.74695	0.0415706
Zswim6	-0.746862	9.76504e-05
Rnf144b	-0.746767	0.000887968
Optn	-0.746401	8.06828e-07
Cflar	-0.746393	1.76059e-05
Ttyh3	-0.746295	0.00248671
Sfxn4	-0.7461	0.000960891
Pard6a	-0.746005	0.0289448
Zfyve1	-0.744453	3.79086e-05
Iigp1	-0.743943	0.000404643
H2afy2	-0.741814	0.0158082
Aqp7	-0.74131	0.0491444
Aff1	-0.738821	6.35597e-08
Ece1	-0.73809	0.000885789
Mecom	-0.737956	0.0236337
6430571L13Rik	-0.737838	0.0200432
Hecw2	-0.73739	0.00908633
Zfp46	-0.737273	2.89111e-06
AI316807	-0.736883	2.37007e-05
Tmem136	-0.735069	0.000957937
Dand5	-0.734889	0.0102597
Arhgef17	-0.733724	7.15305e-07
Brwd3	-0.733288	8.42557e-05
4930481A15Rik	-0.732984	0.00943033
Ugp2	-0.732951	0.000147255
Krcc1	-0.731758	0.000115483
Camk2b	-0.731643	0.007787
Pacsin3	-0.731212	1.54796e-06
Plscr2	-0.731119	0.0392058
Kremen1	-0.730708	1.96557e-05
Gm10093	-0.730568	0.0405665
Adprm	-0.730107	0.0142622
Atp8b2	-0.730056	0.00277504
Sec61g	-0.729061	0.0212657
Zscan2	-0.727963	0.00344735
Ptges3l	-0.726256	0.0300725
Gramd1a	-0.725079	5.38318e-06
Afmid	-0.724194	0.0271052
Smcr7	-0.723377	0.000439353
Ypel5	-0.722167	9.95241e-05
Gm5595	-0.720564	2.1807e-05
Srgap2	-0.720227	0.00285797
Gtf2ird1	-0.71996	0.000567938
Cyb561d1	-0.719752	0.00145881
Tle2	-0.719532	0.0238217
Snx32	-0.718501	0.0302978
Lrrcc1	-0.718424	0.0304103
Fgfr1	-0.717918	6.82124e-05
Ppp2r3a	-0.71674	0.000536623
Bcl2l1	-0.716707	0.00932707
Elmod3	-0.715632	3.75455e-05
Sgol2	-0.715484	0.000979368
Bend5	-0.714086	0.0362802
Map4k2	-0.71325	0.0106642
Mpp5	-0.713203	4.1906e-05
Dlg5	-0.713088	0.00114068
Zfp697	-0.712627	0.000722357
Magi2	-0.712522	0.0121509
Gm889	-0.710734	0.00998778
Lrig2	-0.710473	0.000121161
Tk2	-0.709416	0.0192035
Hfe	-0.709265	0.00112932
Mmp11	-0.70913	0.0299134
4930529M08Rik	-0.709047	0.0244979
Bak1	-0.709017	0.000777462
Cyth2	-0.708615	0.000671646
Necap2	-0.708336	0.0384822
Nkx6-2	-0.708135	0.0493564
Inpp5a	-0.707935	1.17012e-05
Cgnl1	-0.707669	0.00104685
Nabp1	-0.707595	0.000488635
Cyp4b1	-0.707421	0.0019538
Wdr44	-0.707181	0.000814425
Rnf24	-0.705604	0.0100643
Tmem9	-0.704877	0.00694002
4930402H24Rik	-0.704638	2.19616e-06
Ccdc28b	-0.704612	0.041287
Esrrb	-0.703332	9.06437e-07
Plscr1	-0.702965	0.0219872
Zc3hav1	-0.702544	0.0087861
Peg3	-0.702052	0.0272134
Rps6ka2	-0.70114	0.0302374
Ifi35	-0.701087	0.00596277
Klf4	-0.701016	0.0350348
Kansl1l	-0.699704	3.92219e-07
Murc	-0.699592	2.11832e-06
Tmem71	-0.699066	0.0226003
Limch1	-0.698605	5.7278e-05
Pknox2	-0.698134	0.00377374
Yes1	-0.697719	0.0042752
Numb	-0.696903	0.000717272
Mdfic	-0.696157	0.0478675
Mier3	-0.696051	0.000162009
Serpine1	-0.69551	0.00921026
Trpm4	-0.694782	0.0111806
Igfbp4	-0.694437	0.0110979
Vwf	-0.694118	0.0167877
Syne2	-0.692975	0.00391701
Ell2	-0.692822	0.000136116
Col4a2	-0.692772	9.05737e-05
Plag1	-0.692178	0.00389974
Sbno2	-0.69201	0.00628801
Mkl1	-0.691939	0.00590605
Arfgap3	-0.691818	0.0264924
1110059E24Rik	-0.691119	0.0275559
Tada3	-0.690523	9.71644e-05
B230312A22Rik	-0.690437	2.80906e-05
Eml2	-0.689393	0.000399266
Mospd2	-0.689015	0.00714782
9130023H24Rik	-0.688045	0.0212115
Mn1	-0.686874	3.7411e-05
Rusc1	-0.686742	0.00032912
Midn	-0.68648	0.00138138
Camk1	-0.685111	7.30116e-05
Dcun1d4	-0.684607	0.000700866
Qrsl1	-0.684303	0.000153445
Cap1	-0.68403	0.0020612
Atp1b2	-0.680668	0.0212151
Tmco4	-0.680095	0.000869093
Fam13a	-0.680045	9.53958e-06
Hist1h1c	-0.679821	9.43004e-05
Tmx1	-0.679696	8.62091e-05
Pnrc1	-0.679695	0.00115311
Armcx3	-0.679349	0.000738661
Dsc2	-0.678755	4.95392e-05
Heatr5b	-0.678669	0.000105536
Ralb	-0.678013	0.000171384
Tmem179b	-0.67791	0.0106319
Map3k11	-0.676474	0.000129064
Plk2	-0.676306	0.0198522
Tcta	-0.675939	0.000778431
Polq	-0.675775	0.000421091
Agpat9	-0.675469	0.0141852
Anapc10	-0.674264	0.0257573
Nfil3	-0.674088	0.00542844
Mrap	-0.673261	0.0405816
Prkd1	-0.673145	0.0122236
Cradd	-0.671715	0.0206286
Acbd4	-0.671356	0.026548
Fam46a	-0.671328	0.000556237
Tmem47	-0.671263	0.000424494
Tctn3	-0.671239	0.00235768
Lsm10	-0.669912	0.0067253
Irgm1	-0.669605	0.0178794
St3gal5	-0.669338	0.000149958
AK010878	-0.66901	0.030374
Gm12824	-0.668569	3.36677e-05
Vamp5	-0.668324	0.015401
Ip6k2	-0.668146	0.0237336
Gsn	-0.668143	0.025617
Gm9747	-0.668025	0.00518039
Sorbs3	-0.667694	0.0464707
Zbtb37	-0.666944	0.00095911
Ccdc63	-0.66632	0.0287004
Anapc16	-0.666157	0.000167791
Trim68	-0.66586	0.0052547
Ctns	-0.665599	0.00124446
Amn1	-0.665253	0.0147207
Accs	-0.66513	0.00619025
Itm2c	-0.665013	0.00223027
Akap8l	-0.663542	0.0116379
Csdc2	-0.663216	0.000246874
Lmln	-0.662588	0.0131788
Pqlc2	-0.661599	0.0110264
P2ry1	-0.661264	7.30624e-05
Hspa13	-0.659841	0.000257932
Irx1	-0.659489	0.0175299
Rbms1	-0.658843	5.36036e-05
Galntl4	-0.658783	0.0324115
Zfp608	-0.658584	0.0144794
Adam22	-0.658502	0.000115243
Idh1	-0.658109	2.8904e-06
Akip1	-0.656498	0.0420446
Bves	-0.655637	0.000929061
Atp1b1	-0.655569	2.09364e-05
Slc25a34	-0.654204	0.000451725
4632415K11Rik	-0.653727	0.00269527
Tox3	-0.652947	0.0337062
Ankrd32	-0.652252	0.000136346
Rnf41	-0.652177	0.000832164
Ttc30a2	-0.651289	0.0221945
Zfp229	-0.650397	0.0119458
Tmem159	-0.649965	0.0100894
Tppp	-0.649704	0.00171944
Ticam1	-0.649465	0.00837072
Eogt	-0.647077	0.00095179
Tecrl	-0.646645	0.000994882
Pla2g16	-0.646628	6.48723e-06
Asb18	-0.646518	0.0123488
Agtrap	-0.646239	0.000120201
Cc2d2a	-0.644649	0.00271492
Ephb3	-0.644531	0.00174154
Zdhhc20	-0.644291	0.00765472
Zfp260	-0.642643	7.77304e-05
Htatip2	-0.641697	0.0124048
Derl2	-0.641223	0.000156814
Cdan1	-0.64107	0.0113015
Cdk19	-0.64078	0.00179237
2610008E11Rik	-0.638941	0.00284915
Triobp	-0.638727	0.00148571
Rbpms2	-0.638428	5.89408e-05
Mll5	-0.638079	8.65161e-07
Met	-0.637971	0.0461921
Blcap	-0.637894	4.112e-06
Leprot	-0.637529	0.00501424
Tecpr1	-0.635838	0.00017373
Ppp1r11	-0.635792	0.00540163
Prlr	-0.634565	0.0082045
Sema6b	-0.634373	0.0229557
Cp	-0.634373	0.00140611
Zyx	-0.633342	0.000180728
Mtmr12	-0.63298	0.00776602
Neat1	-0.63021	0.0257478
Zscan21	-0.629944	0.0198522
Alpk3	-0.629879	0.000170815
Coro6	-0.629727	0.00921026
Fzr1	-0.628355	0.00180556
Plxnb1	-0.628116	2.73256e-05
Irs1	-0.628017	0.000196583
Acy3	-0.627962	0.0034627
Dcakd	-0.627894	0.000712263
Sgcg	-0.627776	0.00028828
Tceal8	-0.625155	0.0303076
Arid5b	-0.624658	0.00248671
Depdc5	-0.624603	0.000136689
Hspa5	-0.624509	0.00234194
Ppt1	-0.62417	0.00238931
Ncapd2	-0.623845	0.0027001
Trip11	-0.622684	0.000418694
St6galnac6	-0.622021	2.70962e-05
Snrpn	-0.621751	0.000144924
Ppp1r13l	-0.62134	0.000174553
Txndc12	-0.620674	0.0140351
Zbtb24	-0.620324	0.0369446
Ctsf	-0.620089	6.2643e-05
Idua	-0.61996	3.42488e-05
Csrp1	-0.61946	0.0272171
Chmp4c	-0.619133	0.00171119
Gm16515	-0.617964	0.00108316
Trim2	-0.617609	0.0189186
H3f3b	-0.617153	1.06655e-05
Shank1	-0.616755	0.0185663
Cdk2ap2	-0.616313	0.0139642
Cox7a1	-0.615941	0.000605944
Ppara	-0.61467	0.000887968
Unc119b	-0.614247	0.0133669
Pdcl	-0.614244	0.00141821
Egln3	-0.614077	0.0164216
Rel	-0.613997	0.00833365
Pigp	-0.613502	0.00701121
Trim63	-0.612935	0.000320277
Lama2	-0.612496	0.00140366
Nf1	-0.612205	9.64567e-05
Fam131a	-0.612101	0.00994231
Htra1	-0.611539	1.63904e-05
Btbd10	-0.611367	0.0177464
Zfp438	-0.611342	0.00550918
Tmem127	-0.6104	4.19921e-05
Dusp27	-0.61016	0.00032912
F11r	-0.609246	0.00424763
Fer	-0.608879	0.00465503
Popdc3	-0.608611	0.00125253
Parp12	-0.605944	0.00307919
Rnf185	-0.605731	0.000629191
Fermt2	-0.605567	2.44049e-05
Zfp187	-0.604413	3.34213e-05
Ndufb3	-0.603094	0.000287087
Adamts2	-0.602785	0.0311594
Parp3	-0.600852	0.000374247
Zfp11	-0.599406	0.00772083
H2afv	-0.599284	0.00296354
Atxn7l1	-0.598353	0.000187904
Tnfaip8	-0.598299	0.00350368
Dscr3	-0.598176	0.000930185
Tmbim6	-0.597887	0.000184558
Trim54	-0.597497	0.000272923
Osbpl7	-0.597368	0.038817
Btbd7	-0.59733	1.7725e-05
BC002163	-0.597042	0.0379644
Stx6	-0.596029	0.00718732
Dtx3	-0.595741	0.00156314
Lbh	-0.595616	0.00248914
Sh2b1	-0.595261	3.3895e-05
1110038D17Rik	-0.595074	6.53254e-06
Ehhadh	-0.592193	0.00835652
Klf2	-0.592133	0.035967
Gnai3	-0.592063	0.0232125
Mras	-0.591078	0.0393005
Rnf128	-0.590897	0.000662468
Kat5	-0.590757	0.0055644
Serpinb9	-0.590548	0.0231756
Lamc2	-0.589981	0.0363711
Pou6f1	-0.588975	0.00394712
Tbc1d23	-0.588862	0.00469751
Plcd1	-0.588718	0.0157572
Spred1	-0.588558	0.0257598
Rnf215	-0.588294	0.0284929
Med13	-0.58788	4.47941e-06
Mrpl14	-0.587777	0.0244798
Zmym5	-0.587168	0.00126689
Ampd3	-0.586648	0.000188929
Napepld	-0.585938	0.0187118
Inpp4b	-0.585879	3.0443e-05
Cblb	-0.585405	0.00079038
Maged2	-0.585266	0.0490017
1810013L24Rik	-0.584807	0.000104799
Ndufa3	-0.584784	0.00594423
Fndc3a	-0.584434	0.00770666
Helb	-0.58432	0.00398716
Dbp	-0.583967	0.0162009
B4galt1	-0.582543	0.000215357
Fam19a5	-0.581601	0.0347566
Ttc30b	-0.581107	0.0176965
Ikzf2	-0.580522	0.0052547
Lrrc14b	-0.580282	0.000172193
Cmya5	-0.58025	0.0023673
Aox1	-0.579828	0.0225803
Fam73b	-0.579403	0.000176682
Nudt22	-0.57917	0.0197312
Rbm5	-0.57848	0.0201995
Fgl2	-0.578356	0.0134222
2410089E03Rik	-0.57739	0.00965432
Cpt1a	-0.577333	0.00161997
Dtna	-0.577329	0.000294001
Xrcc2	-0.577043	0.00783958
Akirin2	-0.575264	0.0011495
1700020I14Rik	-0.573628	0.000683296
Hspb2	-0.573334	0.0113015
Prdm10	-0.572908	0.027489
Rabgef1	-0.572235	0.00155786
Fam164a	-0.571985	0.00860336
D630037F22Rik	-0.571761	0.0148673
Zfpm1	-0.571423	0.00173604
Alpl	-0.570953	0.0477616
Cdkn2aip	-0.570749	0.0457291
Gcc1	-0.57028	0.0334473
Chd6	-0.570045	0.0132109
Cdc42ep1	-0.568581	0.000901992
Cidea	-0.567787	0.00930727
Pcdhga3	-0.567505	0.00427736
Nudt13	-0.567439	0.00275469
Igfbp5	-0.567331	0.00205886
Rnf25	-0.567128	0.028991
D17H6S53E	-0.566864	0.0341935
Ctgf	-0.566817	0.0133614
Mterfd3	-0.566683	0.0161441
Klhl24	-0.566647	0.00153054
Aars	-0.566633	0.000111449
Elf1	-0.566611	0.0062367
Cited4	-0.565483	0.017406
Bmp1	-0.565463	0.0425577
Ctnna3	-0.565294	0.00063116
Creb3l2	-0.565052	0.000609848
Wdr6	-0.564539	0.00391701
Uba5	-0.564017	0.00703331
Adam17	-0.563477	0.00265788
Arl6ip1	-0.563299	0.0316946
Gpc4	-0.562502	0.00179785
Ip6k1	-0.562356	0.000172104
Pcnt	-0.562049	0.000913808
Nbeal1	-0.560804	0.000312869
Cmtm6	-0.560278	0.0385329
Tmem41b	-0.559533	0.00333323
Slc2a4	-0.559314	0.0070412
Fam160a1	-0.559006	0.000432957
Sfrs18	-0.558106	0.035989
Egflam	-0.555928	0.0300725
Zfp961	-0.55527	0.023535
Bcl2l13	-0.555047	0.000251537
Pdlim7	-0.554942	0.0214308
Golgb1	-0.554121	0.000444631
Bach2	-0.55356	0.0398262
Ccdc109a	-0.553459	0.000557959
Gm7293	-0.551829	0.00289927
Atp1a1	-0.551553	0.00554848
Zfp579	-0.551405	0.008202
Yipf7	-0.55114	0.0031682
Klhl28	-0.55079	0.0171482
Ubc	-0.550547	0.00336007
Taok1	-0.549312	0.000429758
Edem1	-0.548911	0.0377309
Atp5k	-0.548729	0.0191283
Cdkn1b	-0.548707	0.000803596
Creld1	-0.547606	0.00185707
Etl4	-0.546994	0.000152607
Zfp768	-0.546638	0.00020208
Ednra	-0.546323	0.0234325
Zfp945	-0.546185	0.0175988
Cd59b	-0.546032	0.0443673
Znfx1	-0.545885	0.000191881
Plcb4	-0.54584	0.000531692
Spata13	-0.545268	0.0332803
Gramd3	-0.545016	0.00672109
Lmod2	-0.544678	0.00296354
Stard8	-0.543707	0.00015649
Dram2	-0.543061	0.000922808
Cish	-0.542856	0.0197997
Ptpn9	-0.542089	0.0468836
Plp2	-0.539775	0.00226612
Wipi1	-0.539585	0.000368985
Atad2b	-0.539292	0.0339407
Fabp3-ps1	-0.539272	0.00717804
Pbx2	-0.539172	0.0132109
Jak2	-0.539062	0.00126219
Zc3h11a	-0.538468	0.00198932
Tap2	-0.538264	0.0443196
Plbd1	-0.537812	0.00581241
Nudt7	-0.537545	0.000944676
Snx10	-0.537284	0.0238538
3110057O12Rik	-0.537269	0.00593855
Trafd1	-0.537179	0.000198059
Coro1b	-0.537078	0.00649638
Ehbp1l1	-0.537015	0.000531706
Zfp867	-0.536678	0.0206558
Cpeb4	-0.536402	0.000139699
Dock8	-0.536364	0.0095758
Actb	-0.536143	0.010365
Arhgap42	-0.53607	0.00545872
Ctsh	-0.535659	0.0289606
Ndufv3	-0.53563	0.00486999
Tmem126b	-0.535378	0.00434524
Gtpbp2	-0.535048	0.000288
Nlrp10	-0.534937	0.000952754
Tmem43	-0.533836	0.0162931
Inpp4a	-0.533639	0.000283169
H1f0	-0.532921	0.000605346
Dcun1d3	-0.531508	0.0170623
Hcn2	-0.531356	0.00452738
Tmem25	-0.531152	0.00655408
Glg1	-0.530725	0.00978991
Rhbdf1	-0.530214	0.00423334
2310042D19Rik	-0.530191	0.00517895
Lipa	-0.530168	0.00717804
Kcnj12	-0.530073	0.00427736
Suox	-0.530004	0.00501706
Wdr1	-0.529724	0.00128395
Lpp	-0.529637	0.00256812
Apmap	-0.529503	0.00178805
F830016B08Rik	-0.529386	0.0446357
Phyhd1	-0.529328	0.0189925
Fam76a	-0.528996	0.00285769
Nudt18	-0.528955	0.040664
Grn	-0.528711	0.00279048
Timp2	-0.528605	0.00490132
Pxmp2	-0.528293	0.0206743
Fbxo40	-0.527587	0.00195633
Gabpb1	-0.527361	0.0425606
Tcf7l2	-0.527359	0.00473316
Atp6v0a1	-0.527317	0.00292888
Ap4b1	-0.52705	0.00933559
Fbxo30	-0.526962	0.000502215
Rnf40	-0.526803	0.000606235
Fabp3	-0.526676	0.0101046
Kcnj2	-0.525853	0.0080549
Trim55	-0.524756	0.000294001
Gpatch8	-0.524596	0.000957937
Gm6169	-0.52404	0.0166795
Ptprd	-0.523806	0.00403899
Bcar1	-0.523485	0.00459646
Kdm4a	-0.523471	0.000716095
P2rx5	-0.523458	0.0180274
Ankrd50	-0.523296	0.000626855
Capza1	-0.522516	0.0144601
Zfp445	-0.521991	0.0125011
Krba1	-0.521294	0.0173683
Ssbp2	-0.520694	0.0196671
Rab22a	-0.520192	0.000166409
Exoc2	-0.51983	0.010769
Myadml2	-0.519798	0.00969098
Prkg1	-0.519275	0.0476631
Adck2	-0.516752	0.0117618
Kctd9	-0.516569	0.000194178
Kcnb1	-0.516309	0.000371899
Hand2	-0.515833	0.00100903
Syt11	-0.515563	0.00759989
Dip2a	-0.515494	0.0389698
Arl6ip6	-0.514697	0.0457843
Pias3	-0.514177	0.0276831
Plekhm3	-0.513455	0.00998494
6030419C18Rik	-0.513236	0.00463438
Tbc1d8b	-0.512421	0.015831
Kdm3a	-0.51197	0.00722257
Pou1f1	-0.511744	0.0432036
Myl6	-0.511298	0.0468215
Sipa1l1	-0.5112	0.0131655
Slc12a7	-0.510367	0.00905458
Hmgb3	-0.50952	0.00126219
Pon3	-0.508958	0.00536116
Baz2b	-0.50892	0.00649638
Aff4	-0.508669	0.000560394
Spred2	-0.508618	0.0126718
Mospd1	-0.508568	0.0100113
Plin3	-0.508538	0.00377249
Flywch1	-0.508403	0.0255075
Hyal2	-0.508174	0.0370122
Gdpd5	-0.508006	0.000618222
Palmd	-0.506846	0.00780605
Rab9	-0.506807	0.0173683
Scmh1	-0.506436	0.000275961
Dnajb4	-0.506375	0.010454
Ing1	-0.506264	0.0299134
Mfsd11	-0.506068	0.00391701
Rps6ka3	-0.505367	0.000561416
Fiz1	-0.505272	0.00779461
Pik3c2b	-0.505013	0.00077369
Tdrd7	-0.504162	0.0496591
Wdr37	-0.503943	0.000379506
Gba2	-0.503652	0.00417289
Ctsl	-0.503182	0.019489
2610001J05Rik	-0.50308	0.0246354
Zmym4	-0.502938	0.000476313
Limd1	-0.502891	0.000780821
Ier3ip1	-0.502558	0.0201228
Gsta4	-0.502403	0.000703139
Flot1	-0.502223	0.00222484
Ep300	-0.502132	0.000375768
Rin3	-0.50179	0.0376867
Pex13	-0.501533	0.00488192
Kctd18	-0.501397	0.0183058
Cirbp	-0.500779	0.0117637
Etfdh	-0.500663	0.0029974
Fry	-0.500632	0.00790377
Lipe	-0.500335	0.00113557
Tmem87b	-0.500211	0.00216956
Psme1	-0.499834	0.00435023
Ppp2r2d	-0.499676	0.00371489
Arhgap12	-0.499616	0.0143379
Myl12b	-0.499291	0.00360306
A930001N09Rik	-0.499035	0.00049841
Ranbp10	-0.499016	0.000557596
Strn	-0.498484	0.00622056
Ccdc25	-0.498089	0.0332088
Zfp687	-0.498016	0.00903429
Eif1	-0.49736	0.00575599
Ndufaf3	-0.496842	0.0488807
Chrm2	-0.49655	0.00889968
Acox1	-0.496494	0.00596683
Naa40	-0.495705	0.0170635
Commd8	-0.494996	0.00754766
Rfxank	-0.49494	0.0070308
Kif3b	-0.494908	0.0148586
Zfp68	-0.494859	0.00415396
Aldh5a1	-0.494106	0.00197206
Cpt2	-0.49405	0.00727149
Crkl	-0.494033	0.000523726
8430410K20Rik	-0.494026	0.000828606
Mpdu1	-0.493863	0.0341629
Tmem182	-0.493817	0.0142622
Rnf150	-0.493517	0.00327839
Oplah	-0.493146	0.00420099
Amotl1	-0.493081	0.000292635
Asap2	-0.492052	0.0100456
Rundc1	-0.49196	0.0331266
Lpl	-0.491839	0.0322165
Ttc39b	-0.491765	0.00392784
Gpbp1l1	-0.491753	0.000359898
Zfyve16	-0.491679	0.00495408
Dab2ip	-0.491571	0.000871008
Smyd4	-0.490501	0.0228055
Fundc1	-0.489921	0.0174009
Lyrm5	-0.489664	0.00506598
Prr14	-0.489299	0.00580737
Phyh	-0.489292	0.0105171
Mrps34	-0.488676	0.0485256
Wdr20a	-0.488554	0.0353166
AI597468	-0.488349	0.0107023
Plin4	-0.488219	0.015401
Stat1	-0.488057	0.0159609
Clk1	-0.48784	0.0372031
Mettl7a1	-0.48771	0.0155538
Adamts7	-0.487569	0.0367031
Pde4d	-0.487565	0.00168494
Wnk4	-0.487117	0.0157763
S100pbp	-0.48657	0.0134511
Mapkbp1	-0.486531	0.0176722
Frem2	-0.486283	0.0431039
Lyst	-0.485629	0.0284767
Aldh9a1	-0.485463	0.0371234
Oraov1	-0.484883	0.048589
Brd8	-0.484742	0.0167868
Tmem246	-0.484632	0.0110264
Mlx	-0.483498	0.0156717
Atp5s	-0.48341	0.0467567
Stk24	-0.482785	0.00318522
Rilp	-0.482408	0.00344735
Sypl	-0.482271	0.000825926
Scai	-0.481068	0.0394467
Fadd	-0.480924	0.00437048
Hspa12a	-0.480855	0.010191
Clu	-0.480727	0.0472628
Filip1	-0.480349	0.00239726
Mfap1a	-0.479825	0.00104124
Fbxo18	-0.479579	0.00153517
Pias4	-0.478407	0.0138739
Zfand2a	-0.478372	0.0127121
Tfe3	-0.478243	0.0106818
Plekhh3	-0.477521	0.023535
Tia1	-0.476674	0.0280981
Crhr2	-0.476624	0.0073927
Ndufs5	-0.476076	0.0363956
Lpcat3	-0.476035	0.00073954
Decr1	-0.475295	0.0168198
Zfp512	-0.474683	0.00831786
Klf6	-0.473786	0.0145314
Zbed6	-0.473738	0.00292888
Vps37c	-0.473283	0.00417847
Tbc1d10b	-0.472701	0.0219748
D16H22S680E	-0.472683	0.00153054
Vegfa	-0.472575	0.0484712
Wipf3	-0.472425	0.0166577
Phkg1	-0.472023	0.0484129
Stom	-0.471933	0.00423068
Dhx35	-0.471527	0.00792818
Gtf2a1	-0.471511	0.00375035
Iffo1	-0.470954	0.0336709
Fez2	-0.470864	0.00415396
Mtmr4	-0.4695	0.00332753
Osbpl11	-0.469006	0.00374699
Srebf1	-0.468425	0.00393772
Arrdc3	-0.468024	0.018139
Grb10	-0.467932	0.00301639
Atg12	-0.467817	0.0239584
Cep350	-0.467279	0.00118795
Fndc3b	-0.466203	0.000463449
Zfp217	-0.466079	0.0248057
Ubap1	-0.465786	0.00453847
Pus10	-0.464327	0.0373973
Fam135a	-0.464255	0.000836773
Rnf34	-0.464064	0.00637021
Plxna2	-0.463604	0.0129996
Atf7ip	-0.463421	0.000440356
Nrbp1	-0.463391	0.00110312
0610031J06Rik	-0.463174	0.0237025
Bnip3	-0.463047	0.0062367
1190005F20Rik	-0.462418	0.0091178
Chd2	-0.46235	0.00579534
Asb14	-0.461702	0.00128239
Trim24	-0.461494	0.00420099
Zfp27	-0.461233	0.0201228
Bcorl1	-0.461156	0.0385329
Cnst	-0.460955	0.00296812
Tbc1d22b	-0.460396	0.00936529
Pcp4l1	-0.460014	0.0482556
Itgb1bp2	-0.459964	0.00552554
Cds2	-0.459198	0.00457603
Rreb1	-0.458882	0.00529833
Kdm2a	-0.457772	0.00070555
Thrb	-0.457577	0.0024165
Mast4	-0.45742	0.0356923
D19Ertd386e	-0.457222	0.0223202
Slc44a2	-0.457192	0.0106319
Smap2	-0.456526	0.00361059
Gstm7	-0.455786	0.0126489
Gm10108	-0.455676	0.0478977
Tesk1	-0.455467	0.0038438
Zbtb38	-0.454897	0.00363247
Alas1	-0.454164	0.0340311
Gzf1	-0.454062	0.00501706
Plce1	-0.453974	0.0011425
Hmgcs1	-0.453261	0.00924465
Naprt1	-0.452715	0.0490428
Ppfibp1	-0.452317	0.000992566
Mark4	-0.452293	0.0108162
Tollip	-0.452264	0.00117812
Anxa7	-0.452155	0.0111682
Zbed3	-0.452125	0.020845
Fyn	-0.452091	0.0157081
Bmp2k	-0.451881	0.0241984
Ttc3	-0.451775	0.00153699
Tmem63a	-0.451155	0.032934
Cog4	-0.45106	0.00383403
Bcam	-0.450417	0.0041754
S100a16	-0.450325	0.0490797
Mkrn1	-0.450262	0.036456
Xrn1	-0.450121	0.0112095
Mtmr3	-0.449614	0.000558724
9330158H04Rik	-0.449586	0.0341518
Vldlr	-0.449344	0.0183216
Hacl1	-0.449206	0.046217
Atox1	-0.449089	0.0382575
Ckb	-0.448818	0.036981
Slc39a1	-0.448762	0.0041674
Ostm1	-0.448177	0.0221294
Arhgef9	-0.447743	0.0117637
Pls3	-0.447456	0.0485934
Pramef8	-0.447437	0.0441059
Atxn7	-0.44739	0.00406244
Rnf13	-0.447221	0.0262015
2310028H24Rik	-0.447028	0.048131
Prune	-0.446937	0.007787
Ssh1	-0.446621	0.00731356
Kansl1	-0.446323	0.00306771
Tgfbr1	-0.445322	0.0107307
Msrb2	-0.445105	0.0155931
Gbf1	-0.445046	0.00354856
Cox8b	-0.444841	0.0255075
Acox3	-0.444393	0.00187254
Crebbp	-0.444239	0.00170142
Slco3a1	-0.443423	0.0146855
Trdn	-0.44327	0.00839419
Zfp651	-0.443164	0.00489603
Trip12	-0.442763	0.00254736
Usp54	-0.442435	0.0444873
Rapgef2	-0.442124	0.00319266
Slc36a1	-0.442109	0.0354692
Nit1	-0.441505	0.0381234
Gm12070	-0.441417	0.00663225
Abtb2	-0.441363	0.00443819
Nt5e	-0.440946	0.0300275
Phospho2	-0.440781	0.0182633
Sap130	-0.4407	0.00928958
Usp32	-0.439466	0.00987049
Cryab	-0.439233	0.0395726
Hexa	-0.438531	0.0175245
Rras2	-0.438402	0.0154078
Ppp3cc	-0.438131	0.0358197
Aph1a	-0.437663	0.00520709
Schip1	-0.437648	0.00805717
Fcgrt	-0.436572	0.0198522
Tfeb	-0.436461	0.0123767
D430042O09Rik	-0.436269	0.0213701
Phf2	-0.435439	0.00168331
Osbpl9	-0.435197	0.00124339
Tjp2	-0.434903	0.0491685
AI837181	-0.434566	0.0159609
Hivep1	-0.434526	0.00277504
Traf7	-0.43434	0.00556581
Hmbox1	-0.433845	0.0182164
Dnajc3	-0.433751	0.00588433
Phactr4	-0.433467	0.00581467
Hmg20b	-0.433389	0.0350348
1300018I17Rik	-0.433371	0.0162436
Corin	-0.432812	0.0141203
Caskin2	-0.432744	0.0219212
Snrk	-0.432437	0.0166923
Nacc2	-0.432367	0.00314972
Cpne1	-0.432178	0.0272134
Arhgef10l	-0.431629	0.0304703
Als2	-0.431522	0.0246226
Sdhaf2	-0.431228	0.00590981
Mylk4	-0.431204	0.00955609
Casq2	-0.431159	0.0367947
Kalrn	-0.430994	0.0266197
P4ha1	-0.430946	0.0343984
Vezt	-0.430314	0.00161417
Zfp358	-0.4303	0.0114513
Celf2	-0.430283	0.00653182
Dnajc15	-0.430234	0.0190622
Mapre3	-0.429769	0.0067378
Cd36	-0.429447	0.0326194
Xbp1	-0.429413	0.0121091
Slc31a1	-0.429188	0.0203144
Abcd3	-0.428489	0.00966324
1600014C10Rik	-0.428472	0.0101947
Nkiras2	-0.428354	0.00549568
Pex19	-0.428188	0.00256812
Tnrc6a	-0.427978	0.0283149
Atg4d	-0.427735	0.00529861
Calm1	-0.426949	0.00539024
Sqstm1	-0.426164	0.0103735
Zfhx3	-0.426135	0.0208722
Afap1	-0.425977	0.00873494
Sipa1l2	-0.425444	0.00727149
Kbtbd12	-0.425401	0.00739898
Lrsam1	-0.424466	0.0461812
Sec22b	-0.424181	0.0246354
Ppap2a	-0.424012	0.0485384
Insig2	-0.423576	0.0114499
Fam45a	-0.423475	0.0409029
Suv420h2	-0.423319	0.0419467
Rab5c	-0.423048	0.0354267
Tnrc6b	-0.422501	0.0158169
Twf2	-0.421626	0.0259161
Csrp3	-0.421543	0.0218645
Lrrc10	-0.421395	0.0487378
Klhl23	-0.421302	0.0301704
Wsb2	-0.420961	0.00349997
Capn1	-0.420382	0.0385329
Ablim1	-0.419749	0.014204
Crat	-0.419551	0.0161022
Klf3	-0.419509	0.0219321
Pde7a	-0.419083	0.0296376
1110003E01Rik	-0.419026	0.00536116
Lims1	-0.418924	0.00385384
Ndufb10	-0.418873	0.0433535
2009-09-01	-0.418766	0.0199062
Son	-0.418654	0.0325863
Stradb	-0.41838	0.0118168
Epas1	-0.41821	0.0148011
Sh3bp5l	-0.418	0.0272134
Zfp319	-0.417854	0.0303809
Mapkapk5	-0.417614	0.0186629
Nlk	-0.417224	0.0353557
Myl12a	-0.41716	0.0389698
Shoc2	-0.417001	0.00735203
Gm6316	-0.414819	0.0297602
Slc25a20	-0.414336	0.0131289
Obsl1	-0.414294	0.00999323
Pxmp4	-0.413966	0.00582542
Tmem134	-0.413521	0.0248057
Fam40a	-0.413398	0.0231922
Atf2	-0.412982	0.00262728
Msrb3	-0.412934	0.00949422
Fosl2	-0.41282	0.0333071
Nfat5	-0.412763	0.0398292
Sec24d	-0.412354	0.016587
Vamp3	-0.412246	0.00678064
Rtn3	-0.412122	0.0119031
Cbx1	-0.411957	0.0319641
Rlf	-0.411942	0.0206635
Smarcd1	-0.411769	0.00909922
Ndufs8	-0.411477	0.0105618
Dazap2	-0.411459	0.0104232
Erlin2	-0.410726	0.0295013
Pbxip1	-0.410704	0.0166577
Rsf1	-0.41059	0.0145535
Acss1	-0.410491	0.0434143
Asb11	-0.409581	0.0319561
Fam193a	-0.409511	0.0105755
Eif2c4	-0.409298	0.0374022
Stx5a	-0.409184	0.040041
Scarb2	-0.40914	0.0137205
Tnnc1	-0.408988	0.0455464
Smpd1	-0.408575	0.0496591
Etfa	-0.408488	0.0209932
Elmo2	-0.40834	0.0241673
Ubl5	-0.40811	0.0355534
Vwa5a	-0.407864	0.0316679
Uckl1	-0.407124	0.00802406
Kdm5b	-0.406136	0.0207651
4921517L17Rik	-0.40609	0.0404297
Mrpl55	-0.406041	0.0321438
Slc12a6	-0.405968	0.00673028
Lrch1	-0.405745	0.0411826
Rap2c	-0.405745	0.0164734
Rab28	-0.405468	0.0243922
2810453I06Rik	-0.40544	0.0429777
Ist1	-0.405267	0.0133304
Fbxo32	-0.405254	0.0392524
Aplp2	-0.404877	0.0463501
Ctnnal1	-0.404773	0.0276915
Zfp691	-0.404399	0.040664
2810453I06Rik	-0.403672	0.0329049
Erlec1	-0.403616	0.00272639
St3gal2	-0.40349	0.00946404
Fut8	-0.403303	0.0274337
Flot2	-0.403197	0.0148673
Pttg1	-0.403168	0.0126607
Ctdsp2	-0.402916	0.00560773
Gnai2	-0.402285	0.0109251
Ppp6r2	-0.402068	0.00641449
Ube2z	-0.401676	0.0128225
Hmg20a	-0.401549	0.021712
Cav3	-0.40152	0.0317433
Gapdh	-0.400989	0.0424608
2210018M11Rik	-0.400884	0.0385939
Slc22a23	-0.400803	0.0496683
Cpeb2	-0.399639	0.00329508
Tab2	-0.399241	0.0045745
Nr3c2	-0.398523	0.0221072
Pdlim5	-0.398163	0.0489869
Mynn	-0.397752	0.0329112
Mus81	-0.397669	0.0355715
Pygo1	-0.397521	0.036813
Strn3	-0.397457	0.0108941
Tmem8b	-0.397416	0.0105614
Qk	-0.397082	0.0227915
Gdi1	-0.396887	0.00423278
Ric8b	-0.396844	0.0113029
Lrp5	-0.396074	0.00848178
Bach1	-0.395951	0.0268268
Dgat1	-0.395374	0.0496191
Fam40b	-0.395322	0.0162357
Mgat1	-0.394993	0.0173683
Lmbrd1	-0.394559	0.0256339
Zbtb4	-0.394553	0.0133861
Ckap5	-0.394485	0.0132746
Ube2g1	-0.39447	0.00547463
Zfp644	-0.394351	0.00344963
Mbd5	-0.394341	0.00567584
Ddx6	-0.394155	0.00916788
Csnk1g1	-0.392887	0.0370009
Lamp1	-0.392283	0.0450889
Mll1	-0.392008	0.0288484
Megf9	-0.391909	0.0348887
Ncoa2	-0.391737	0.00731356
Nod1	-0.39172	0.0319298
Tceb3	-0.391558	0.00687787
Tmem188	-0.39149	0.0185175
Apool	-0.39127	0.0484827
Arid4b	-0.390837	0.0220901
Elk1	-0.390688	0.0425188
Cdc37l1	-0.390644	0.0107042
Fam82b	-0.390612	0.0460093
Asb15	-0.390203	0.0256794
Rxra	-0.390132	0.00828197
Acvr1b	-0.389627	0.0445187
4930453N24Rik	-0.389107	0.0379723
BC005537	-0.388752	0.0101424
Dmpk	-0.388433	0.0372005
Cd99l2	-0.388214	0.0319771
Clic4	-0.387937	0.0358382
Zmym2	-0.387762	0.0113176
Cab39	-0.387416	0.0183058
Sox6	-0.38739	0.0443673
Prdx5	-0.387051	0.0437697
Arfrp1	-0.386987	0.0228891
Rhot2	-0.386815	0.0181676
Dmwd	-0.386742	0.0134378
Atp6v1b2	-0.38619	0.0123087
GAPDH	-0.386037	0.0232125
Rab11b	-0.386021	0.0187696
Dennd5b	-0.385509	0.0111385
Rpl3l	-0.385125	0.0285599
Dpf2	-0.38388	0.00979986
Crybg3	-0.383552	0.0142097
Psme4	-0.383208	0.0375492
Agpat3	-0.383072	0.019489
Git2	-0.383072	0.0316946
Vamp2	-0.382769	0.0240196
Enah	-0.382605	0.0221312
Map3k3	-0.381819	0.0143135
Ndufa13	-0.381439	0.0419337
Otud5	-0.381244	0.0457628
Bloc1s6	-0.380301	0.0397939
D5Ertd579e	-0.38029	0.00540163
Lace1	-0.380061	0.0257686
Cep120	-0.37964	0.0182988
Coq10a	-0.379456	0.0178182
Dusp16	-0.379109	0.0343305
Vcl	-0.378905	0.017802
B4galt6	-0.377934	0.0456204
Cbfa2t2	-0.377098	0.0198522
Zfpm2	-0.377004	0.0406728
Large	-0.376469	0.00700066
Ccdc21	-0.376259	0.0176274
Dstyk	-0.376179	0.0214412
Gm20683	-0.374852	0.0342108
Fam20b	-0.374764	0.0174688
Ptpn21	-0.374527	0.00796973
Prdm11	-0.37441	0.0356362
Extl3	-0.374397	0.0231181
Pgam2	-0.374077	0.0384822
Rps6ka4	-0.373888	0.0491057
Lrp10	-0.373774	0.0465946
Shc1	-0.373403	0.025697
Narfl	-0.373347	0.0308623
Celsr1	-0.373337	0.0471297
Slc9a1	-0.373278	0.0217541
Atp6v1d	-0.373196	0.0485939
Foxj2	-0.372836	0.00951764
Ndufb11	-0.371695	0.0368081
Pias1	-0.37125	0.0256418
Ankrd40	-0.370893	0.032621
Vipas39	-0.370744	0.0404395
Bsdc1	-0.370478	0.0130014
Pja2	-0.370106	0.0248628
Fam134c	-0.369566	0.0396307
Fam160b2	-0.368516	0.0156017
Bcl2l2	-0.368078	0.0273744
Prpf18	-0.367898	0.022425
Ghr	-0.367893	0.0313723
Stat3	-0.367869	0.0194314
Mier1	-0.367821	0.0264695
Golph3	-0.36765	0.0116358
Mid2	-0.366624	0.0364691
Gosr1	-0.366605	0.0370021
Gm1614	-0.365539	0.0282412
Lrrc8a	-0.365274	0.0132002
Fryl	-0.36518	0.0132714
Mrpl45	-0.363827	0.042677
Rab5b	-0.363618	0.0204822
Irf2	-0.36332	0.0455226
Hif1a	-0.363283	0.0198841
Rcsd1	-0.363189	0.0193724
Ctnnd1	-0.362514	0.0321204
Gabarap	-0.361762	0.0450889
Anp32a	-0.360981	0.0265786
Ocrl	-0.360934	0.0191408
Mfap1b	-0.360598	0.0468836
Uqcrh	-0.360521	0.0405494
Rxrg	-0.359827	0.023535
Sdf4	-0.359145	0.0201302
Zeb1	-0.358592	0.0108793
Sgcd	-0.358556	0.0144202
Zwint	-0.358548	0.0240618
Itfg3	-0.357545	0.0405665
Dnaja4	-0.357194	0.0455464
Sik3	-0.356895	0.0298874
Rnf31	-0.356732	0.025277
2007-09-01	-0.355748	0.0436252
Diap2	-0.354816	0.0386951
Mrpl51	-0.354363	0.0288256
Ppp2r5e	-0.354126	0.0197461
Pde7b	-0.3533	0.0229557
Frmd6	-0.353057	0.0456062
Pdpr	-0.352784	0.0485867
Sacm1l	-0.352671	0.0311642
Rnf6	-0.352463	0.020421
Hcfc2	-0.351131	0.0474083
Mical3	-0.351055	0.0442328
Nexn	-0.350714	0.0409905
1810030O07Rik	-0.350492	0.0424371
Tnni3k	-0.349499	0.0227915
Ppfia1	-0.349495	0.0460641
Kat2b	-0.349444	0.0346993
Rnf38	-0.349331	0.0303958
Lsm14a	-0.349113	0.0266619
Spag9	-0.349064	0.0198055
Nbr1	-0.348961	0.0147387
Smcr8	-0.348466	0.0245287
Tor1aip2	-0.347677	0.037623
Ano10	-0.347661	0.0323416
Plekhm1	-0.347599	0.0255678
Mapkapk2	-0.347381	0.0370122
Vps13d	-0.346969	0.0402855
Ncor1	-0.345938	0.0187696
Herc3	-0.34587	0.0124666
Sdcbp	-0.345494	0.0198608
Trim35	-0.34543	0.0286849
Pofut2	-0.344462	0.041035
Etfb	-0.343709	0.0485934
Mecp2	-0.342867	0.0339484
Prrx1	-0.342375	0.0306247
Tsc1	-0.340877	0.015074
Synj1	-0.339852	0.0334327
Rbm39	-0.339559	0.0409935
Npepps	-0.339377	0.0317435
Casz1	-0.338758	0.0371234
Brox	-0.33825	0.0276915
Dcaf11	-0.338121	0.0409905
Dennd1a	-0.337576	0.0446576
Arpc5l	-0.337436	0.048555
Nek7	-0.33734	0.0270913
Rbms2	-0.336647	0.0226262
Serpinb6a	-0.33568	0.0443973
Mtm1	-0.335592	0.0262451
Nfyc	-0.335556	0.0464781
Sema4b	-0.335254	0.0276824
Dyrk1a	-0.334995	0.0197312
Ppp6c	-0.334243	0.0271325
Rab21	-0.333845	0.0409308
Rc3h2	-0.333789	0.0220901
Inppl1	-0.333722	0.0430402
Gigyf1	-0.33365	0.0365079
Vezf1	-0.332497	0.0322717
Arf5	-0.330602	0.037623
Maea	-0.330509	0.0376352
Arhgef7	-0.330449	0.0229815
Rab11fip3	-0.330375	0.025277
Hipk2	-0.330305	0.0303987
Myo1c	-0.330282	0.036839
Larp4b	-0.330121	0.0250624
Ufl1	-0.329973	0.0405806
Zfp238	-0.329921	0.0261305
Git1	-0.329288	0.0283799
Gpr107	-0.329184	0.0229815
Il10rb	-0.329127	0.0475759
Wwc2	-0.327946	0.0246354
Twsg1	-0.327548	0.0490036
Morf4l1	-0.327353	0.0429417
Sec23a	-0.326205	0.03932
Map3k4	-0.326049	0.0354267
Homer1	-0.324963	0.0406728
Rprd1a	-0.323896	0.0289081
Stau2	-0.323849	0.0379723
Tmx4	-0.32337	0.0453517
Psmb4	-0.322971	0.0451477
Slc35e1	-0.321694	0.0393823
Fnbp1	-0.32129	0.0273364
Golga2	-0.321104	0.0327856
Apba3	-0.320804	0.0486252
Golga3	-0.320716	0.0347566
Bnip2	-0.319605	0.0290308
Tnks	-0.318433	0.0365493
Tox4	-0.318117	0.0436252
Wbp2	-0.317945	0.0464707
Eml1	-0.317732	0.0378117
Arpp19	-0.316831	0.0451216
Pcgf3	-0.316647	0.0317623
Usp47	-0.316591	0.0346115
Pcmtd2	-0.314555	0.049658
Erbb2ip	-0.314149	0.0319882
Zranb1	-0.313399	0.0320645
Ppp1r2	-0.31276	0.0413836
Nipbl	-0.312137	0.0317768
Ptpn14	-0.311422	0.0294748
Cyhr1	-0.309341	0.0469154
Arhgef11	-0.308009	0.0230884
Helz	-0.307799	0.0426341
Csnk1a1	-0.307554	0.0413448
Tor1aip1	-0.305903	0.0452075
Ap1g1	-0.305653	0.0332414
Cic	-0.304255	0.0370021
Clpx	-0.3042	0.0450772
Cyth1	-0.300502	0.0461699
Arhgap5	-0.299731	0.0447366
Bfar	-0.299119	0.0416814
Atn1	-0.298147	0.0411814
Pdhx	-0.298057	0.0379627
Dennd4c	-0.297746	0.0413448
Rb1cc1	-0.295746	0.0401742
Marf1	-0.292174	0.0482699
Rnf214	-0.290757	0.0458501
Secisbp2l	-0.289794	0.0436984
Mgat4b	0.282325	0.0477616
Srpk1	0.29426	0.0487462
Phf17	0.300838	0.0377914
Cep68	0.311357	0.0319882
Eif4e2	0.312133	0.0382825
Fbxw8	0.313006	0.0469565
Zfp192	0.313495	0.0398262
Kif21a	0.313612	0.0434445
D930015E06Rik	0.316777	0.0402325
Guf1	0.32075	0.0431928
Kdm4b	0.32087	0.0405764
Gpr125	0.324124	0.0373049
Eif2s2	0.324641	0.0482699
Ryk	0.327927	0.033536
Fam126a	0.328349	0.0327632
Kars	0.328444	0.0325687
Sec61a1	0.328667	0.0338196
Slc12a4	0.33169	0.0377914
Mtpap	0.333969	0.0445187
Yae1d1	0.334616	0.0272134
Bcs1l	0.336038	0.0415892
Hook1	0.336492	0.0288045
Ubtf	0.336701	0.0403624
BC017647	0.337063	0.0477815
BC024659	0.338751	0.0217005
Atp11a	0.338826	0.0434138
Tardbp	0.340486	0.0287926
Txnrd1	0.340548	0.0176645
Mat2a	0.340591	0.0382519
Mmab	0.340594	0.0311212
Abca2	0.341606	0.0467795
Gpd1l	0.342933	0.0221312
Gab1	0.344123	0.0159351
Tbl1x	0.344737	0.0205404
Aebp2	0.345888	0.0239548
Bcor	0.346777	0.0162436
Traf3	0.347452	0.0245287
Zxdc	0.347572	0.0311602
Rbbp6	0.348543	0.0385329
Tmem123	0.351165	0.0336709
Cherp	0.352039	0.028991
Ythdf1	0.353471	0.0156079
Gle1	0.353736	0.0398262
Syde2	0.353839	0.0367947
Chtf8	0.355322	0.0153144
Spen	0.355386	0.0291206
Yipf6	0.35575	0.0227245
Hnrnpa1	0.356304	0.0419583
Sepn1	0.356475	0.0450836
Dgke	0.356957	0.0445187
Fip1l1	0.3573	0.0289081
Chd1	0.357498	0.0209424
Naa30	0.357636	0.0132331
E2f4	0.359672	0.0457989
Strap	0.359707	0.0104679
Galnt11	0.359841	0.0370242
Fam120a	0.359864	0.0186021
Dars	0.360499	0.0283198
Txndc5	0.361676	0.0474452
Exoc4	0.361874	0.0146904
Fign	0.364148	0.0445187
Rere	0.364288	0.0174962
Gtf2i	0.364841	0.0243388
Phb2	0.365908	0.0159623
Adsl	0.366526	0.0129766
Exoc8	0.366958	0.029672
Prkar2a	0.369069	0.0164216
Fbxo31	0.369628	0.0367947
Ddx46	0.370158	0.0155946
Mbtps2	0.370312	0.0245646
Rpl7l1	0.371198	0.0335958
Atp13a2	0.372131	0.0309682
Pi4ka	0.372367	0.0156972
Slc35a4	0.373338	0.0100456
Clint1	0.374609	0.00874665
Nop10	0.374985	0.0445872
BC030336	0.375302	0.0447366
Ndst1	0.377245	0.0191496
Prrc2c	0.377482	0.01565
Tcp1	0.377778	0.0116075
Zzz3	0.377916	0.0228435
Ep400	0.378053	0.0111761
Fbxo21	0.378879	0.0227791
Ldb1	0.378971	0.0318311
Rhobtb2	0.379793	0.00700419
Tor1b	0.380686	0.0219872
Scaf8	0.380909	0.00934588
Tmem201	0.381278	0.0198049
Jmy	0.381783	0.0142622
Tep1	0.382135	0.0155591
Nup153	0.382649	0.00635712
Vps13a	0.384201	0.00532412
Nprl3	0.384281	0.0136321
Ints4	0.38452	0.013143
Cmas	0.384581	0.0433617
Slc38a2	0.38502	0.0221294
G6pc3	0.385489	0.0121555
Erp29	0.385493	0.0358538
Pex26	0.385879	0.0442908
Kcnj5	0.387231	0.0119867
Mcmbp	0.387382	0.00624356
Fem1b	0.387861	0.0074009
Gspt1	0.388337	0.0103496
Ola1	0.389746	0.0461812
Zkscan1	0.38978	0.004024
Drg2	0.39103	0.0187201
Epm2aip1	0.391702	0.00468524
Fam73a	0.391757	0.0250485
Tns3	0.392052	0.0247626
Acp6	0.393139	0.0125011
[truncated: 1,654 more rows]
