# Supplementary material for: Reactivation of Myc transcription in the mouse heart unlocks its proliferative capacity
Source: Nat Commun. 2020 Apr 14;11:1827. doi: 10.1038/s41467-020-15552-x (PMC7156407; doi:10.1038/s41467-020-15552-x)
Supplement: Supplementary file 10 — Supplementary Data 6 [file 41467_2020_15552_MOESM10_ESM.xlsx]

## Sheet: Sheet1
Data S6: Differentially expressed genes from heart of adult mice, 4 weeks post AAV infection in R26-CMER/+;AAV-RFP (n=3) mice in comparison to; R26-CMER/+;AAV-CCNT1 (n=3), as determined by RNA sequencing (adjp <0.05 and abs (log2FC)>0.5) at 44 hours post administration of tamoxifen.
Adult heart
GeneSymbol	log2FoldChange	padj
Olfr1033	logFC	adj.P
AI593442	-2.93192	0.0328288
Gm12357	-2.74022	2.33059e-09
Stbd1	-2.53462	2.54826e-07
Gm11627	-2.47247	6.96215e-15
Scn4b	-2.47027	0.0120259
Pacsin1	-2.32259	4.24495e-05
Neb	-2.1334	0.00905825
Vmn2r29	-2.11441	1.19076e-12
Ogdhl	-2.09271	0.0191037
Tubb1	-2.07692	0.0492396
Nlrp5	-2.05197	0.0015038
H2-Eb1	-2.0423	0.00397889
Mettl11b	-2.01408	0.00370452
Cacna1s	-1.89977	0.0122374
Mmp3	-1.89747	9.84384e-18
Cngb3	-1.86903	5.40645e-05
Aqp8	-1.83879	0.000145866
Gabra3	-1.83553	0.0278019
Hrasls	-1.82564	4.68126e-07
Colq	-1.77913	6.96215e-15
Kcnj4	-1.76811	7.37735e-08
Prune2	-1.73412	0.0288307
4930503B20Rik	-1.72265	1.68679e-11
Lin28b	-1.71278	0.0286568
Aldob	-1.70698	0.00943513
Edn3	-1.65496	0.00511762
Ndnf	-1.59575	0.0382843
Dbp	-1.58217	1.39183e-09
Cryba4	-1.54307	0.00500046
Scn4a	-1.53707	3.25716e-05
Tmem56	-1.53392	7.08871e-15
Vmn1r90	-1.51451	8.5311e-06
Lgi1	-1.50458	0.00655773
Tmprss13	-1.50095	0.000746426
Tmem171	-1.4928	0.000133704
Pyroxd2	-1.46579	0.000813053
Vwa7	-1.46209	0.0208921
Ighg2c	-1.45515	5.80731e-18
Abcb4	-1.45054	0.000682206
Adam22	-1.44497	8.52114e-10
Hcn4	-1.42144	2.45373e-16
Fgf18	-1.41671	1.07935e-05
Gm17414	-1.40271	0.00722377
Il1rl2	-1.36272	0.00244027
Gm14387	-1.34906	0.00511762
Fam163b	-1.33295	1.119e-05
Amot	-1.31567	0.0185745
Enho	-1.30887	2.29651e-08
Tmod4	-1.28669	0.000988042
Myo5b	-1.26632	1.12851e-05
Mapk4	-1.26261	2.52731e-26
Mtap4	-1.24717	1.08392e-06
Gm11008	-1.24642	5.80731e-18
Ptgds	-1.2185	0.0144251
Irx3	-1.20574	0.0114031
Best3	-1.20544	5.52724e-05
Kif26b	-1.19911	0.00189011
Hs3st5	-1.19297	0.000451613
Nrn1	-1.19254	0.0046113
Cxcl12	-1.17949	0.00942805
CN725425	-1.16884	5.62352e-10
Gm15441	-1.16805	0.0353416
Txnip	-1.16555	1.78426e-06
Sorcs2	-1.1642	0.000697326
Gm10501	-1.16305	2.6834e-07
Ip6k3	-1.15607	0.00997576
Gm14435	-1.15315	0.000390264
Gm16363	-1.14569	4.63931e-07
1500009L16Rik	-1.13731	0.0296861
B3galt2	-1.13587	0.0278673
Gm14431	-1.13266	3.20934e-10
Zc3h6	-1.12139	0.000284181
Rftn2	-1.12097	2.13986e-07
Sncg	-1.11876	7.0608e-07
Dnaic1	-1.10119	0.0173805
Gm14416	-1.09763	0.0439452
CT030736.1	-1.08738	0.000349525
Gramd1b	-1.08329	0.00309041
Fam81a	-1.07477	0.000107004
Alox12	-1.07382	6.35996e-05
Shank1	-1.07256	0.00660414
Kcnn2	-1.0519	0.00115216
Zfp536	-1.04755	1.80688e-06
Mgat3	-1.04119	4.32385e-06
Uchl1	-1.03666	0.0066171
1700025G04Rik	-1.03617	0.00305756
Ccdc68	-1.03525	5.59543e-14
Ucp3	-1.03511	0.0317728
Fam19a3	-1.03087	0.00122023
Kcnv2	-1.02876	0.00580177
Gsg1l	-1.01693	0.0010022
Phlda1	-1.01389	2.34368e-06
Rom1	-1.00767	0.000760247
Fgf9	-1.00455	3.08635e-05
Irx5	-1.00102	0.00106494
Fgf1	-0.998297	9.38432e-05
Xirp2	-0.998151	0.00240558
Lipo2	-0.996514	0.00177643
Gm1980	-0.989579	0.0454057
Rasl10b	-0.980148	0.00447279
Pcdhb19	-0.977554	1.43771e-09
Scn1b	-0.977466	0.000281344
Egln3	-0.974767	1.71386e-05
Scube2	-0.973868	9.49298e-05
RP24-96N12.1	-0.971786	7.36457e-05
Pde8a	-0.966641	0.00116471
Med12l	-0.959208	8.55383e-11
Igsf1	-0.952824	3.83977e-07
Tnfaip8	-0.952342	0.00322521
4930533K18Rik	-0.947819	1.25915e-05
Lgi3	-0.940194	0.0457755
Tmem150c	-0.939386	0.0202495
Bai2	-0.929507	0.0113195
Mir22hg	-0.926151	0.018692
Polq	-0.921449	0.000319794
Gm13601	-0.920411	0.00142844
Arhgef17	-0.917333	0.000353402
Parm1	-0.913357	5.82901e-11
Gm14440	-0.910583	9.88537e-08
N28178	-0.908095	1.55826e-05
1500017E21Rik	-0.904907	0.000255969
Epb4.1l4b	-0.902642	4.43918e-06
Gm11716	-0.902222	0.0137927
Cmya5	-0.897569	0.000229599
Dclk1	-0.89527	0.00586066
Gm14306	-0.890977	0.0123323
Etv5	-0.886553	1.22381e-05
Gm4723	-0.882351	0.000870367
Ano4	-0.882051	0.000116622
Tmem179	-0.874558	0.000424001
Fbxo32	-0.861052	0.0134709
Gm4245	-0.857241	3.94159e-05
Bmper	-0.854774	0.00835257
Ntn1	-0.847897	0.0483368
Alox5	-0.845414	7.99345e-06
Gm14288	-0.843967	0.000536238
Camk2b	-0.840461	3.61187e-05
Cxcl14	-0.838067	0.00276577
Ngf	-0.830034	0.00222006
Mycn	-0.830003	0.00834231
Scin	-0.825036	0.0268412
1700020I14Rik	-0.822535	0.0087318
Tubb4a	-0.815326	0.00090366
Cacna2d1	-0.812512	0.014562
AC152063.2	-0.811381	3.03004e-05
Vstm4	-0.805494	0.0121793
Pknox2	-0.79756	3.62385e-05
AC116484.1	-0.79722	3.31737e-05
Gm20619	-0.796459	0.00298498
Tnni3k	-0.791325	0.0493083
Gm14421	-0.790669	0.0011704
Gm8898	-0.788952	0.00454087
Gm14405	-0.788747	0.000204546
Asb5	-0.786204	0.0357157
Cdh19	-0.785033	2.04485e-05
Myl1	-0.784762	0.0292056
Rbfox1	-0.779704	0.00734721
Gm239	-0.774669	2.67195e-06
Lgals1	-0.774426	0.0203331
Pcdhb20	-0.773484	1.44569e-07
Cyb5r2	-0.772396	0.0230496
Gm11408	-0.766973	0.00276577
Gm6104	-0.762321	0.0111232
Trpm3	-0.761705	0.0227488
Ube2ql1	-0.760308	0.0349878
Gpc4	-0.759585	0.000593138
St8sia6	-0.759192	1.7027e-08
Fads3	-0.756795	0.00126688
Cdkl1	-0.749197	1.46607e-05
Epha7	-0.744106	0.01743
Alas1	-0.742945	0.00311129
Btnl9	-0.742029	0.00829726
AC124475.1	-0.740107	2.88021e-06
Thsd7a	-0.739417	0.046334
Gm8923	-0.73596	0.00169076
Scarb2	-0.731866	0.00962267
Gm14420	-0.727162	1.53929e-06
Phyh	-0.726055	0.000362274
Limch1	-0.724697	0.00622842
Dysf	-0.723772	0.000207866
Lmcd1	-0.720487	1.63607e-06
Lynx1	-0.719269	0.00455644
Tesc	-0.717937	0.000855716
Hmgb3	-0.712973	0.00150557
Rbpms2	-0.711493	1.34247e-07
Gm14327	-0.70995	3.71258e-08
Pcp4l1	-0.707247	0.0281416
Kcnj12	-0.706591	0.000174791
Slit2	-0.704622	5.13073e-06
Kcnb1	-0.704433	0.00509113
Tspan9	-0.702464	4.48137e-06
Gm12824	-0.701124	9.26055e-06
Cd28	-0.700927	7.51145e-05
Alas2	-0.700278	0.00991224
Prox1	-0.69701	0.00925652
Arhgap32	-0.696848	0.000423531
Sobp	-0.695212	6.74659e-06
Itgb8	-0.692666	5.36547e-07
Fstl4	-0.6914	0.0313153
Rhbdl3	-0.690546	0.032237
Slc37a1	-0.689344	0.0302055
Lrrc39	-0.689196	0.00170359
AI317395	-0.688879	3.69666e-05
Hr	-0.687783	0.0296617
Rnf122	-0.687239	0.000889094
Tceb3	-0.687013	0.00468204
Cirbp	-0.685893	1.1426e-07
9030612E09Rik	-0.676654	0.000422763
Plxnb1	-0.675621	0.0487469
Fuca2	-0.674876	3.09255e-07
Ugp2	-0.674197	0.00211072
Alpl	-0.674038	0.0110731
G630090E17Rik	-0.673657	0.00309041
Adamts5	-0.673644	0.0406733
Olfml3	-0.672783	0.000157683
2310050B05Rik	-0.672663	0.00203095
2310010M20Rik	-0.671783	0.00018523
Sybu	-0.671719	0.00023714
Plbd1	-0.669385	0.0349554
Mfsd7c	-0.668577	0.000353402
Sync	-0.66632	0.0275327
Prrg1	-0.665368	0.0019945
2010002N04Rik	-0.665118	0.00298498
Zfp651	-0.664199	0.023029
Asb15	-0.663449	0.000113666
Gprc5c	-0.661435	8.46429e-05
Wfikkn2	-0.659279	0.00528562
Igf1	-0.658785	0.0379548
Il18bp	-0.656056	0.00644413
Hspa12a	-0.655926	0.0232
Lbh	-0.655796	0.00655922
Grm1	-0.647437	0.0476608
Zfp763	-0.647196	0.000613158
Lrrcc1	-0.64599	0.022313
Slc12a7	-0.644333	0.00869627
C1qtnf4	-0.642159	0.00430481
Nr1d1	-0.641999	0.0351832
Gpm6b	-0.64048	0.00518971
Tmx1	-0.639717	0.00109677
Chrm2	-0.637076	1.57524e-05
Inpp5a	-0.632651	0.00674848
Trim7	-0.63205	0.00834231
Zfp462	-0.630592	0.00216985
Gm13375	-0.630411	0.000189848
Emilin2	-0.626296	0.00199668
Gja3	-0.62238	0.0021968
Pkia	-0.619906	0.000333012
Snap91	-0.617623	0.00349236
Ndufv3	-0.615371	0.0100674
Setbp1	-0.610042	0.00264533
Gm3470	-0.60935	8.92753e-05
Mylk4	-0.606974	0.00138595
Etl4	-0.602108	0.00755408
Nr3c2	-0.598936	5.3439e-05
Hbb-b2	-0.597757	5.54865e-05
AC129082.1	-0.596883	0.0237216
Nqo1	-0.595719	0.0243491
Hand2	-0.595609	0.00155927
Paqr4	-0.594782	0.00016185
Gm16172	-0.594396	0.00132804
Plcg2	-0.593058	0.0401819
Phc1	-0.590692	0.00287436
Rpl3l	-0.585496	0.00560725
Optn	-0.585299	0.00353867
Ttc17	-0.58491	0.00211533
Vcan	-0.581646	1.25915e-05
Asb18	-0.5816	0.00597084
Plk2	-0.580594	0.0177696
A930001N09Rik	-0.579815	0.0418446
Armcx4	-0.578914	0.000151737
Col8a1	-0.578585	0.0163081
Gadd45a	-0.571242	0.00161015
Mgat5	-0.570371	0.0296617
Efcab2	-0.568225	0.00288043
Tnik	-0.568021	8.32447e-05
AI464131	-0.567959	0.000117758
Wipf3	-0.56721	0.00103935
AL691450.1	-0.564981	0.00097258
Gpr22	-0.564611	0.0127123
Dnajc4	-0.564402	0.0156165
Synm	-0.558726	0.000524139
Ppip5k1	-0.557404	0.00664329
Cwc27	-0.556681	0.00186088
Ptprg	-0.555891	0.0454725
Atp1b1	-0.554106	0.000177416
Hes1	-0.553351	0.00865678
Etaa1	-0.552135	0.0150848
Ppm1l	-0.551256	0.0462105
Lum	-0.550842	0.000314097
Ghr	-0.549674	0.00172309
Itgb6	-0.549167	0.00576275
Camk1	-0.548853	0.00174427
Dock8	-0.547287	8.57555e-06
4930429F24Rik	-0.544988	0.0109552
Armc2	-0.54431	0.00994357
Ndufa3	-0.54376	0.0210819
Phf15	-0.542724	0.000427664
Plce1	-0.542365	0.0125725
Ppt1	-0.540978	2.98944e-05
2210015D19Rik	-0.540626	0.0228069
Gstm7	-0.540594	0.00449478
Kbtbd5	-0.540458	8.81594e-05
Htra1	-0.540362	0.00869627
Klf11	-0.537959	0.000566935
Slc6a6	-0.537561	0.0303003
Fzd1	-0.533867	0.0115298
D830015G02RIK	-0.533834	0.00942805
Reln	-0.533402	0.0354262
Ndufa13	-0.531183	0.0177871
Spry4	-0.530494	0.00150557
Lrrc14b	-0.529793	0.0262984
Cited2	-0.529563	0.00224034
Asb14	-0.529449	0.00329094
Arhgef9	-0.528513	0.000657792
Ap1s2	-0.525725	0.000750012
Gucy1a2	-0.523621	0.000244742
Itga9	-0.523352	0.0308858
Cecr2	-0.522805	0.0226565
Rnf128	-0.522531	0.00239472
Kbtbd12	-0.522501	0.0052916
Prrx1	-0.519795	0.000477535
Plekha2	-0.518405	0.00136412
Prlr	-0.518401	0.0013955
D9Ertd402e	-0.516192	0.00861519
Ppp3cc	-0.516061	0.000334123
Gm9581	-0.515419	0.00840095
Pxmp2	-0.514775	0.000418438
Tril	-0.513967	0.0285079
Decr1	-0.512691	0.0435627
Tnfaip2	-0.51053	0.0153034
Abcd3	-0.509848	0.0206048
A530016L24Rik	-0.507511	0.000774836
Usp13	-0.506048	0.0046113
Alpk3	-0.503386	0.0435627
Rnf150	-0.502901	0.0206048
Gm11953	-0.501649	0.00342882
Rel	-0.501335	0.02743
Myo10	-0.500619	0.0270552
Inpp4b	-0.499852	0.00065714
Megf9	-0.4998	0.0162713
Erlec1	-0.49871	0.000889094
Dennd1b	-0.497184	0.000244742
Rhot2	-0.497046	0.000524139
Cox8b	-0.496903	0.0206048
Tmem182	-0.49681	0.00556318
Fam122a	-0.496793	0.00818011
Zfp810	-0.495195	0.034654
Rgl3	-0.493915	0.0465294
Murc	-0.491824	0.0296884
Gm5113	-0.491307	0.0345508
Rab20	-0.490464	0.0442929
Ndufa4l2	-0.490212	0.0472874
Gm14290	-0.487563	0.0416945
Trmt13	-0.487541	0.00791176
Iscu	-0.484585	0.00696075
Coq10a	-0.483905	0.000241384
Ahr	-0.481702	0.0113213
Sgcd	-0.481536	0.0395111
Atxn1	-0.481226	0.000230505
Synpo	-0.480997	0.000787462
Gm1614	-0.480926	0.0296861
Fnip1	-0.480334	0.000784549
Abhd10	-0.479256	0.00446692
Rab11b	-0.478313	0.0108553
Smarcd1	-0.477102	0.0109562
Kctd9	-0.474646	0.000680084
Gm20683	-0.474482	0.00222014
Nrp1	-0.473391	0.00553821
Palld	-0.470312	0.0434515
Ppap2b	-0.470035	0.0349554
Phyhd1	-0.469669	0.00276577
Atp9a	-0.469229	0.0270815
Ccnd1	-0.469097	0.0156964
A430105I19Rik	-0.468025	0.0407846
Bves	-0.468024	0.00411064
Adra1b	-0.467317	0.00945355
Gpr146	-0.464282	0.00303245
Hnrnpd	-0.463617	0.00309041
Rock2	-0.462488	0.00428172
Dtna	-0.462233	0.0252606
Mb21d2	-0.462167	0.00556318
Dhrs4	-0.461548	0.0294189
Ndufc1	-0.461493	0.00919407
Arid5b	-0.459994	0.0218589
Lhfp	-0.458491	0.00866097
Nr1i3	-0.458352	0.00137335
Samd4	-0.458122	0.0340544
Osbpl3	-0.45688	0.0346078
Gm6316	-0.456644	0.0318679
Gm10327	-0.454224	0.00638409
Klhdc8a	-0.454086	0.00375199
Nlrp10	-0.453965	0.0277831
Trim54	-0.452911	0.00477803
Cux2	-0.451442	0.0335326
E2f6	-0.45031	0.0493197
Ncoa2	-0.450292	0.00442212
Mapk12	-0.449489	0.00511215
Tcta	-0.448779	0.0413003
Lrg1	-0.448595	0.00451137
Ankrd32	-0.448468	0.0164341
Nf1	-0.448441	0.0143991
Notch3	-0.447686	0.00664329
Reep1	-0.447011	0.00468938
Efr3b	-0.444956	0.00644413
Tmtc1	-0.444634	0.0264076
Cpeb4	-0.443988	0.0347377
Klf12	-0.442384	0.034433
Trdmt1	-0.442201	0.0316485
Kremen1	-0.442095	0.0346026
Gm14148	-0.44176	0.0352716
Adrbk2	-0.441439	0.0321774
Zfp867	-0.440203	0.0227599
Hnrpdl	-0.440134	0.0420275
Wnk2	-0.439062	0.00256602
Arhgap42	-0.438599	0.0390525
Zfpm2	-0.437498	0.0190335
Camk2d	-0.43743	0.00519208
Dcun1d4	-0.437069	0.0355081
Smoc2	-0.434494	0.0163081
Aktip	-0.434113	0.0473942
Eif4e	-0.434098	0.0201063
Abcb1a	-0.432244	0.0420264
Plxna4	-0.429369	0.0395111
Hmcn1	-0.428896	0.0343367
Crybg3	-0.428294	0.0324992
Nbeal1	-0.427825	0.00767106
Fign	-0.427773	0.0140765
Spred1	-0.426889	0.00987416
Rhoc	-0.426831	0.0149566
Ric8b	-0.424617	0.00969523
Rnf166	-0.424443	0.00438097
Zfp606	-0.424198	0.041137
Sri	-0.423261	0.0309294
Pdpr	-0.419038	0.00792477
Snrpn	-0.41832	0.0182035
Mpc1-ps	-0.417882	0.00889131
Zc3h12c	-0.417749	0.0148255
Lpcat3	-0.416634	0.0336742
Gm16515	-0.416038	0.00276577
S1pr3	-0.415037	0.0153362
Dram2	-0.414957	0.0314617
Zeb1	-0.414773	0.00342882
Ogfrl1	-0.414553	0.00508458
Sipa1l2	-0.414002	0.00503908
Mapkapk5	-0.413913	0.00746232
Ppap2a	-0.412751	0.00629657
Arap2	-0.411884	0.00503289
Fam198b	-0.41036	0.00650191
Slc25a20	-0.410046	0.0116844
Zeb2	-0.409932	0.0180933
Sox6	-0.408128	0.034654
Stk40	-0.407774	0.00301509
Celf2	-0.40777	0.0425135
Lphn2	-0.407592	0.0215908
Tmem47	-0.40758	0.0139935
1110003E01Rik	-0.40745	0.0267612
Fundc1	-0.40713	0.00369694
Epm2a	-0.40682	0.0039181
Gpr137	-0.406471	0.0188774
Wnt5a	-0.405465	0.00869627
Ampd3	-0.404393	0.0414552
Mical3	-0.404257	0.0388942
Zfpm1	-0.404191	0.0131442
Pde7b	-0.40269	0.0135573
Bcl9	-0.40175	0.0431691
Abca8a	-0.401556	0.0173019
Kifc3	-0.400617	0.035054
Sgcb	-0.398461	0.0449736
Prkca	-0.397131	0.0242264
Pip5k1b	-0.396969	0.00478709
Zfhx3	-0.396617	0.00991224
Gab2	-0.395918	0.00943513
Apmap	-0.395703	0.00272004
Atxn7	-0.394234	0.0115654
Dcakd	-0.393703	0.00575373
Gm3200	-0.39313	0.0101969
Mamld1	-0.392692	0.0382843
Gm4943	-0.391557	0.0217224
Gm2606	-0.39075	0.0367281
Dennd4b	-0.39059	0.0353793
Ccdc66	-0.389731	0.0219711
Tomm40l	-0.388702	0.040212
Gm10358	-0.386557	0.00742616
Prdx5	-0.384803	0.038771
Pcdh7	-0.381812	0.0113164
Arhgef10l	-0.381693	0.0420718
Epc2	-0.381012	0.0485707
Klhdc1	-0.380626	0.0165104
Dlgap4	-0.379015	0.00907515
Akr1b10	-0.378896	0.0245764
Ppp6r2	-0.378725	0.0106242
Fam49b	-0.375491	0.0091213
Esrrg	-0.374819	0.039814
Cxadr	-0.373953	0.0419588
Pla2g16	-0.372986	0.037092
Erbb2ip	-0.372205	0.0242264
Psme1	-0.37076	0.0201459
Pnrc1	-0.370551	0.014008
Ephx1	-0.37019	0.0434141
Serinc4	-0.370072	0.0400301
AI316807	-0.369692	0.0158281
mmu-mir-1839	-0.36967	0.0224745
Large	-0.369419	0.0177069
Sp4	-0.369369	0.0370629
Arhgap44	-0.368446	0.0352716
Bahcc1	-0.367258	0.0213511
Gm10566	-0.367076	0.0407136
Ccdc127	-0.366397	0.0286674
Nek7	-0.363406	0.0260137
Herc3	-0.361508	0.0397162
Rnf19b	-0.3596	0.0157909
Sdf4	-0.359	0.0422221
Nudt7	-0.357871	0.00832997
Akap12	-0.356027	0.0383438
Rgmb	-0.355913	0.0283804
Gm11273	-0.355262	0.0300043
Gm3839	-0.354922	0.0377659
Tatdn2	-0.354719	0.0398906
Slc30a1	-0.354684	0.0347377
Csnk1g2	-0.354633	0.0240569
St3gal3	-0.352575	0.0237216
Lmbrd1	-0.352275	0.0315321
Osgepl1	-0.351518	0.0157406
Mtss1l	-0.350185	0.0184827
Arhgef11	-0.348297	0.0292056
Zfp238	-0.348012	0.0110098
Rreb1	-0.347488	0.0379705
Jak2	-0.345854	0.0414552
Intu	-0.344779	0.0266461
Plcb4	-0.344558	0.0109562
Gstk1	-0.344173	0.0308335
Flot2	-0.343892	0.0378761
Mef2c	-0.343496	0.0357277
Tmem252	-0.342892	0.0360752
Ccdc109a	-0.342168	0.036254
Dguok	-0.341105	0.0354907
Pcgf5	-0.338229	0.0488531
Arhgap24	-0.33529	0.0236005
Mcc	-0.334881	0.0473942
Rap2c	-0.334174	0.0399152
Spred2	-0.332439	0.0457755
Bod1l	-0.332316	0.0347377
Ap4s1	-0.331841	0.0145883
Fam76a	-0.328814	0.0385165
Rdh14	-0.327697	0.0359323
Asah2	-0.327179	0.0442818
Mynn	-0.320805	0.0377662
Ube2d1	-0.320792	0.0486653
Nptn	-0.318403	0.0210071
Rchy1	-0.318345	0.0389511
Snapin	-0.317769	0.0446926
Mbd5	-0.305799	0.0398521
Setx	-0.303928	0.0395111
Lztr1	-0.297976	0.0468963
Gatad2a	0.283911	0.0488045
Ncbp1	0.293361	0.0491235
Nadk	0.30011	0.0488801
Ythdf2	0.303561	0.0396602
Pvr	0.306627	0.0447228
Srsf6	0.319042	0.0357858
Tnip1	0.319527	0.0388942
Srsf11	0.323813	0.0421702
Agxt2l2	0.326929	0.0205563
Cdk4	0.327916	0.018411
Xpo5	0.328522	0.0379683
Gga3	0.328691	0.0269598
Acad9	0.328865	0.0406733
Ehmt2	0.332063	0.0355081
Mrps2	0.33216	0.0278911
Hmgxb3	0.332469	0.0488801
Wars	0.333257	0.0354907
Dnajc3	0.335046	0.029244
Acsl4	0.336596	0.0414552
Zfp259	0.336666	0.0425135
Hagh	0.337329	0.037528
Gtpbp4	0.339683	0.0435627
Glt25d1	0.341738	0.0476608
Gmfb	0.342567	0.0240569
Ogfr	0.343482	0.0395451
Ttll5	0.343582	0.0410228
Cisd3	0.343936	0.0388497
Ptdss2	0.344658	0.0306518
Hiat1	0.346678	0.0319419
Mpst	0.348056	0.0159405
Gpr155	0.34814	0.0482884
Rae1	0.349904	0.0250333
Ola1	0.350082	0.0177069
Ran	0.351839	0.0311213
Rps27l	0.352791	0.0409763
Mapk1ip1l	0.353449	0.0268885
Gnptab	0.353941	0.0108509
Trappc12	0.354498	0.035
Gpx1	0.354686	0.0227718
Morc2a	0.355637	0.0476799
Fubp1	0.357028	0.0155354
Atp13a1	0.357487	0.0493197
Imp4	0.357859	0.0129685
Ncoa5	0.359206	0.0440089
Rbck1	0.360406	0.0231649
Nxf1	0.361166	0.00928308
Dvl1	0.361783	0.00991336
Sox12	0.36378	0.0205563
Npc2	0.364312	0.0231742
Mta1	0.364975	0.00903175
Polr2e	0.366358	0.0201063
Sec61a1	0.367513	0.0388717
BC056474	0.369221	0.00842664
Gm16286	0.369449	0.018692
Tyk2	0.370625	0.0157727
Aox1	0.370693	0.0442929
Ccdc93	0.37219	0.0390764
Bclaf1	0.372194	0.0225856
Ppp1r9a	0.372198	0.0179856
Eif2a	0.375564	0.0154768
Srsf10	0.376482	0.0103101
Mccc2	0.376609	0.0267534
Eif3l	0.376705	0.00943513
Setdb1	0.377273	0.0266029
Gm15163	0.37777	0.0225424
Nop14	0.378066	0.00848245
Zfp598	0.379228	0.0280316
Gm14303	0.379469	0.0137927
Dis3	0.379534	0.0428735
Cox15	0.38009	0.0390466
Hnrnpa1	0.38057	0.00781521
Gars	0.383657	0.0140863
Elp3	0.383877	0.0140765
Ddx56	0.384485	0.00340239
Naf1	0.386228	0.0312756
Lancl1	0.386632	0.0395111
Xbp1	0.386827	0.0377707
Rnps1	0.387058	0.0314477
Rpl24	0.388094	0.0182409
Ppp1r3d	0.388208	0.0202966
Pgam1	0.388722	0.0196519
Prl14l	0.389597	0.0360918
Naa25	0.38995	0.00826204
Tra2a	0.390081	0.00456814
Psip1	0.392242	0.0138259
Samd1	0.392272	0.0175005
Mcm3ap	0.39319	0.0131754
Paip2b	0.39333	0.00942694
Ak2	0.393459	0.0087383
Abcc4	0.396106	0.0092811
Serp1	0.396812	0.0392388
D6Wsu116e	0.397637	0.00956414
Rps29	0.398779	0.0132617
Lgr6	0.40009	0.0102196
Yipf2	0.402528	0.0219004
Sms	0.402774	0.0282587
Mdn1	0.402971	0.0468972
Amd1	0.403237	0.00815714
Rplp2	0.403613	0.0388497
Trim27	0.403921	0.0151521
Yrdc	0.403978	0.020324
Bscl2	0.40421	0.0428828
Utp15	0.40424	0.00728023
Ssbp4	0.404501	0.0497451
Gls	0.405199	0.0141858
D10Wsu52e	0.405413	0.0137239
Lrfn4	0.405624	0.00979916
Banf1	0.405928	0.0323441
Eif3e	0.406227	0.0103101
2810403A07Rik	0.407922	0.0175964
Fam53b	0.408137	0.00839567
Gm14150	0.40935	0.00529372
Pomt1	0.409483	0.0136528
Dhx33	0.409865	0.0253389
Scarb1	0.41101	0.00556318
Pgam5	0.41154	0.0144029
Yars	0.411587	0.0115364
Atf6b	0.412621	0.0105521
Pom121	0.413058	0.0296617
Tagln2	0.41372	0.00414049
Tmem132a	0.414262	0.0101059
Sf3b3	0.414315	0.022457
Gnao1	0.414346	0.00446325
Adarb1	0.415224	0.0415082
D4Wsu53e	0.415666	0.0139129
Eif4a-ps4	0.415752	0.0428377
Pa2g4	0.418236	0.00486893
Rpl7l1	0.418358	0.00309041
Fam98a	0.419381	0.00846926
Ahsa1	0.419447	0.00150358
Tcp1	0.420003	0.0344412
Pcbp1	0.420725	0.0306115
Rnft1	0.42145	0.0179381
Limk2	0.422064	0.00137073
Rab3a	0.423402	0.00252917
Adora1	0.424337	0.0144086
Carm1	0.425744	0.0434433
Hyou1	0.426195	0.00660414
Rnf126	0.426752	0.0066173
Syvn1	0.427128	0.0402826
Cirh1a	0.427611	0.00160897
Pcyt2	0.429003	0.00359703
Mpnd	0.429103	0.0308012
Bpnt1	0.429291	0.00683275
Tarsl2	0.429799	0.0168872
Rpl30	0.430547	0.0104041
Rsph3b	0.430829	0.00209585
Xrcc5	0.431287	0.0108089
Cebpz	0.431507	0.00846926
Lhpp	0.432558	0.00584071
Slc33a1	0.433016	0.0397162
Snx21	0.433069	0.0192076
Cpsf3l	0.433177	0.0183609
Nolc1	0.434229	0.0477023
Gm10704	0.435017	0.0103453
Trp53	0.435652	0.0278535
G6pc3	0.435739	0.00909275
Maz	0.4362	0.00717146
Nit2	0.436741	0.0104374
Mettl22	0.436873	0.0244767
Agpat5	0.437241	0.0182035
Ptrh2	0.437977	0.00365119
Noc4l	0.438456	0.0302265
Pak6	0.438729	0.0402573
Eif3d	0.438959	0.00825742
Klhl21	0.44086	0.000863924
Gm5560	0.441261	0.0149566
Ttc37	0.441693	0.0262984
Jmjd6	0.441808	0.00177817
Rcn1	0.442372	0.0212459
Entpd4	0.443412	0.0436931
Cox6a1	0.443473	0.0117775
Xdh	0.444418	0.00656076
Polr1d	0.445281	0.0489074
Gm9843	0.445318	0.0216375
Ehd1	0.445965	0.0184605
Topbp1	0.446677	0.0162967
Apln	0.448536	0.0292862
Usp36	0.448997	0.0488314
Baz1a	0.449266	0.00150557
Dhodh	0.45012	0.0420264
Nup85	0.450689	0.0471447
Pdia3	0.453551	0.0119749
Fam86	0.454108	0.0265322
Bckdhb	0.454406	0.0360918
ENTPD4	0.454946	0.00341188
Eif4a1	0.45521	0.00241037
Ces1d	0.455436	0.0128802
Mdm4-ps	0.45568	0.0487869
Cct7	0.457238	0.0260137
Pgam1-ps2	0.457813	0.0105852
Ttll12	0.457843	0.00213896
Pprc1	0.457847	0.0289616
Llgl2	0.458346	0.00515521
Gm6368	0.462153	0.0265635
Gm8730	0.462167	0.00342291
Tmem55a	0.462922	0.0062712
Pisd	0.463065	0.00222765
Kcnn1	0.463406	0.000671337
Rps21	0.464457	0.0308335
Cd320	0.46522	0.000559816
Gm14165	0.466045	0.0465608
Rpl19	0.46626	0.0301002
Eef1d	0.466684	0.000947115
Hist1h4d	0.467258	0.00176914
Slc19a2	0.468581	0.0219575
Slc25a15	0.468585	0.0375226
Strbp	0.468745	0.0226604
Mdm4	0.469294	0.0021732
Csda	0.470123	0.0235006
Hint1	0.470168	0.0215437
Rsl1d1	0.470416	0.00353867
Parn	0.473937	0.00116477
Nol9	0.473947	0.0261886
Mrps10	0.474189	0.00125083
Samhd1	0.474329	0.0192852
Lta4h	0.476125	0.00150358
Deptor	0.476208	0.00444121
Trim28	0.477328	0.00622842
Fmo2	0.478038	0.00129376
Gm9385	0.478086	0.0176837
Dtx3l	0.478911	0.00646421
Prosapip1	0.478916	0.00786977
Wdr74	0.479565	0.0313079
Eef1e1	0.480097	0.0320488
Rpl28-ps3	0.480727	0.0204903
Gne	0.481406	0.0118525
Luc7l	0.481528	0.00956132
Cct6a	0.481556	0.00229998
Ddx17	0.483157	0.00276577
Tlcd1	0.483235	0.00365119
Mak16	0.484025	0.00646421
Gm10110	0.484901	0.00553232
Tex10	0.487055	0.00596701
Trmt1	0.487658	0.00644413
Srsf7	0.488824	0.000618776
CT025645.1	0.488992	0.00655922
Nudt19	0.489801	0.0352716
Ftl1	0.490193	0.0264736
Cd3eap	0.490663	0.0352645
Gm10052	0.491313	0.0382843
Gga2	0.49161	0.013489
Nob1	0.492152	0.00013281
Dpy19l1	0.49251	0.00444738
Vars	0.49265	0.01361
Ahcy	0.492709	0.000998681
Hjurp	0.492777	0.00216097
Eif3b	0.492859	0.0399152
Wdr46	0.49314	0.00322521
Fam114a2	0.494129	0.0347377
Prmt7	0.496026	0.000747386
Pdia4	0.496481	0.00408928
Mblac2	0.497657	0.000415515
Mrps27	0.498015	0.0144251
Eif4ebp1	0.499784	0.00497768
Rrp7a	0.500389	0.00119206
Ptplad1	0.501408	0.00447279
Zcchc2	0.501531	0.000226113
Ebna1bp2	0.501787	0.000219297
Hdac10	0.502524	0.00287436
Pdcd11	0.50265	0.0346568
Nap1l1	0.505749	0.000886407
Pdxk	0.505869	0.000287419
Wdr36	0.506181	0.000965224
RP23-463F7.8	0.506423	0.000455617
Cct8	0.506444	0.00229232
Fntb	0.506597	0.00360586
Josd2	0.50796	0.0105213
Diexf	0.508142	0.00163142
Bop1	0.508831	0.0353665
AC239678.1	0.50896	0.000429169
Slc25a5	0.509132	0.0310073
Nup62	0.509447	0.0231694
Dkc1	0.509804	0.00023714
Ift140	0.509854	0.000489849
Rgs12	0.510451	0.0453545
Ninj1	0.510985	0.0397747
Nelf	0.511651	0.00318729
Cyp27a1	0.511765	0.00340239
Rpl19-ps11	0.512009	0.0292382
Mtmr4	0.514602	0.000536238
Eprs	0.514627	4.07305e-05
Dpp3	0.516772	0.00476818
Pycr2	0.516922	0.00137335
Pus1	0.516931	0.0418659
Cdk5rap3	0.51768	0.00836903
Appl2	0.517968	0.03098
Cct4	0.519176	0.00322521
Rpl28	0.519362	0.00206143
Eef1g	0.519658	0.00109195
Wdr77	0.51967	0.0080256
Pold1	0.520776	0.000134129
Med21	0.52097	0.0264018
Rplp0	0.521679	0.000125692
Rpl37a	0.52171	0.0180556
Wdr3	0.521942	0.000177618
Rpl9-ps6	0.524381	0.00721735
Rph3al	0.524623	0.0447976
Ctps	0.525254	0.0306115
Rgs19	0.525574	0.000940512
Trmt10c	0.525707	0.0398109
Rpl31-ps9	0.5262	0.00322521
Gpd2	0.52828	0.0225288
Max	0.529239	0.0440065
Rps10-ps2	0.529448	0.0049168
Gm10288	0.529836	0.000309867
Fxn	0.530417	0.0256427
Elac2	0.530872	0.00668097
Cited4	0.532133	0.000203871
Ppm1k	0.536973	0.0149566
Gm15590	0.537121	0.00586066
Gm10051	0.537396	0.0116048
Nudcd1	0.537887	0.000142071
Nsa2	0.538063	0.0333989
Lyve1	0.53825	8.19093e-05
Ahctf1	0.53951	0.0039707
Cytl1	0.539622	0.000135598
L2hgdh	0.540093	0.0470247
Gm5529	0.540811	0.000125207
Tbcc	0.540974	0.0038151
Ntng2	0.541405	0.0266349
Gm13050	0.54192	0.0402433
Rpl8	0.542068	0.000509096
Dtymk	0.543846	0.00218063
Hist1h1e	0.54469	0.0153408
Stap2	0.545114	0.00358959
Taf4b	0.545249	0.0190423
Rrp8	0.545456	0.0139733
Txnrd3	0.545959	0.00181303
Gm15772	0.546581	0.0156165
Ctsf	0.5466	0.00157012
Rps15-ps2	0.546721	0.0177069
2810432D09Rik	0.548415	0.00231083
Mrto4	0.549302	0.0200153
Cebpb	0.54956	0.0267346
Ept1	0.54996	0.0221001
Rnf149	0.550629	6.74659e-06
Timm9	0.551303	0.0353665
Pgd	0.552544	0.0416772
Zbtb26	0.552692	0.00252588
C1qtnf6	0.553799	0.03399
Erlin1	0.553844	0.0356446
Limk1	0.554871	0.00204294
Rbm45	0.555356	0.0228048
Rpl28-ps1	0.555532	0.00253788
Xpo6	0.555907	0.000139969
Gm10116	0.55592	0.00112494
Scrn2	0.555943	0.00332977
Dtd1	0.556506	0.0225424
Arl6ip1	0.556511	0.0440934
Gtdc2	0.55674	0.00256937
C1qbp	0.557112	0.00472916
Twistnb	0.557381	0.00225783
Tprkb	0.557878	0.0131754
Lamb3	0.558013	0.000746426
Ppa1	0.558644	0.032543
Ccbl2	0.559838	2.22751e-05
Unc45b	0.56179	0.00074052
Ppid	0.563511	0.00428182
Armc6	0.56485	0.000557768
Rps11	0.564988	0.0298038
Rpl18-ps1	0.565409	0.000176813
Osbp2	0.566473	2.05502e-05
Smtnl2	0.56728	0.000604427
Slc40a1	0.567957	0.0353793
Ly6e	0.568576	0.0237574
Nek4	0.568685	0.0125725
Coasy	0.569096	0.0314788
Rpl14	0.570168	0.00215088
Gm4737	0.571667	9.46509e-05
Otud1	0.57173	0.000229599
Prmt5	0.572332	0.0071146
Rps10	0.572856	4.26874e-05
Aimp2	0.57292	0.000686885
Rps14	0.573268	0.000151975
Zmynd19	0.573897	0.00539027
Mtap	0.574462	0.00225783
Meox1	0.574503	0.000517467
Gm5611	0.575851	0.0268991
Rpl18a-ps1	0.575979	0.0278471
Rps6-ps3	0.576094	0.000127635
Rcc2	0.57688	0.0395111
Gm4149	0.578277	6.52087e-05
Znfx1	0.578789	0.00141767
Mtg1	0.578938	0.00195263
Lass6	0.579989	0.000337166
Ccdc107	0.580444	0.00742369
Rps9	0.581749	0.000524624
Nlgn2	0.581872	0.00117163
Stard5	0.583253	0.0295037
Kti12	0.583766	0.0219711
Adamts6	0.584497	8.88431e-05
Mphosph10	0.58514	0.0471879
Gm10294	0.586148	0.00252756
Mpp6	0.58965	0.00486893
Lama5	0.59038	8.27619e-06
Wdr43	0.590414	0.0477841
Gtf3a	0.590439	1.08733e-05
Asb13	0.590758	0.000264906
Tnfsf10	0.591281	0.000343136
Slc25a19	0.593511	0.0436841
AC111044.1	0.594725	0.000120436
Slc2a12	0.595111	3.64302e-05
Gm12174	0.595961	0.0342452
Gm13251	0.596021	0.000316196
Pdlim3	0.596658	0.0358656
Gm7729	0.596895	0.00467871
Zc3hav1l	0.597297	0.0431691
Gm16288	0.598397	0.0405432
Igdcc4	0.598645	0.00180696
Npm1	0.599383	8.73225e-05
Trub1	0.599602	5.31221e-05
Tmem229b	0.600176	0.00685736
Rpl35a	0.600582	0.032237
Naa10	0.601365	2.38399e-05
Gm13139	0.60139	0.000169152
Psmg2	0.601777	0.0405106
Stard3	0.602056	0.000185565
0610011F06Rik	0.602219	0.000693034
Fkbp7	0.602295	0.0360918
Rpsa-ps9	0.603005	0.00131116
Rps25	0.604846	2.40962e-05
Il17rc	0.605833	0.000219297
Rpl19-ps1	0.605957	0.0269598
Rpl9	0.606954	0.000782776
Tst	0.607372	2.5753e-05
Pgm2l1	0.607691	0.0324263
Rps25-ps1	0.60827	0.00128582
Rpl7	0.608732	7.56903e-06
Gar1	0.608786	0.00281393
Fam189b	0.60892	0.0354907
Rsad1	0.609316	0.0356446
Pabpc1	0.610227	0.000271474
Trim25	0.610239	0.00064117
Zfp930	0.611831	3.69782e-05
Gm5908	0.611862	0.0292056
Otub2	0.612551	0.021999
Rcl1	0.614948	0.0172726
Rps5	0.615905	0.0357858
Rogdi	0.616214	0.00123085
Qsox2	0.616806	0.000752499
Gm11518	0.6177	1.81147e-05
Eef1b2	0.61784	0.00133728
Gm16580	0.617969	2.12036e-06
Gm17300	0.618372	0.000151737
Rpl11	0.619699	0.0306115
Nop16	0.620349	2.30578e-05
Pdia6	0.62071	0.0232076
Msto1	0.620798	2.35794e-06
Dixdc1	0.621165	6.64178e-05
Gm8172	0.621422	0.0019172
Gm4462	0.621881	0.00303883
H2-T24	0.623303	0.0190423
Tmeff1	0.623309	0.036683
Gm12643	0.623373	0.0125725
Gm10132	0.623414	0.00221085
Pop5	0.624376	3.62385e-05
Qtrtd1	0.624683	0.0109562
Gm5805	0.62493	0.00178552
Ifi30	0.62525	0.00133363
Lins	0.627322	0.0397919
Rpl14-ps1	0.627392	0.0133994
Fam136a	0.627536	1.54706e-05
Tmem120b	0.627662	1.83108e-05
Adar	0.629002	0.0349946
Bmyc	0.629087	0.00106494
Gpatch4	0.62923	0.0036464
Gm10335	0.630196	0.0169711
Cct2	0.631581	0.000334123
Gm12346	0.6318	0.000113769
Gm14044	0.632256	0.000151737
Rpl23a	0.634001	0.0378696
Eif4b	0.636001	9.17463e-07
Slc7a1	0.636055	0.00163955
Tpm3-rs7	0.636366	0.00341182
Gm5844	0.637297	0.0346887
Rpl27a	0.638593	0.000959327
Rrs1	0.638794	1.45657e-05
Pold2	0.639611	0.00253301
Ppat	0.64095	1.06756e-05
Nxn	0.641483	0.000444347
Hspd1	0.641489	0.00290405
Rps24	0.642536	0.000753097
Rhou	0.642583	2.78769e-06
Gm15427	0.642643	0.0147994
Gm12141	0.643447	8.8811e-05
RPL7A	0.643549	0.000169695
Gm13623	0.645103	0.000686988
Rps6-ps4	0.64538	0.0402799
Gm4294	0.645521	1.12804e-06
Tsr1	0.646598	0.00113736
Lipt1	0.646906	2.18748e-05
Nudt5	0.647214	0.000948779
Mki67ip	0.647766	4.73537e-05
B2m	0.648472	8.64151e-06
Rpl18a	0.649892	0.00578317
Nln	0.650475	5.33035e-05
Siah2	0.650494	5.55643e-06
Rpl31-ps13	0.65079	0.00031748
Ankrd13b	0.652826	0.00930065
Rps13	0.652912	3.30973e-05
Csrp2	0.653014	0.000262649
Trmu	0.653308	0.0486653
Creld2	0.654219	0.0101059
Dhx37	0.654639	0.0161214
Rpl31	0.655537	1.119e-05
Uba7	0.656623	8.02936e-07
Ppp1r14b	0.656868	0.000645652
Parp16	0.658668	6.59063e-05
Gm9000	0.65937	0.0352716
Rps12	0.661141	1.6979e-07
Gm15459	0.661587	0.00080952
Mettl1	0.662937	0.00376145
Hsp90aa1	0.663041	4.29077e-05
Snd1	0.663244	0.000880228
Ly6a	0.663328	4.43918e-06
Slc38a4	0.663993	0.00209585
Abcb6	0.66465	0.000951937
Rpl26	0.665255	7.82848e-05
Rps3	0.668063	8.16055e-06
Rpsa-ps10	0.669201	4.12531e-05
Gm13268	0.669578	2.26653e-05
Chchd6	0.672281	0.00136081
Zscan20	0.673441	0.0203894
Rpl31-ps12	0.673554	0.000316196
Ednra	0.673673	0.00204388
Gm20671	0.676585	5.25927e-05
Xrcc6	0.676748	0.0136267
Fads6	0.676993	6.94465e-05
Rpl27-ps3	0.677357	0.0212459
Apex1	0.678323	0.00434096
Rbm12b2	0.679954	0.00105604
Psmg4	0.680411	0.0342733
Rpl31-ps8	0.681312	0.0353793
Porcn	0.681346	1.61026e-05
Gm7536	0.681446	0.0450942
Gm10435	0.682294	0.000145713
Nhlrc1	0.682349	0.0227488
Galk2	0.683056	0.00456814
Gm10036	0.683701	0.0039014
Zfp605	0.683842	0.0256175
Rpl22	0.685612	0.0235006
Haus3	0.685907	3.62937e-06
Nt5dc2	0.68716	0.040894
Aaas	0.687267	0.0010517
Tmem35	0.688058	0.00177855
Ampd2	0.688089	0.0112355
Agrn	0.688243	0.00920071
Rpl36-ps3	0.688544	3.62269e-07
Epdr1	0.688944	9.632e-07
Pnpo	0.689851	5.20877e-05
Pus7	0.690012	1.80279e-05
Pusl1	0.691748	0.000107004
Peo1	0.692259	0.0191037
Slc16a7	0.692306	4.61426e-06
Rps6	0.692816	0.000792514
AC092404.1	0.694049	1.23849e-06
Cct5	0.695043	0.000702654
Rpl18	0.695758	3.47634e-05
Gemin4	0.69707	5.34804e-07
Bcat2	0.697149	0.0476608
Gm3362	0.69739	1.85602e-06
Rps15a-ps3	0.697806	0.000866378
Ntpcr	0.698122	0.00839567
Tubb5	0.698351	0.0144269
Nsun2	0.698504	0.000400608
Acot11	0.698521	2.72347e-05
Sdc1	0.698773	8.06142e-08
Fkbp1a	0.700029	0.0349554
Mmgt2	0.701526	5.73336e-06
Gm5621	0.70281	0.00383341
Rps13-ps1	0.703148	0.000636331
Snapc4	0.703268	0.000883587
Ears2	0.705014	0.000666204
Rpl21-ps11	0.706072	0.000767335
Rnaseh2c	0.707844	0.0226831
Josd1	0.708346	0.0162835
Polr1e	0.708541	9.54445e-07
Stat1	0.708975	3.54382e-07
Rangrf	0.70974	0.000440245
Rpl29	0.709824	0.0011044
Rpl23a-ps3	0.710169	0.000747386
Gm7332	0.711789	3.44409e-05
Rps13-ps4	0.71219	0.0219064
Gm6341	0.712553	8.17601e-05
Gm14217	0.714185	0.034921
Cobl	0.714488	0.000146344
Cmtm7	0.715506	0.000170133
Iigp1	0.716323	0.0045951
Acss3	0.716483	0.00684986
Rpl36	0.716778	0.0237069
Gm11824	0.716968	4.43472e-06
Rpl5	0.718182	0.000163234
Nsun5	0.719383	1.79369e-06
Gm16409	0.720067	0.000696857
Rps13-ps2	0.720432	0.0010517
Rps20	0.721167	6.74659e-06
Rpsa	0.721241	5.86247e-08
1700037H04Rik	0.722254	9.87806e-06
Atad3a	0.722647	0.00155927
Ttc38	0.723089	2.24497e-07
Rps17	0.723299	0.00764683
Acsl5	0.723509	2.6834e-07
Rpl21	0.724468	0.00707913
Doc2g	0.724987	5.20421e-07
H2-Q4	0.725234	0.000147143
AC132347.1	0.72613	0.0256427
Gm9083	0.726264	0.0100674
Kat2a	0.727557	0.000133931
Gm10709	0.727813	3.14165e-09
Wdr34	0.728633	0.00044304
Gm8292	0.728697	0.0177152
Rpsa-ps5	0.729065	1.58445e-05
Rplp1	0.729355	0.000863924
Impdh1	0.730767	8.52562e-06
Hist3h2a	0.734519	3.0668e-07
C330021F23Rik	0.734533	0.0146071
Gm12411	0.734628	0.00322521
Nop56	0.735213	0.000747386
Gm11878	0.73574	3.24502e-08
Rpl7a	0.735871	0.00781332
Grwd1	0.735989	5.82562e-07
Gm4963	0.736007	0.000178288
Prmt3	0.736046	0.0380607
Mogs	0.736139	2.4568e-06
Gm14853	0.737191	1.12386e-05
Gm5812	0.738101	0.0420275
Gm6286	0.738604	0.0015327
Adpgk	0.739497	0.00200224
Gm11478	0.740719	9.37847e-05
Rpl7a-ps11	0.742808	0.0337479
Gm15483	0.742879	2.15499e-08
Eif5a	0.744674	0.000109843
Prss57	0.744789	0.000349525
Ero1lb	0.745703	0.0355921
Mapk10	0.745891	0.0136523
Gclm	0.745899	0.00177643
Rpl27	0.746831	3.57878e-06
Gm5045	0.746894	5.93705e-07
Banp	0.747601	0.0171587
Rpl15-ps3	0.74762	0.00169158
Rps12l1	0.747651	1.01963e-06
Gm4604	0.748873	9.07641e-05
Gm5148	0.749939	0.00274863
Amigo2	0.750212	0.0012089
St6galnac4	0.750487	0.00390204
Gm15500	0.750695	1.72987e-08
Csad	0.751673	9.41878e-07
Abcc10	0.753535	0.00150557
Rps12-ps3	0.754852	0.000177618
Xkr8	0.757909	0.000211968
Rpl21-ps15	0.758314	0.0328688
Gm10119	0.7595	0.00303593
Gm4986	0.759733	3.51752e-07
Galk1	0.761051	0.00481662
Abcg1	0.763024	0.00174263
Rps15	0.764131	0.00818011
Rpl10-ps3	0.765108	2.76385e-05
Cryz	0.765523	3.77759e-09
Gm12726	0.765775	0.000151737
Rpl13a	0.766726	0.0369338
Gm13039	0.767281	4.00754e-07
Art5	0.767528	0.00791743
Rps15a	0.768568	0.00434096
Rpl10-ps1	0.768601	1.39183e-09
Rps12-ps19	0.770364	8.76673e-07
Gm10651	0.77079	0.004996
Rpl10-ps6	0.77213	0.0463023
AC025794.1	0.772737	7.32869e-06
Gm14279	0.772984	0.00764683
Rpl10	0.77544	0.02743
Gm12460	0.776251	6.79418e-06
Gm13408	0.777642	0.00584071
Gm12944	0.778596	1.22797e-08
Gm15730	0.778738	0.0118126
Trim17	0.778768	0.0384385
Gm14586	0.779049	0.0266029
Gm12034	0.779433	2.76197e-05
BC057079	0.779633	0.0242248
Heatr1	0.77981	2.41875e-08
Frrs1	0.780492	9.49411e-09
Gm10166	0.782482	0.0120895
Fam57a	0.782615	9.61735e-08
Iars	0.782726	0.000730731
Rpl27-ps1	0.78273	1.45466e-06
Rps23	0.782852	0.0270885
Rps3a	0.783422	0.000208803
Rpl35	0.785037	3.49511e-07
Lingo3	0.786805	5.51529e-09
Pycrl	0.787023	3.6254e-06
Rps13-ps5	0.787403	0.000475289
Gm6136	0.788184	1.46607e-05
Rpl5-ps1	0.788699	2.64011e-09
Fstl3	0.78894	3.62385e-05
Hspa1a	0.789248	0.00235712
Nmd3	0.78948	0.037092
Gm10269	0.789687	2.67381e-06
Rpsa-ps4	0.791296	9.19227e-07
Chka	0.792033	1.09187e-06
Parp9	0.793441	0.000385295
Gm5619	0.793556	8.32447e-05
Tymp	0.79358	0.00137693
Atad2	0.793772	0.000917547
Gm14934	0.795342	0.00502167
Gm11989	0.795457	2.58721e-07
Fam60a	0.797187	0.00909275
4732471D19Rik	0.798706	0.00253788
Rpl17-ps4	0.79872	0.0011241
Gm11942	0.799882	1.88748e-06
Rpl7a-ps3	0.800602	0.00231884
Siglec1	0.801499	0.00320639
5430407P10Rik	0.802639	0.000168389
Urb2	0.803563	0.00200224
Gm13864	0.804465	6.49893e-06
Gm2000	0.804477	0.00142844
Dhrs13	0.805738	4.68791e-09
Gm6133	0.806377	0.00332977
Gm7027	0.80718	0.00508153
Gm7816	0.807533	1.06142e-08
Gm12704	0.809036	0.0011241
Gm5428	0.809547	0.0239486
Gm13573	0.810415	6.14607e-09
Gm7206	0.81065	6.22647e-05
Gm12469	0.811418	0.000917547
Gm4784	0.811856	0.00492579
Rpsa-ps11	0.813318	0.0136267
Atp10d	0.813908	2.35864e-06
2700094K13Rik	0.814704	0.032365
Rpl15	0.814925	0.0253052
Rps16	0.816113	1.02546e-07
Gm10071	0.817396	4.93674e-08
Gm10020	0.820161	8.27619e-06
Gm4342	0.820296	2.22563e-06
Gm10073	0.820716	1.52603e-05
Noc2l	0.821055	1.26289e-07
Gm5121	0.821772	9.0431e-06
Gm15710	0.822125	0.00150633
Ifih1	0.822792	2.89994e-10
Ica1	0.822837	0.00567364
Gm15536	0.823145	0.00138277
Gdpd1	0.82672	0.0144858
Rapsn	0.827909	4.43762e-06
Gm8623	0.828251	1.19688e-06
Igtp	0.82853	0.000918868
Ubxn10	0.829157	0.00556318
Erbb4	0.830293	0.00755891
Slc29a2	0.830813	0.00781521
Gm8430	0.832774	0.00817847
Gm8692	0.832802	3.02093e-05
Tmem180	0.833064	0.000245867
Gm14138	0.833548	0.0159795
Pctp	0.833963	0.00244027
Gas2l3	0.83439	0.00145022
Rpl17-ps5	0.835819	0.00597084
Rpl4	0.83603	7.71427e-11
Gm6807	0.836528	7.86582e-05
Ahsg	0.837172	4.1816e-06
Ddx21	0.83798	0.0187959
Pnpla7	0.838062	5.56152e-10
Mthfd1	0.83852	1.04154e-09
Rpl6	0.83865	4.92395e-10
Impdh2	0.838942	8.39943e-08
Nop58	0.83994	4.25657e-08
Gm11604	0.840699	9.30632e-06
Eif1a	0.840969	0.0383657
AW209491	0.84167	7.2413e-06
Gm16379	0.842435	8.16055e-06
Gm14412	0.842967	0.0013955
Gm13611	0.846151	0.00374519
Gm16477	0.847016	9.58719e-05
Wdr38	0.847651	5.67798e-06
Rpsa-ps2	0.847713	0.0135573
Bola2	0.848256	2.00531e-10
Unc13b	0.850192	2.25562e-05
Rps15a-ps4	0.850249	5.13061e-05
Dnaja1	0.85063	0.0374248
Mif	0.852163	1.40659e-10
Gm15787	0.852303	2.19891e-09
Smc4	0.852669	0.00562439
Gm10169	0.853938	0.000311501
Wwox	0.854386	1.39183e-09
Samd9l	0.854716	0.00040569
Thop1	0.857373	4.1655e-05
Gm8129	0.858073	4.32219e-08
Rpl13-ps3	0.860829	0.0003548
Tmem41a	0.860889	8.22282e-05
Rpl13	0.861803	0.000234779
Scarna13	0.862257	8.52114e-10
Rps28	0.86281	0.000593613
Rcor2	0.863364	5.56152e-10
Mmp9	0.863387	0.0196519
Tcirg1	0.863449	0.0415561
Rpsa-ps12	0.863541	0.000127416
Trmt61a	0.864018	6.89277e-06
Gm10923	0.864123	4.40183e-05
Rps15a-ps6	0.865165	0.021727
Rps24-ps3	0.866446	0.00586221
Dck	0.8665	1.29773e-06
Irgm1	0.866531	0.00342291
Rfx2	0.866834	6.4734e-06
Aldh1b1	0.868496	0.00508881
Rpl17	0.868666	0.00322521
Gm14633	0.869477	3.31107e-10
Polr1b	0.871618	0.00836903
Gm11362	0.872347	3.53425e-09
Nhp2	0.87277	0.000471178
Mtr	0.872944	0.000200025
Gm13413	0.872965	4.0675e-08
Hist1h2bq	0.873473	0.0110366
Ifi203	0.874498	0.0268914
Pml	0.874787	0.000263997
Rps19-ps2	0.874895	5.26958e-05
Bora	0.875732	0.0349554
Rps7	0.875864	0.0373015
Ube2l6	0.875929	1.67074e-10
Gm12918	0.876028	0.0046949
Rpl37	0.87603	4.38371e-11
Thg1l	0.876428	6.62237e-10
Arsg	0.87768	0.00271861
Gm6654	0.877773	0.0395303
Celsr2	0.877851	0.000277587
Gm7589	0.878486	1.94085e-07
Gm14056	0.878548	0.0379705
Tap1	0.878637	0.00608229
AC121580.1	0.879508	0.00469836
Rps12-ps9	0.879544	9.90336e-05
Gm11263	0.879995	0.000215335
Rps27a	0.880828	0.000169396
Gnb2l1	0.882195	9.6399e-10
Telo2	0.882827	7.36457e-05
Nrg4	0.882998	2.33219e-06
Gm15013	0.884932	0.0352659
1810032O08Rik	0.885423	0.000244742
Hist1h4f	0.88646	0.0327283
Gm8062	0.88733	0.0173072
E2f1	0.888011	0.0101059
Sfxn2	0.888315	0.0182035
Gm10224	0.88833	0.00894534
Cad	0.889329	9.94072e-06
Cpn2	0.891268	2.19153e-12
Rps23-ps	0.891784	0.0465527
Slc19a1	0.891866	0.000188889
Slfn3	0.895026	0.000381092
Car4	0.897495	0.0124431
Gm15779	0.900019	0.000713399
Rpl23	0.900614	0.0259004
Lrp2bp	0.900645	1.62794e-10
Gbp9	0.900744	0.000923407
4932415L08RIK	0.903408	9.29356e-06
Asns	0.904124	0.0267534
Asl	0.905743	0.00889131
Gm10268	0.906252	0.00173354
Rpl38-ps2	0.907122	3.6296e-06
Ddx58	0.908851	5.27059e-05
Zdhhc2	0.908917	4.60126e-05
Gm5093	0.909334	0.00383341
Letmd1	0.909535	0.00123085
Pcolce2	0.909936	0.000675051
AL807777.1	0.911612	3.10779e-09
Gm9294	0.91176	1.61266e-11
Fbl	0.911953	1.1174e-09
Abhd15	0.912179	0.000127635
Irgm2	0.914805	0.0151521
Gm8019	0.915147	4.43918e-06
Tmem20	0.917744	0.0100494
H2-Bl	0.91899	4.24495e-05
Gm13680	0.91961	0.0216478
Pdia5	0.925409	9.07984e-11
Gemin5	0.930826	0.000177416
Hook2	0.931336	3.54322e-10
Hdc	0.932309	0.0409768
Gm10240	0.93245	0.0125858
Rpl7a-ps8	0.934429	0.0219064
Mettl8	0.934724	0.0379705
Acaca	0.934838	4.48137e-06
Gm8250	0.936198	0.0481741
1110038B12Rik	0.936236	0.00846926
Noa1	0.93819	0.0281416
Ifitm3	0.939047	2.70826e-09
Eif5al3-ps	0.940232	2.60465e-09
Manf	0.940926	0.0216088
Gm13826	0.940939	9.79156e-10
Gm5257	0.942037	2.13345e-10
Rpp38	0.945726	0.0152222
Hn1l	0.94687	0.00208599
Fdxr	0.947119	1.63666e-06
Fcna	0.947697	0.000794253
Dbf4	0.948194	0.0412363
Zdhhc12	0.948443	0.0232602
Psat1	0.950382	0.00652548
Mcm8	0.951423	0.0391218
Gm7117	0.951939	0.00073947
9430008C03Rik	0.953602	0.00131136
Slfn9	0.954713	0.0128545
Gm15542	0.954747	0.048584
Rangap1	0.954845	0.0046949
Rps4x	0.956184	1.21685e-08
Rps16-ps2	0.957379	2.6559e-08
Acot6	0.957428	6.83201e-11
Rpl7a-ps5	0.959129	0.000672474
Gm9493	0.960505	0.00240336
Gbp2	0.961909	4.93993e-13
Slc7a6	0.963124	3.05697e-06
Rpl10a	0.96412	7.2484e-09
Abhd14a	0.964376	4.0384e-10
Ankrd34a	0.965394	3.29377e-07
Rasd2	0.967239	0.00656076
Poli	0.967435	0.000451933
Gm16537	0.968294	0.000903207
Pisd-ps1	0.968818	0.0263329
Rps19	0.972027	0.0118907
Rps6-ps1	0.972115	7.50003e-14
Parp14	0.973089	0.000389633
Sp100	0.973776	2.86674e-05
Rpl10a-ps1	0.974377	3.60885e-06
Gm13436	0.975361	1.49641e-14
Stat2	0.975705	7.23768e-05
Gm10712	0.976542	0.000103837
Aldh18a1	0.976677	4.59313e-05
Gm9396	0.97706	1.14047e-05
Rpl32-ps	0.977957	0.000912429
Mcm5	0.978553	0.00309041
Abat	0.979386	0.00131116
Sdf2l1	0.97962	9.37847e-05
Rpl39-ps	0.979646	0.00133152
Gm5431	0.980229	0.000196529
Ctu1	0.980673	0.0436478
Gm11449	0.980704	0.0109818
Gm10263	0.981391	0.0175005
Rps8	0.98382	0.0216088
Ppap2c	0.984802	9.87668e-13
Bend6	0.986835	0.00740185
Ppan	0.990728	0.0134301
Fpgs	0.991038	3.13852e-06
Adra1a	0.991282	0.000344971
H2-K1	0.99359	2.53189e-10
Uchl3	0.993867	0.000284181
B3galt4	0.994499	3.71736e-10
Gm14039	0.996276	0.0232
H2afx	0.997002	0.0373318
Gm13935	0.99751	0.000147596
BC006779	1.00396	0.000703501
Gbp5	1.00553	1.27806e-06
Gm10443	1.00781	3.47634e-05
Uchl4	1.01137	5.54429e-05
Rps15a-ps5	1.01346	0.000262649
Ccr1	1.01801	1.65002e-08
Gm10499	1.02041	0.0388717
H2-Q10	1.02085	0.0347377
AI607873	1.02228	0.0179592
Tmem97	1.02238	0.00909275
H2-Q6	1.0239	2.20342e-06
9130208D14Rik	1.02599	0.00621681
Rpl21-ps7	1.02637	6.94465e-05
Gm11353	1.02647	3.62385e-05
Rpl34-ps1	1.02668	6.54315e-08
Mthfd2	1.02799	0.00213896
AC130279.1	1.03228	0.0142574
Gm15210	1.03458	0.0364309
Lap3	1.03478	4.83755e-14
Rnaseh2b	1.03495	2.89394e-14
Hist1h3e	1.03625	7.4185e-06
AC183097.2	1.03766	0.00328647
Wnt9b	1.03768	0.0225424
U3	1.03843	0.0445125
Gcat	1.03995	0.0248175
2210407C18Rik	1.04102	3.57612e-06
Nop2	1.04157	0.0232
Gm6335	1.04185	9.08292e-13
Hist1h1d	1.04257	0.0406733
Prim1	1.04284	0.000440245
Rpl39	1.04486	0.0367051
Gen1	1.04561	2.49927e-06
Lmnb1	1.04593	0.021504
Rps27a-ps2	1.04616	0.00111596
Rpl12	1.04883	0.00828203
2810417H13Rik	1.05023	1.22193e-16
Snora74a	1.05071	0.0168346
Mpv17l	1.05081	7.28619e-05
Rpl38	1.05352	9.27662e-05
L3hypdh	1.05517	2.113e-10
Car2	1.05543	1.63607e-06
Rps26	1.05571	3.99401e-06
H2-D1	1.05669	3.60651e-13
Gm14414	1.05848	0.00179414
Irf9	1.05986	0.0154798
Gm14323	1.06102	7.82015e-06
Crocc	1.06257	2.4568e-06
AW112010	1.06348	0.0010517
Rpl32	1.0651	0.000223779
Mnda	1.07118	1.62897e-12
Lgals3bp	1.07325	0.0303618
Slc7a5	1.07619	1.56447e-07
Isyna1	1.07722	2.82993e-08
Gm8624	1.07772	4.19974e-13
Rps8-ps2	1.07821	0.000813991
H2-T10	1.07939	0.000113666
Gm11281	1.081	0.00155927
Tbc1d1	1.08122	0.0129339
Xaf1	1.08331	0.0421702
Gm15793	1.08349	0.000524139
Gm10275	1.08428	0.000782776
Gm6285	1.08729	2.50608e-10
Polr3g	1.08766	0.000744341
AC147987.1	1.09084	1.94085e-07
Rpp25	1.09092	0.0182035
Gbp4	1.09133	0.0018802
Ifi27l2a	1.09431	0.0413763
Wdr55	1.09493	0.000174791
Rps8-ps1	1.09862	2.86761e-05
Mad2l1	1.0991	0.0196519
Fam169a	1.10199	0.000887358
Rpl10a-ps2	1.10535	0.000466444
Gm16585	1.10561	0.0288307
Prr11	1.10769	1.12386e-05
Gm15501	1.10864	0.00288654
Sco2	1.10996	1.71933e-08
Gm14438	1.11348	3.42467e-07
Rps26-ps1	1.11786	0.0014641
Slc25a29	1.11919	2.44544e-15
2610028H24Rik	1.11961	4.66265e-05
Diap3	1.12024	0.0172013
Rpl36a	1.12069	0.0415082
Ipo4	1.12252	6.88238e-09
Kcnq5	1.12293	2.66561e-16
Lgals9	1.13164	6.6472e-05
Gm12185	1.13729	2.99682e-07
Gm5822	1.13912	0.00608752
Gas5	1.13935	0.000117934
Gm17352	1.13959	2.16979e-09
AC121821.1	1.14034	0.00596859
Gm20634	1.14077	0.00861519
Fam132a	1.14127	0.00276577
Gnai1	1.1414	1.28882e-07
Gm5466	1.14235	3.99401e-06
Cks1b	1.14567	0.00599813
Sh2d4a	1.14651	0.0116759
Tcf19	1.14711	9.66733e-08
Gm12013	1.1495	0.0206115
Prkag3	1.15466	0.0440997
Gm4705	1.16166	0.000380863
Pthlh	1.1631	0.0125976
Rec8	1.17315	0.0184605
Tcea2	1.18075	0.0367051
Mcm2	1.18159	1.80279e-05
Gm7091	1.18273	7.57117e-10
Nxpe3	1.18441	0.00591536
Shisa3	1.18594	0.000157683
Wdr62	1.18743	0.000109609
Kif20a	1.18872	0.021146
Oas1b	1.19135	3.60885e-06
Gm11425	1.1945	0.0136085
Gvin1	1.19462	8.27619e-06
Gm2735	1.20205	4.17123e-07
Ptgfr	1.20417	0.000173279
Ncapg2	1.20439	0.0118985
Gm6548	1.20454	0.0010992
AY036118	1.20501	4.08337e-08
Pemt	1.2053	2.98361e-07
Tkt	1.20606	0.0140779
U3	1.20714	0.00781332
Hmmr	1.21176	0.0216375
Cit	1.21306	6.03654e-05
Gm15616	1.21629	0.00419088
Spock2	1.21762	0.0028445
Hist1h2bj	1.21888	1.11099e-05
Prodh	1.2223	0.0128555
Atic	1.22449	3.93441e-10
GM8989	1.22464	4.30059e-21
Syn2	1.22585	0.00537791
Pde3b	1.22716	0.0146331
Cib2	1.22803	1.09658e-05
Chaf1a	1.23069	0.0468972
Gnl3	1.23344	0.000982818
Rpl38-ps1	1.23367	6.50261e-16
Rad51	1.23803	0.000675051
Nat8l	1.23977	0.00172868
Scx	1.24031	0.026345
Hist1h3g	1.24248	0.000706776
Eef1a1	1.24673	0.0121793
Rnf213	1.24674	0.000321818
Aldh1l1	1.25238	2.41156e-07
Thrsp	1.25599	0.0208986
Rpl22l1	1.25689	0.000302918
Acta2	1.25954	0.000244742
Gpd1	1.26248	0.00112494
AC122881.1	1.26447	1.61026e-05
mmu-mir-703	1.26593	0.00337096
Nme4	1.26658	7.25255e-08
Stmn1	1.26836	4.60975e-08
Hist1h2bg	1.26981	6.44891e-05
Tspan33	1.27369	0.000635436
1500012F01Rik	1.29165	5.55033e-05
Gbp7	1.29361	0.000160926
Hist2h2ac	1.29452	2.02491e-09
Gm20628	1.29523	0.0063637
Mex3a	1.29568	6.13657e-05
Chtf18	1.29596	3.71134e-05
Tpx2	1.29674	0.00333874
Slfn2	1.30011	0.000786746
D14Ertd668e	1.30265	0.000514928
Gm4070	1.30612	7.08696e-06
Cdt1	1.31108	2.08743e-09
Gm13456	1.31631	0.000784549
Pydc3	1.317	2.44317e-10
Gm6767	1.31729	0.0298945
Fam185a	1.32138	3.37747e-07
Rpl3-ps1	1.32324	5.47819e-17
Hist1h3f	1.32331	7.42819e-27
U3	1.32486	0.00212903
Gm6378	1.32593	0.000896421
Gm9143	1.33152	0.0429761
Mx2	1.33961	0.0250986
Hmgcs2	1.34026	0.0391218
Scml2	1.34523	1.61982e-05
Gm5879	1.34749	0.00365119
Gm20544	1.35412	5.46402e-13
Trim30d	1.35581	0.048735
Trim34a	1.35589	0.00121358
Lyplal1	1.35729	5.24534e-05
Cdc6	1.35791	0.00413219
Scnn1a	1.35803	0.0421821
Hist1h2ad	1.36389	0.00187963
Gm15566	1.36617	0.0315321
Ube2cbp	1.36639	0.0421702
AC135640.1	1.37244	0.000127416
Hist1h3b	1.37345	0.0277931
9230110C19Rik	1.38143	0.00309041
AC027184.1	1.38303	0.00597084
Comtd1	1.38924	0.00683275
Abhd1	1.38943	3.13087e-06
Smc2	1.3947	0.00586351
Gm15836	1.39497	2.30578e-05
Aprt	1.39638	0.00090366
Hs6st2	1.39943	5.99923e-14
Neurl1b	1.40125	0.0254044
Tacc3	1.40397	7.15141e-06
Gbp11	1.40542	0.0110098
Gng7	1.40625	0.00835257
Gm12912	1.40639	0.0007668
Ppp1r3g	1.40826	2.21403e-06
Hap1	1.41139	0.0488801
Gls2	1.41249	0.00288363
Fignl1	1.41253	0.00357494
Srm	1.41385	0.00834582
Rpl3-ps2	1.4144	5.56909e-18
Hist2h2bb	1.41985	7.43642e-14
Adh1	1.42359	0.000145557
Pnpla3	1.42424	0.000177416
Pcnxl2	1.42578	0.00325312
Trim14	1.42673	0.00674404
Mcm7	1.4275	0.00271995
Gm16570	1.4293	2.60788e-14
Rpl3	1.42966	0.024688
Mdfi	1.43143	2.96345e-26
37865	1.43434	0.0205563
Gm12816	1.44656	0.0367638
Gm4951	1.44891	3.39413e-15
Gm11223	1.45132	0.00591536
Gm5292	1.4537	0.000686885
Vdr	1.45575	0.00177643
Rtn4r	1.45754	0.00065255
D19Bwg1357e	1.4635	8.61614e-05
Gm10916	1.46704	1.52644e-05
Ankrd55	1.46904	0.0416945
Gm15421	1.47054	0.0113582
Hist1h2ap	1.47506	0.000756449
Gm8425	1.48049	0.0216433
Gm7290	1.48795	0.0111434
Trim30a	1.49045	5.98364e-05
Gm15135	1.49356	1.39777e-07
Gm11361	1.4948	0.0239804
Gm6404	1.49693	1.16953e-05
Trim59	1.50134	0.0143723
Gm11974	1.51623	0.00101271
Hist1h2ah	1.51623	0.000201399
Plcxd2	1.51716	0.0431213
Mastl	1.51751	0.000539478
Slfn8	1.51889	0.00818011
2410006H16Rik	1.52103	0.00113431
Nepn	1.52399	7.84559e-08
Ush1c	1.52555	0.0102695
Hist1h3i	1.53206	0.000157734
Hist1h3d	1.53426	0.000923407
Cpa3	1.53531	0.0012866
Hist1h2ab	1.53705	0.0321774
U3	1.53973	0.0176837
Rtp4	1.54032	0.000315258
Gm15179	1.54446	9.46752e-07
E2f8	1.54579	0.0219711
Hist1h2ae	1.55051	9.49411e-09
Cenpi	1.55801	0.0195377
Abca4	1.55891	0.000262649
Slc5a3	1.56162	2.19005e-07
Hist2h3b	1.56505	6.32049e-06
Pdxp	1.56666	9.2225e-05
ERDR1	1.56706	8.25537e-05
Hist1h2aj	1.57226	0.000136214
Ovgp1	1.57845	0.0177966
Espl1	1.57862	0.00303658
BC048355	1.58556	0.0022199
Plekhh1	1.59275	0.000177416
Ifi204	1.59323	6.52005e-06
Retnla	1.60202	9.98453e-05
Gm10260	1.60224	0.0135254
Hist1h2bk	1.60665	9.20997e-07
Spag5	1.60788	0.00597084
Rsad2	1.61086	0.000161864
D7Ertd443e	1.61358	9.77521e-08
Hist1h3a	1.61688	3.45978e-08
Pole	1.63595	0.00090366
Gbp3	1.64914	1.78493e-08
Atg9b	1.65434	9.86267e-09
Arxes2	1.66052	1.50678e-08
SNORA32	1.66298	0.00240558
Hist1h2bf	1.67116	0.000680084
Racgap1	1.67292	0.000285142
Cdca7	1.67423	0.000115602
Gm8526	1.68114	1.5173e-05
AC117663.1	1.68124	0.0161471
Cntn5	1.70285	0.000427664
Wisp1	1.71015	0.000139886
Tnni1	1.71171	3.48766e-13
Bst2	1.71231	0.00728809
Ppp1r1a	1.71831	9.07984e-11
Ucp2	1.71844	0.00322521
Hist1h2bl	1.72592	1.04154e-09
CR536618.1	1.72732	0.0079642
Rps6ka6	1.72835	5.72408e-07
Kif15	1.73098	0.0159795
Gm8420	1.73103	0.0066303
Ifi47	1.73548	0.00328746
Hist1h3c	1.74165	0.000133242
Nlrc5	1.74376	3.99957e-05
Nphp4	1.75391	3.37478e-05
Hist1h2ag	1.75536	0.00934617
Slc46a2	1.75711	0.00406362
Uhrf1	1.75839	0.0305898
Cmpk2	1.75922	5.54429e-05
Cep72	1.77115	7.56403e-09
2410004N09Rik	1.7728	0.0011939
4632434I11Rik	1.77591	0.000591922
Gm8909	1.7928	0.00100309
Herc6	1.79562	0.0425135
Fzd9	1.80058	1.80279e-05
Brca1	1.80085	3.85549e-05
Hist1h3h	1.81359	0.00560725
Trip13	1.84236	6.13657e-05
Ccnf	1.85729	0.0175005
Fkbp11	1.85866	0.011328
C330027C09Rik	1.85951	0.0110366
Hist2h3c2	1.86417	2.57095e-07
Oasl2	1.86507	0.000878617
4930512H18Rik	1.88728	3.53425e-09
Ccdc99	1.90346	0.00369066
Nup210	1.90549	0.0425135
Stag3	1.90956	4.94909e-23
Oas1g	1.91447	0.00249983
Hist1h2al	1.92298	4.07177e-05
H2-Q2	1.93438	0.00958955
Hist2h3c1	1.94652	0.00454087
Tgtp2	1.94722	2.4365e-05
Mir17hg	1.94891	7.60868e-12
Foxm1	1.95044	5.44569e-07
CT009594.1	1.95131	0.000284181
Smpdl3b	1.95344	0.000923407
Hist1h2ak	1.95668	0.000155586
Rasef	1.98995	0.000287419
Tgtp1	1.99418	4.15975e-06
Depdc1b	2.00395	2.13917e-14
Birc5	2.0377	0.0113195
Cdca2	2.04563	0.00150586
Dlgap5	2.04585	0.000379109
Usp18	2.06005	1.27806e-06
Ppp1r1b	2.08169	2.54123e-07
Nusap1	2.08646	0.0380546
Rnf208	2.08914	2.06867e-05
Ifit2	2.08922	0.000605484
E130012A19Rik	2.09945	8.06883e-11
Dhx58	2.11263	6.15701e-05
Smc1b	2.11752	3.27638e-06
Kif14	2.1268	0.0213673
St8sia5	2.1274	0.0009737
Gamt	2.13518	0.000216724
Gm4902	2.14255	3.06502e-09
Ncaph	2.15925	0.000287419
Dtl	2.1601	0.000246567
Sgol1	2.17774	0.000331125
Gpr68	2.1877	0.00268388
Hist1h2af	2.19367	1.08584e-10
Zwilch	2.20191	0.000677248
Arhgap11a	2.20633	0.000395018
Reep6	2.21941	4.72067e-07
Oas2	2.23908	2.83225e-29
Isg15	2.24883	7.00539e-16
Kif11	2.31537	1.53929e-06
Cdca8	2.32841	0.000223779
Stil	2.33007	1.0321e-05
Kcne1	2.33041	0.00454741
Shmt1	2.33578	5.39075e-21
Mis18bp1	2.34153	1.98511e-39
Kif4	2.36705	0.000201557
Gm4955	2.37367	0.000229599
Pydc4	2.38168	0.0025812
Kif20b	2.39775	3.31523e-05
Casc5	2.43372	5.52877e-05
Gm10032	2.4452	4.26318e-07
Ncapg	2.45439	0.000597706
Oas1a	2.49842	2.85859e-05
Fancd2	2.51181	4.47079e-07
Lad1	2.54052	3.00053e-05
Hist1h1b	2.58069	4.61114e-20
Fam110c	2.59632	0.00025448
Nuf2	2.60072	0.000889094
A230005M16Rik	2.6156	6.9118e-06
Zbp1	2.63182	3.2902e-22
Arhgef39	2.64519	6.55599e-06
Aurka	2.67458	4.12531e-05
I830012O16Rik	2.68622	1.00743e-05
Kif23	2.71306	5.19216e-11
Ect2	2.71395	2.37801e-06
Spc25	2.73949	3.85016e-08
Kifc1	2.75967	5.37917e-06
Ifit1	2.76217	0.000143271
Ifit3	2.84351	3.36118e-15
Oasl1	2.95333	4.20425e-14
Ndc80	2.95568	2.56166e-09
Rrm2	2.96082	7.99345e-06
Irf7	2.96405	4.67925e-10
Clstn3	2.98099	2.95929e-27
Ifi44	2.99854	0.0463023
Esr1	3.0083	1.30989e-16
Cks2	3.01788	3.18779e-23
Shcbp1	3.02561	8.94297e-05
Cenpe	3.02745	0.000152831
AI848285	3.04698	1.98575e-08
Ube2c	3.05671	0.00468204
Apol9b	3.05905	1.82249e-15
Prc1	3.07603	0.000193911
Ccna2	3.0862	9.63195e-12
Nkpd1	3.10476	7.39357e-11
Mki67	3.16419	0.0280316
Esco2	3.17348	1.58075e-11
Otop1	3.17946	4.7881e-08
Bub1b	3.22072	0.0219711
Arhgdig	3.22075	6.57246e-08
Plk1	3.22872	4.46654e-11
Mlana	3.23094	3.98721e-05
Cdca3	3.31084	0.00116477
Cyp2b10	3.3178	1.44933e-06
Top2a	3.35572	8.74443e-08
Anln	3.39348	2.00899e-13
Cdc20	3.42468	7.61646e-13
Dctd	3.44053	2.78742e-09
Aurkb	3.47784	5.23545e-30
Kif22	3.50311	3.066e-06
Gtse1	3.62142	4.68888e-07
2010204K13Rik	3.73681	1.64878e-06
D2Ertd750e	3.87935	2.44544e-15
Fam83d	3.91451	7.49608e-14
Ckap2l	3.94039	1.66334e-07
Fam64a	4.00747	9.29148e-14
Myc	4.01411	3.78474e-06
Ccnb1	4.04721	7.92004e-175
Kntc1	4.10936	1.45245e-11
Bub1	4.21997	1.23165e-08
Aspm	4.24486	2.11342e-08
Ckap2	4.26738	6.59587e-13
Iqgap3	4.30337	6.33331e-07
Depdc1a	4.3256	1.21545e-10
Ccnb2	4.38864	1.78941e-07
Cdk1	4.63147	1.06434e-11
Slc27a2	4.64332	2.00463e-09
Nek2	4.76587	0.00311852
Elovl3	5.24414	2.44544e-15
Cep55	5.29469	0.002011
Ucp1	6.46838	4.5542e-11
	6.99629	0.000295664
