# Supplementary material for: Reactivation of Myc transcription in the mouse heart unlocks its proliferative capacity
Source: Nat Commun. 2020 Apr 14;11:1827. doi: 10.1038/s41467-020-15552-x (PMC7156407; doi:10.1038/s41467-020-15552-x)
Supplement: Supplementary file 13 — Source Data [file 41467_2020_15552_MOESM13_ESM.xlsx]

## Sheet: Figure 1c
heart			liver			lung			kid			spleen			thy			panc			brain
wt	oil	cag/+	wt	oil	cag/+	wt	oil	cag/+	wt	oil	cag/+	wt	oil	cag/+	wt	oil	cag/+	wt	oil	cag/+	wt	oil	cag/+
0.232143	0.657198	0.352336	0.343303	1.54218	64.3398	0.43362	0.418285	9.38461	0.464546	0.126973	1.24448	2.2788	3.93037	2.86164	3.81581	n/a	3.21955	0.422559	0.541511	14.8863	0	0	0
0	0.883387	0.789605	0.186728	1.30413	36.5329	0.219512	1.19967	3.08804	0.113136	0.0868366	2.01467	2.62499	2.79957	3.96249	3.7202		3.61045	0.249536	0.124086	11.653	0	0	0
0.0595238	0	0.654726	0.20885	0	63.1903	1.04037	0.0838047	2.26553	0.485867	0.0240385	1.1462	3.56932	5.15755	2.04239	3.59675		2.72963	0.185201	0	15.4055	0	0	0
0.0595238	0		0.16635	0		0	0.0223214		0.439904	0		2.49004	2.41319					0	0
0	0		0	0.0490196		0	0.0200401		0.125807	0		2.27357	0.832589						0

## Sheet: Figure 1d
													EE71.2d and EE77.1g biological replicates

## Sheet: Figure 4a
	UP	DOWN
Heart	341	128
Kidney	825	766
Lung	1270	790
Liver	1170	936

## Sheet: Figure 5b
																	Total Rpb1
																	mycER
																	Tubulin
																	p-Rpb1 (S2)
																	Tubulin

## Sheet: Figure 5c
		Tamoxifen						Tamoxifen + AZ5576
Smpd3lb	wt	1	0.741738	0.949691	0.181551	0.629952	1.53268	0.446502	0.752579	0.730358	0.779514
	CGS/+	121.938	49.4544	42.6906				12.9239	5.2471	3.95717	23.5002
Cad	wt	1	1.70378	1.24107	0.764514	1.18645	0.955414	0.608832	0.752133	0.306864	0.753368
	CGS/+	7.59048	7.7433	7.64574				1.43338	1.17734	0.615928	1.56152
Polr3g	wt	1	1.4693	0.818894	0.607146	1.59545	0.273744	2.04622	1.9802	1.78082	0.915101
	CGS/+	4.2877	5.94931	11.4926				1.883	2.58586	2.87124	1.00518
Gnl3	wt	1	1.61577	0.772897	0.884948	1.38816	0.092106	0.223154	0.129796	0.090507	0.157572
	CGS/+	2.54766	3.01039	5.35793				0.113522	0.382214	0.27936	0.122328

## Sheet: Figure 5e
		Ad-GFP						Ad-CCNT1
Cad	wt	0.37835	1.79163	1	0.77618	1.33904		1.29067	0.80073	1.12028	0.90323	2.52005
	c/+	2.30738	3.22636	1.15537	2.80983	4.30887		3.67087	4.80509	3.08718	2.85415	2.21407
Cdc25a	wt	1	0.33942	0.25863	0.58344	0.62903		0.93711	0.65462	0.45634	1.73509	1.81825
	c/+	3.08274	4.27854	2.59573	2.59755	1.53584		8.09672	1.91877	6.83941	4.60903	2.09002
Pinx1	wt	1	1.61333	1.23271	1			0.97146	1.24854	0.906346	1.02994	1.79149
	c/+	0.602163	0.401771	1.35469	0.868699	1.71328		1.61358	2.26586	2.08896	1.5796	2.89326
Polr3d	wt	1	1.52428	1.58279	0.45294	1.37915		1.13438	1.44426	1.1851	0.728813	1.45871
	c/+	1.5702	2.01535	0.777022	1.306	2.66511		4.74883	2.26586	2.08896	1.5796	2.89326
St6	wt	0.675866	0.98937	1	0.630926	1.08748		1.22416	0.834168	0.753098	1.32202	1.88541
	c/+	1.49694	0.997726	2.18811	2.43127			1.49325	2.11978	2.07228	5.80524	3.79636
Bzw2	wt	1	0.992981	0.647623	0.679501	1.02923		0.859735	0.770246	0.812191	0.789609	1.72719
	c/+	1.51928	1.59029	1.14595	1.35223	0.961874		1.78608	2.65531	2.99063	1.61039	1.37893

## Sheet: Figure 6b
		wt									c/+
Bzw2	15D heart	1	1.19879	1.20225	1.05201	1.96849	0.557441	1.08004			2.22158	2.72019	2.2252	2.55384	2.82533	2.62339	2.69481
	60D heart	1	0.694478	0.970812	1	0.941454	1.12453	1	0.880565	1	0.558579	0.104082	2.35849	1.56534	1.62094	1.21164	1.28071	1.64941	1.36933
	60D liver	1	1.53892	0.999988	1.23647	1.67125	1	1.10724	1	1.08741	13.6649	18.3931	9.09069	5.56499	7.32426	6.89002	6.99176	5.99843
Cdc25a	15D heart	1	0.876867	1.26999	1.14525	0.606167	1.05115				3.80544	2.12962	2.48144	2.6323	3.02646	2.36253
	60D heart	1	0.86253	1.13183	0.999999	1	0.615555	0.421781	0.530537		2.66052	1.35089	1.50256	0.799307	1.44944	1.55678
	60D liver	0.999996	1.16616	0.839801	1	0.821481	0.664154	1.08178	1	1.44448	1.92843	3.93269	2.8049	3.54703	2.86197	5.01385
Pinx1	15D heart	1.21782	1	0.826636	1.03372	0.514408	0.817753				5.6688	3.11115	2.83699	4.7465	3.84983	1.53884
	60D heart	1	1.27975	1	0.991004	0.825288	1	0.79869	0.573027	1.26377	2.29993	0.515843	2.19035	1.82868	2.31056	0.875406	0.892672	1.38311
	60D liver	1	1.55905	1	1.51464	1.75854	1	1.23544	1.09733	1.26013	5.33092	2.6495	9.74903	3.77453	2.22395	5.8055
Polr3d	15D heart	1	1.1495	1.1068	1.38788	0.416289	0.842793				3.68776	2.17562	1.98371	2.31743	2.29991	1.06255
	60D heart	0.812903	1	0.974845	1	1	0.805505	0.714334	1.1997		1.83535	0.926893	1.39376	0.576022	0.912895	1.41433
	60D liver	1	0.620846	0.570308	1	1	1.25039	1.29638	1.62773		2.87212	3.83536	2.74224	6.5556	6.75942	3.59281	2.17717
St6	15D heart	1	0.881035	1.30793	0.60105	0.530459	0.906548				6.30902	4.30142	4.45	4.78875	5.6	3.51069
	60D heart	1	1.07876	1.19931	1	1	0.900205	0.597388	0.907882		3.50786	2.91778	1.60629	4.54472	1.71053	1.87161	1.37033
	60D liver	1.00001	0.478293	1.70475	0.999994	4.2763	1	1.41455	0.898575	1.38192	13.4737	9.23626	10.2183	12.9839	16.859	9.53049	6.64809
Cad	15D heart	1	0.993061	1.05375	1.54146	2.12935	1.06391	1.15113			8.18396	6.55846	5.16557	7.35964	5.65432	6.18236	10.7143
	60D heart	1	0.845516	0.945482	1	1	1.34823	1	0.90792		6.09576	4.19982	5.23165	5.09481	4.13751	2.72329	3.14796	3.41241	3.16127
	60D liver	0.999996	1.59861	0.729783	0.999998	1.68703	1	1.61235	1	0.564204	10.3138	6.41817	6.03577	3.15121	5.14818	4.85724	5.46106	5.38653	4.96224	3.63114

## Sheet: Figure 6d
15 DAY			adult heart			adult liver
wt	c/+		wt	c/+		wt	c/+
0.0675676	47.6137		0	0		0.102564	32.62
0.0784314	43.3108		0	1.275		0.436364	55.5657
0.242587	60.7494		0.394661	0.294118		0.96112	66.8523
0.0763359	24.5492		0	0.289855		0.0625	52.1083
0.189854			0.604271			0.639784
0.408455			0			0.320482
0.428479			0.178571			0.19638
0.668084			0			0.328476
0.201719
0.135737

## Sheet: Figure 7c
heart to tibia ratio mg/mm					CM number
c/+ veh	c/+ tam	c/+;cre veh	c/+;cre tam		c/+veh	c/+ tam	c/+;cre veh	c/+;cre tam
4.41667	3.76344	5.71909	13.5458		1343750	1790000	1625000	2800000
4.19521	3.7674	5.12605	10.5807		1500000	1320000	2050000	2585000
4.14508	3.82215	5.11779	10.8808		1225000	1160000	2218750	2095000
5.37919	4.64	5.83624	9.66667			1640000	1787500	3325000
5.21978	4.60784	4.67128	9.78078				962500	2790000
5.61086	3.65217	5.69456	7.47812				1875000	2715000
4.758	3.72727	6.30631	7.22222					2495000
5.21024	4.28571		8.28125
5.21739	3.36735		6.7
	3.6		7.1
			6.1

## Sheet: Figure 7d
no cre	cre+
0.56	3.55
0.43	4.18
0.59	3.08
0.36	4.02
	5.34
	2.54
	6.65

[truncated: 28 more sheets: Figure 8a, Figure 8b, Figure 8c, Figure 9b, Figure 9c, Figure 9e, Sup fig 1b, Sup fig 1c, Sup fig 1d, Sup fig 1f, Sup fig 1h, Sup Fig 2a, Sup figure 4a, Sup figure 4b, Sup figure 5a, Sup figure 5b, Sup figure 5c, Sup figure 5d, Sup figure 5e, Sup figure 5f …]
